# Supplementary material for: Dexamethasone Intravitreal Implant Is Active at the Molecular Level Eight Weeks after Implantation in Experimental Central Retinal Vein Occlusion
Source: Molecules. 2022 Sep 3;27(17):5687. doi: 10.3390/molecules27175687 (PMC9457885; doi:10.3390/molecules27175687)
Supplement: Supplementary file 1 [file molecules-27-05687-s001.zip]

Archive with 2 entries (2 files):
- Table S1 - Unfiltered results from database search.xlsx
- Table S2 - All successfully identified proteins.xlsx
