# Supplementary material for: Dexamethasone Intravitreal Implant Is Active at the Molecular Level Eight Weeks after Implantation in Experimental Central Retinal Vein Occlusion
Source: Molecules. 2022 Sep 3;27(17):5687. doi: 10.3390/molecules27175687 (PMC9457885; doi:10.3390/molecules27175687)
Supplement: Supplementary file 1 [file molecules-27-05687-s001.zip › Table S1 - Unfiltered results from database search.xlsx]

## Sheet: Ark1
Reporter intensity corrected 1 Long_term_1	Reporter intensity corrected 1 Long_term_2	Reporter intensity corrected 1 Long_term_3	Reporter intensity corrected 2 Long_term_1	Reporter intensity corrected 2 Long_term_2	Reporter intensity corrected 2 Long_term_3	Reporter intensity corrected 3 Long_term_1	Reporter intensity corrected 3 Long_term_2	Reporter intensity corrected 3 Long_term_3	Reporter intensity corrected 4 Long_term_1	Reporter intensity corrected 4 Long_term_2	Reporter intensity corrected 4 Long_term_3	Reporter intensity corrected 5 Long_term_1	Reporter intensity corrected 5 Long_term_2	Reporter intensity corrected 5 Long_term_3	Reporter intensity corrected 6 Long_term_1	Reporter intensity corrected 6 Long_term_2	Reporter intensity corrected 6 Long_term_3	Reporter intensity corrected 7 Long_term_1	Reporter intensity corrected 7 Long_term_2	Reporter intensity corrected 7 Long_term_3	Reporter intensity corrected 8 Long_term_1	Reporter intensity corrected 8 Long_term_2	Reporter intensity corrected 8 Long_term_3	Reporter intensity corrected 9 Long_term_1	Reporter intensity corrected 9 Long_term_2	Reporter intensity corrected 9 Long_term_3	Reporter intensity corrected 10 Long_term_1	Reporter intensity corrected 10 Long_term_2	Reporter intensity corrected 10 Long_term_3	C: Only identified by site	C: Reverse	C: Potential contaminant	N: Peptides	N: Razor + unique peptides	N: Unique peptides	N: Sequence coverage [%]	N: Unique + razor sequence coverage [%]	N: Unique sequence coverage [%]	N: Mol. weight [kDa]	N: Q-value	N: Score	N: Intensity	N: MS/MS count	T: Protein IDs	T: Majority protein IDs	T: Protein names	T: Gene names	T: id
0	7042.5	4388	0	4884.9	5774.6	0	4891.7	4721	0	4458.3	3057.7	0	4266.1	4886.9	0	2655.2	2601.8	0	10723	9311.3	0	8773.9	5320.6	0	1422.6	0	0	5749.8	6874.7				1	1	1	13.3	13.3	13.3	20.434	0	7.3222	36082000	3	A0A024RBG1;Q9NZJ9;Q9NZJ9-2	A0A024RBG1;Q9NZJ9;Q9NZJ9-2	Diphosphoinositol polyphosphate phosphohydrolase 2	NUDT4	0
5380.3	2653.8	5975.2	4938.6	12329	7793.1	5465.2	2776.5	6555.2	68023	84417	111300	11561	9716	13651	9381.9	8123.9	11326	31418	44011	58520	7599.4	10257	13494	3591.4	1269.1	4316.4	9421.6	3073.1	9812.1				1	1	1	10.8	10.8	10.8	13.085	0	20.508	278240000	8	A2NJV5;A0A0A0MRZ7;A0A075B6S6;A0A075B6S2;A0A075B6P5;A0A087WW87;P06310;P01615;P01614	A2NJV5;A0A0A0MRZ7;A0A075B6S6;A0A075B6S2;A0A075B6P5;A0A087WW87;P06310;P01615;P01614	Ig kappa chain V-II region RPMI 6410;Ig kappa chain V-II region FR;Ig kappa chain V-II region Cum	IGKV A18;IGKV2D-26;IGKV2D-30;IGKV2D-29;IGKV2D-28;IGKV2-40	1
1120.9	0	0	0	0	0	0	0	0	3886	3991.5	0	0	0	0	632.62	0	0	1990.1	2053.9	0	1150	0	0	0	0	0	0	0	0				1	1	1	13.8	13.8	13.8	12.515	0.00052618	3.9254	5645500	2	A0A0C4DH25;P01619	A0A0C4DH25;P01619	Ig kappa chain V-III region B6	IGKV3D-20	2
0	2139.7	1659.8	0	1855.4	3551.8	0	1107.3	1820.4	0	27147	34577	0	4243.2	4563.2	0	3043.4	3133.4	0	16408	23642	0	4301.3	4908.5	0	1604.5	2198.1	0	6454.4	8780				1	1	1	13.7	13.7	13.7	12.645	0.0010008	3.2909	0	2	A0A0C4DH73;A0A0C4DH72;P04432;P01611;P01597	A0A0C4DH73;A0A0C4DH72;P04432;P01611;P01597	Ig kappa chain V-I region Daudi;Ig kappa chain V-I region Wes;Ig kappa chain V-I region DEE	IGKV1-12;IGKV1-6	3
10755	21090	16158	17229	16606	18237	8855.2	16983	10771	18590	13727	20061	13400	16967	16967	17302	17651	13560	21853	26054	25825	11151	21647	18338	6720.7	9509.2	9163	17523	19792	18566				6	6	6	7.4	7.4	7.4	117.97	0	14.034	66511000	15	A0AVT1;A0AVT1-2;A0AVT1-4;A0AVT1-3	A0AVT1;A0AVT1-2	Ubiquitin-like modifier-activating enzyme 6	UBA6	4
35853	23548	28610	22223	18558	15717	23068	16347	16719	27132	19569	28642	26215	15489	21787	29240	20262	21727	41483	32076	33381	27582	23333	24230	21187	11963	12150	35110	22376	22396				4	4	4	7.3	7.3	7.3	98.9	0	21.556	35462000	13	A0FGR8-2;A0FGR8;A0FGR8-6;A0FGR8-4;A0FGR8-5	A0FGR8-2;A0FGR8;A0FGR8-6;A0FGR8-4	Extended synaptotagmin-2	ESYT2	5
5544.3	4799.8	10731	4445.1	5907.3	6378	4482.1	4600.1	8003.5	5245.2	5028.4	6271.2	4967.2	5541.9	7602	5870.5	4698.8	7588.2	4424.4	4447.7	7058.9	5765.6	5721.6	9387.6	2738.1	3016.9	2263.3	4367.4	4202.8	8026.9				2	2	2	3.1	3.1	3.1	92.369	0.0073043	2.3635	11982000	4	A0FKG7	A0FKG7			6
0	0	0	0	0	0	0	0	1236.7	0	0	956	0	0	2105.5	0	0	1018	0	0	2709.4	0	0	2459.8	0	0	844.2	0	0	0				1	1	1	2.2	2.2	2.2	52.635	0.0060564	2.5261	0	1	A0MZ66-2;A0MZ66-8;A0MZ66-4;A0MZ66-5;A0MZ66-6;A0MZ66;A0MZ66-3	A0MZ66-2;A0MZ66-8;A0MZ66-4;A0MZ66-5;A0MZ66-6;A0MZ66;A0MZ66-3	Shootin-1	KIAA1598	7
0	2315.4	8405.2	0	1983.5	9471.5	0	1691.3	6323.1	21755	6358.6	32917	3681.8	1263.2	11703	4431.1	1417	12935	5324.1	4008.5	17497	0	2706.1	11029	0	937.18	4410.8	4985.3	2399.3	11778				2	2	2	3.6	3.6	3.6	79.862	0	16.949	39590000	4	A0P8Z5;Q96RL1-5;Q96RL1-2;Q96RL1-3;Q96RL1	A0P8Z5;Q96RL1-5;Q96RL1-2;Q96RL1-3;Q96RL1	BRCA1-A complex subunit RAP80	UIMC1	8
0	0	2432.9	0	0	2647.3	0	0	0	0	0	0	0	0	3475.2	0	0	0	0	0	0	0	0	3736.1	0	0	0	0	0	1883.6				3	3	2	5.8	5.8	5.8	88.388	0.00026674	4.1194	5978900	2	A1DWM3	A1DWM3			9
116410	286250	99866	86245	204030	78512	97213	206550	73270	89401	177460	75117	111700	226870	78648	96848	211420	74456	190500	422920	153920	118870	241360	93397	62430	140600	52546	91059	226370	77790				3	3	3	9.3	9.3	9.3	36.9	0	45.477	263580000	15	A1E295;P07858	A1E295			10
36984	17699	23817	23784	11512	14268	25658	12670	16368	25827	14286	19681	25066	14622	24877	32996	14479	21911	44809	19249	33944	47479	18731	19570	21118	9662.6	9395.6	33044	14662	21067				2	2	2	7.1	7.1	7.1	67.867	0	81.704	135430000	16	A1L0T0	A1L0T0	Acetolactate synthase-like protein	ILVBL	11
505200	274340	128480	394560	214770	73596	344420	208580	84211	422250	269880	81269	440640	296400	130470	392040	243640	81133	438530	193750	72582	434740	244950	86266	302920	168600	75165	350980	168990	66170				3	3	3	36.4	36.4	36.4	13.322	0	19.627	645620000	9	A1XQR7	A1XQR7			12
19864	27742	26863	11711	17660	2630.7	10947	30792	18740	10242	19814	17569	15420	29507	19370	11922	17419	3854.5	12267	21899	9586.5	10441	19592	9993.3	9913.1	4135	3557.7	6873	26485	7630.1				2	2	2	39.1	39.1	39.1	10.818	0	47.169	186420000	5	A1XQR9;P62304	A1XQR9;P62304	Small nuclear ribonucleoprotein E	SNRPE	13
21416	88252	80003	12646	88882	67594	12972	80662	65013	32296	92141	73713	27485	97210	72642	24796	58484	64487	40420	141650	91748	31355	98077	78062	11603	50615	34652	30493	92579	57677				4	4	4	35.4	35.4	35.4	29.98	0	17.654	1084300000	12	A1XQU1;Q99436-2;Q99436	A1XQU1			14
13616	27639	20146	11950	20666	18096	11777	18012	18784	12148	19084	20978	14595	19348	17851	10922	18192	20511	19561	25158	25147	11777	23784	21565	8520.3	10610	12249	14261	25515	18310				2	2	2	10.3	10.3	10.3	23.33	0	77.82	392060000	13	A1XQU3;P50914	A1XQU3;P50914	60S ribosomal protein L14	RPL14	15
155440	139370	199090	113480	109850	136940	130410	95289	165300	126560	114700	164280	117130	98816	166990	159230	101440	150880	184050	158330	211630	130930	105530	176880	65917	62626	95424	103530	97410	149940				1	1	1	10.1	10.1	10.1	13.333	0.00051454	3.6414	579200000	11	A1XQU9;P60866;P60866-2	A1XQU9;P60866;P60866-2	40S ribosomal protein S20	RPS20	16
20146	28824	27252	19438	18149	20738	18605	22144	27238	18251	19944	29033	17248	21559	22348	15430	21228	21319	22749	31977	32508	18684	26452	26960	11832	10455	16706	16756	28921	19438				4	4	3	11	11	9.5	60.688	0	9.0487	87885000	12	A1Y2K1;P06241;P06241-3;P06241-2	A1Y2K1;P06241;P06241-3;P06241-2	Tyrosine-protein kinase Fyn	FYN	17
21265	18717	23211	19271	8599.2	20169	15840	11336	14635	20797	24793	24242	22241	10529	20015	17264	13124	19242	24458	23235	24348	19783	12895	19502	14885	9781.5	10319	16782	11128	17111				4	4	4	15.1	15.1	15.1	47.82	0	16.681	62173000	9	A1YIZ1;Q99611	A1YIZ1;Q99611	Selenide, water dikinase 2	SEPHS2	18
3567.2	4052.6	10251	3665.3	1943	8195.8	2218.2	2637	9764.7	11956	3370.2	11868	4761.7	3299.1	10707	1475.1	1939.4	4749.5	6000.2	3234.7	13814	2475.1	2491.3	11382	0	1663.6	6061.4	5975.5	1741.2	7254.6				3	3	2	11.7	11.7	9.3	50.778	0	16.174	36117000	8	A2ICN5-3;A2ICN5;Q02078-2;A2ICN5-2;Q02078-6;Q02078-4;Q06413-2;A4UTP7-2;Q06413-3;Q02078-7;Q06413-6;Q02078-8;A4UTP7;Q06413;Q06413-5;Q02078-3;Q02078-5;Q02078;Q06413-4	A2ICN5-3;A2ICN5;Q02078-2;A2ICN5-2;Q02078-6;Q02078-4	Myocyte-specific enhancer factor 2A	MEF2A	19
17566	11900	34479	11184	10824	24993	13021	10410	22837	16640	16603	27443	23131	15591	27170	17433	10693	31213	28511	17872	38909	20266	16445	28859	10371	7366.9	14855	15478	16688	27559				7	7	7	4	4	4	254.81	0	21.794	45818000	16	A2RRP1-2;A2RRP1	A2RRP1-2;A2RRP1	Neuroblastoma-amplified sequence	NBAS	20
0	0	0	0	0	0	0	0	0	0	0	0	0	0	0	0	0	0	0	0	0	0	0	0	0	0	0	0	0	0				3	1	1	6.4	1.8	1.8	81.56	0.00099379	3.2032	4890700	1	A2RTX5-2;A2RTX5	A2RTX5-2;A2RTX5	Probable threonine--tRNA ligase 2, cytoplasmic	TARSL2	21
3542.5	0	0	3683.5	0	0	3459.2	0	0	3376.6	0	0	4290.5	0	0	2776.4	0	0	2703.4	0	0	4231.7	0	0	2803.1	0	0	2888.3	0	0				1	1	1	2.6	2.6	2.6	67.038	0.00026525	4.0497	2829000	1	A2RU67	A2RU67	Uncharacterized protein KIAA1467	KIAA1467	22
9379.5	3788.3	11533	6466.3	0	7796.1	4160.3	1778.4	6968.7	6338.9	2645.3	10826	7543.2	2799.5	8941.7	7958.3	3925.8	9220.5	8173.3	4235.7	9356.9	6911.6	2169.4	9815	4113.3	0	4986.3	9935	3407.4	12860				1	1	1	8.6	8.6	8.6	17.526	0.006495	2.4801	11198000	3	A2RUC4-2;A2RUC4	A2RUC4-2;A2RUC4	tRNA wybutosine-synthesizing protein 5	TYW5	23
37481	30365	22556	32256	34237	16814	28108	30545	21745	33205	27630	22722	29370	30553	22220	28034	27982	20610	25976	26232	17953	32905	30418	22838	21017	17462	16081	25923	31584	16145				7	7	7	9.8	9.8	9.8	116.94	0	36.465	22007000	16	A3KMH1-2;A3KMH1-3;A3KMH1	A3KMH1-2;A3KMH1-3;A3KMH1	von Willebrand factor A domain-containing protein 8	VWA8	24
1406.9	7525	0	1796.6	3498.1	1640.2	1725.1	5181.1	1760.9	1073.3	4858.2	2345.8	1223.7	4089.1	2507.7	932.19	5630.6	2089.6	847.96	6076.1	2131.3	1566	6822.3	1128	0	5079.3	1003.8	2016.7	2490	2085.9				3	3	3	5.3	5.3	5.3	80.851	0	15.291	11526000	6	A3KN83-4;A3KN83-3;A3KN83-2;A3KN83	A3KN83-4;A3KN83-3;A3KN83-2;A3KN83	Protein strawberry notch homolog 1	SBNO1	25
0	6500.4	2689.2	0	6403.2	3623.4	0	6722.6	2565.6	0	6723.5	3072	0	5639	2548.5	0	5195.3	2765.9	0	7623	4482	0	6679.1	1859.7	0	5272	783.56	0	4759.6	3160.9				1	1	1	8.8	8.8	8.8	21.448	0	7.5057	4769000	3	A3QRX8;Q9BSY9	A3QRX8;Q9BSY9	Desumoylating isopeptidase 2	DESI2	26
26093	13994	22870	13882	10234	15750	20595	11695	20730	21998	15687	18077	16652	10616	18139	18270	11694	19172	19869	15280	26786	21444	9886.8	12935	12713	8731.4	12062	22019	8642.8	14122				2	2	2	5	5	5	44.389	0	7.8251	53920000	6	A4D126-2;A4D126	A4D126-2;A4D126	Isoprenoid synthase domain-containing protein	ISPD	27
4040.2	0	0	3051.5	0	0	2645.4	0	0	3874.8	0	0	3778.3	0	0	2915.9	0	0	2757.3	0	0	4092.9	0	0	2571.9	0	0	1687.3	0	0				1	1	1	6.5	6.5	6.5	34.651	0.0062835	2.5135	2309700	1	A4D1E9-2;A4D1E9	A4D1E9-2;A4D1E9	GTP-binding protein 10	GTPBP10	28
0	5944.9	0	0	3411.4	0	0	3952.6	0	0	4871.2	0	0	4739.1	0	0	5800.7	0	0	5686.6	0	0	5049.8	0	0	3067.8	0	0	5464.7	0				1	1	1	1.7	1.7	1.7	71.351	0.0068902	2.4097	5747500	1	A4D1P6-2;A4D1P6	A4D1P6-2;A4D1P6	WD repeat-containing protein 91	WDR91	29
4072.6	0	6711.3	3733.6	0	0	4342.8	0	0	3731.9	0	5235.3	3670.2	0	5430.6	3820.5	0	6178.8	4924.5	0	4524	4304.5	0	6495.4	2690.4	0	0	3196.4	0	3876.4				2	2	2	5.9	5.9	5.9	51.445	0	5.1191	8730400	4	A4D1U4	A4D1U4	Protein LCHN	LCHN	30
133250	210740	106300	110510	159150	76782	113820	153720	91531	110200	174420	101880	105010	188000	92637	118160	170580	69327	125350	137510	77741	156190	197050	102230	69196	111040	48897	103010	133920	73023				11	11	10	31.1	31.1	28	50.098	0	47.23	494240000	33	A4Z6H0;Q8N142;Q8N142-2	A4Z6H0;Q8N142	Adenylosuccinate synthetase isozyme 1	ADSSL1	31
27512	29341	35067	18358	22464	26418	17333	24514	28243	25346	25653	32365	24287	26844	32043	22212	27507	31047	23630	33420	38509	21808	27610	32456	11722	15558	17245	25788	29242	31670				8	7	7	23.7	20.6	20.6	50.14	0	51.448	85548000	18	A4Z6H1;P30520	A4Z6H1;P30520	Adenylosuccinate synthetase isozyme 2	ADSS	32
524350	156550	124510	366160	100050	91238	463470	132870	121250	437850	128720	98041	370500	101760	83678	265530	103930	81517	263960	61094	54498	390400	135540	116090	283640	72166	63736	249640	80539	56057				5	4	3	24.8	18.9	15.5	35.624	0	15.517	1050000000	20	A5A761;Q9H9B4	A5A761;Q9H9B4	Sideroflexin-1	SFXN1	33
19991	33493	26685	16661	29631	23748	15751	29040	22124	19092	31255	25128	16605	32849	24333	16859	32384	22033	16745	24020	26093	20745	32981	30861	11301	19235	20929	16422	26807	18697				6	6	6	10.2	10.2	10.2	64.901	0	11.09	65464000	10	A5A779;Q92696	A5A779;Q92696	Geranylgeranyl transferase type-2 subunit alpha	RABGGTA	34
78710	62465	110630	67414	58002	83266	55993	48494	77836	76470	53416	94757	76376	59843	91373	62319	41169	83790	83774	77034	107770	75376	59740	94682	39010	35132	58983	66171	53677	78828				13	13	13	16.5	16.5	16.5	118.63	0	155.5	447810000	47	A5D9M6;A5D9M6-2;P46379-2;P46379;P46379-3;P46379-4;P46379-5	A5D9M6;A5D9M6-2;P46379-2;P46379;P46379-3	Large proline-rich protein BAG6	BAG6	35
71350	40488	29121	61246	30077	28118	52112	30916	24452	47014	30072	26703	55787	30556	31142	64100	27256	24002	67444	38774	39855	57338	38463	29174	37305	15384	15032	60629	29291	19451				7	7	7	30.7	30.7	30.7	41.025	0	131.27	226840000	26	A5GFN6;P78406	A5GFN6;P78406	mRNA export factor	RAE1	36
41214	46482	43331	43994	44548	29784	37875	36965	30631	39879	49785	32074	42718	42858	34824	38704	45541	29382	38813	53150	33775	37219	46838	34370	30710	23523	20350	40080	63123	33017				5	5	3	19.8	19.8	11.3	31.71	0	12.28	202080000	14	A5GFQ5	A5GFQ5			37
296730	159740	147710	163840	126210	122470	185180	152250	137710	301000	143800	162090	243280	140380	136620	168060	116410	139340	307790	166130	162160	277650	145200	169920	155080	93898	91877	188310	100400	112370				6	6	5	32.9	32.9	32.9	27.053	0	29.566	1169700000	27	A5GFS8;O95292;O95292-2	A5GFS8;O95292;O95292-2	Vesicle-associated membrane protein-associated protein B/C	VAPB	38
5751.3	2840	2603.5	0	1029.1	0	8078.1	5130.2	3054.7	6730.6	3018.5	3721.5	4694.1	2578.4	965.15	11447	4897.7	3941.3	2768.5	0	1186.7	6316.8	2009.4	1924.3	2084	0	0	3150.1	1963.2	1544				1	1	1	1.4	1.4	1.4	114.6	0.008371	2.2798	41025000	3	A5GFT6	A5GFT6			39
6269.9	5722.9	5747.4	5826.7	4606.2	5353.3	4619	3399	5643.9	6991.2	7617.4	6161.5	6886.5	5926.3	6089.2	5439.5	5686.4	6061	8182	6904.7	8515.5	7455.8	4462.1	6768.1	4401.1	2623	4559.7	6840.6	3896.2	6520.2				2	2	2	4.9	4.9	4.9	66.217	0	30.23	2903800	6	A5GFY4;Q8IXH7-4;Q8IXH7;Q8IXH7-3	A5GFY4;Q8IXH7-4;Q8IXH7;Q8IXH7-3	Negative elongation factor C/D	NELFCD	40
208060	285290	181600	223740	301540	195320	180740	210220	123260	203790	298670	190990	224960	249200	177620	215740	287400	193870	180060	244450	147270	207660	273290	165550	102160	143720	85007	189010	258660	170070				8	8	8	20.6	20.6	20.6	56.809	0	159.64	1112800000	75	A5GFY8;O43175	A5GFY8			41
0	1320.6	1429	0	1586.6	918.99	0	716.25	1423.9	0	1422.5	1532	0	0	1859.6	0	1286.7	1392.8	0	1210.1	1871.2	0	2033.6	1717	0	0	0	0	1268.7	1719				1	1	1	3.5	3.5	3.5	48.914	0.0024343	2.957	2601800	2	A5GFZ6	A5GFZ6			42
1456.5	1415.3	0	0	840.76	0	1257.8	0	0	2033.1	1129.5	1318.5	1326.9	869.78	0	1149.2	969.5	1502.8	2585.6	1140.5	2680.8	1124.1	1014	2094	986.85	0	1109.3	1608	0	0				1	1	1	6	6	6	45.159	0	11.731	34814000	3	A5PF10	A5PF10			43
3105.3	0	7887.9	2730	0	6326	2561.1	0	6954.1	2931	0	8973.8	3117.7	0	7790.7	1503.8	0	5969.8	4146.2	0	7881.4	2618.2	0	7738.3	1761.2	0	5194.6	3694.2	0	6996.5				1	1	1	1.2	1.2	1.2	70.393	0.0002642	4.008	7996200	3	A5PKW4-2;A5PKW4	A5PKW4-2;A5PKW4	PH and SEC7 domain-containing protein 1	PSD	44
12145	0	20883	12762	0	15902	13802	0	24344	11824	0	29665	14404	0	22467	14570	0	21565	10820	0	28418	13358	0	23661	9284.2	0	12145	11083	0	20550				2	2	2	8.7	8.7	8.7	34.884	0.00027196	4.3869	6042500	4	A5PLN9-7;A5PLN9-2;A5PLN9-4;A5PLN9;A5PLN9-5	A5PLN9-7;A5PLN9-2;A5PLN9-4;A5PLN9;A5PLN9-5	Trafficking protein particle complex subunit 13	TRAPPC13	45
52954	44182	57644	39786	30396	47672	33370	35586	39592	87414	39811	90088	48570	36255	52543	40228	35903	45610	66921	45243	76117	50472	38806	52141	24662	23166	29887	50853	32250	53010				15	15	15	9.2	9.2	9.2	266.38	0	41.331	82828000	28	A5YKK6-2;A5YKK6;A5YKK6-3;A5YKK6-4	A5YKK6-2;A5YKK6;A5YKK6-3;A5YKK6-4	CCR4-NOT transcription complex subunit 1	CNOT1	46
278570	99831	119670	218380	80059	91666	206720	75067	81327	261530	89255	97506	253610	123100	106840	208860	72997	82670	372440	129270	168290	243120	69418	107490	126780	54063	49961	226980	75525	95641				14	11	11	46.5	40.6	40.6	46.84	0	273.57	1657200000	48	A6M931;P38919	A6M931;P38919	Eukaryotic initiation factor 4A-III;Eukaryotic initiation factor 4A-III, N-terminally processed	EIF4A3	47
57258	48725	83638	40590	36587	52402	46906	39800	79998	50653	48119	83267	61969	40521	69088	52043	36259	59174	61741	49055	86655	53483	44289	73824	26113	26728	50498	44220	30744	58147				1	1	1	11.2	11.2	11.2	14.688	0	5.464	314140000	12	Q9GZQ8;A6NCE7	Q9GZQ8;A6NCE7	Microtubule-associated proteins 1A/1B light chain 3B;Microtubule-associated proteins 1A/1B light chain 3 beta 2	MAP1LC3B;MAP1LC3B2	48
1056.9	3536.2	2785.7	0	3803.8	4338.5	33908	16383	22041	3607.7	3915.5	3364.9	5353.9	4459.7	4346.3	0	2033.6	3994.8	2072.4	6485.7	4879.2	4362.7	4350.5	2764.7	3489.1	4372	2226.1	1609.6	2868.3	2368.8			+	2	2	2	6.2	6.2	6.2	53.5	0	42.293	24097000	6	CON__O43790;CON__Q6NT21;CON__P78385;CON__Q14533;A6NCN2;O43790;P78385;Q14533;CON__Q61726;CON__P78386;P78386	CON__O43790;CON__Q6NT21;CON__P78385;CON__Q14533;A6NCN2;O43790;P78385;Q14533;CON__Q61726;CON__P78386;P78386	Putative keratin-87 protein;Keratin, type II cuticular Hb6;Keratin, type II cuticular Hb3;Keratin, type II cuticular Hb1;Keratin, type II cuticular Hb5	KRT87P;KRT86;KRT83;KRT81;KRT85	49
29922	30212	7074.8	21113	21264	5588.6	25982	27593	5498.2	26183	26986	7414.3	22576	21939	7521.7	32026	27686	6410.5	21105	29042	5389.1	22544	28380	8852.4	15261	14758	3993	20243	24956	6798.4				3	3	3	15.3	15.3	15.3	34.006	0	31.643	318600000	14	A6NDG6	A6NDG6	Phosphoglycolate phosphatase	PGP	50
41766	13655	20794	30518	9592.1	13666	39593	9898.5	16936	36521	12722	18689	41980	10094	18097	40199	8782.9	21622	47749	13021	31407	42668	13971	20541	21241	4452.8	9755.4	36456	12525	26333				6	6	6	32.3	32.3	32.3	33.62	0	54.473	112150000	21	A6NDU8	A6NDU8	UPF0600 protein C5orf51	C5orf51	51
14821	23074	17915	7950.8	16697	9852.2	15661	14441	12525	15155	16094	11183	16416	20770	15684	11202	16478	11169	30363	42405	27811	22191	32625	20943	6035.6	7982.6	3786.5	22405	28585	22074				4	4	4	13	13	13	52.47	0	71.382	117070000	15	A6NE02	A6NE02	BTB/POZ domain-containing protein 17	BTBD17	52
0	1576.7	1258.9	1860.3	0	1436.8	1334.8	1085.1	0	4049.4	1701.4	1399.6	2239.2	1180.1	1223.3	1472.4	1291.5	1144.3	4256.4	1459.1	1569.7	2664.1	1019.2	994.56	0	960.16	1090	1111.9	1057.8	0				1	1	1	2.9	2.9	2.9	40.078	0	4.7177	8723900	3	A6NED2	A6NED2	RCC1 domain-containing protein 1	RCCD1	53
782.34	2809.3	14208	0	2327.8	13415	796.95	1973.4	16623	1170.2	2538.7	15561	0	2744.7	15172	1106.4	2270.2	11652	0	1273.7	7565.2	0	2306.7	13169	1247.7	1125.7	8882.2	760.64	903.33	12596				2	2	2	10.4	10.4	10.4	36.794	0	22.298	76106000	17	A6NGN9	A6NGN9	IgLON family member 5	IGLON5	54
7732.1	0	1352.6	7426.2	880.66	0	8204.3	821.89	1552.8	10830	767.29	3308	5274.9	712.8	844.02	5788.1	1074	1177.9	7494	0	1867.7	7603.6	1099.4	899.05	5900.9	0	0	5794	936.29	882.7				4	1	1	9.1	4.2	4.2	45.517	0	21.823	134490000	7	A6NHL2-2;A6NHL2	A6NHL2-2;A6NHL2	Tubulin alpha chain-like 3	TUBAL3	55
20386	20800	15574	17552	12891	12883	20514	18823	10874	12559	13237	13710	23279	26922	19174	25888	22427	13684	16135	9259.4	7087.2	21594	18427	10990	12103	12511	9240.5	17764	10908	9455.7				5	4	4	20.7	17.4	17.4	34.803	0	11.92	68687000	11	A6NHQ2	A6NHQ2	rRNA/tRNA 2-O-methyltransferase fibrillarin-like protein 1	FBLL1	56
46346	36480	31904	36829	29587	34605	37870	33445	29547	37875	39279	32761	38566	41648	35586	34539	34942	27710	50666	47337	45625	43179	33951	31172	29772	25919	21987	41008	40674	34077				8	8	8	6.2	6.2	6.2	226.37	0	34.166	85204000	28	A6NHR9;A6NHR9-2;A6NHR9-3	A6NHR9;A6NHR9-2	Structural maintenance of chromosomes flexible hinge domain-containing protein 1	SMCHD1	57
29258	13486	12889	20261	11393	13973	20367	9803.9	10622	22995	13407	11278	19619	14610	11647	19404	8388.1	10484	21740	12546	17551	24747	15650	16215	17920	5518.8	9148.1	18312	11608	17971				4	3	3	22.3	18.7	18.7	28.136	0	14.197	40306000	7	A6NIH7	A6NIH7	Protein unc-119 homolog B	UNC119B	58
13526	3997.6	5619.3	12219	3511.6	5269.2	11488	3336.7	3350.4	11911	5591	6943.1	13692	4277.3	6612.5	11670	3383.7	3583.7	14601	7017.3	5557.2	13213	3879	4217.3	8614.4	1893.6	2485.6	10881	3066.4	3229.3				4	4	4	2.5	2.5	2.5	230.53	0	19.077	6702600	5	A7KAX9;A7KAX9-2;A7KAX9-3	A7KAX9;A7KAX9-2	Rho GTPase-activating protein 32	ARHGAP32	59
188940	171140	222710	148040	129360	162650	159120	135860	187900	164430	144020	165930	176690	146070	188390	153670	129080	180650	205440	182320	248030	169720	154060	219560	91923	77682	122660	143630	143640	200360				9	9	9	46.1	46.1	46.1	35.865	0	68.933	902490000	35	A7TX81;Q7L5N1	A7TX81;Q7L5N1	COP9 signalosome complex subunit 6	COPS6	60
8371.6	2076.7	2145.6	11281	6325.5	3966.4	10276	1119.2	2165.8	12870	2153.1	2187.1	9174.9	3909.3	3365.1	12839	4922.8	2889.9	41389	27778	12372	9989.6	2973.1	2190.1	7956.9	3210	2834.7	8393.1	4180.1	2774				5	4	4	9.6	7.9	7.9	80.327	0	9.1686	18926000	6	A7VK00	A7VK00			61
65290	139640	118040	45094	104950	92027	51286	110440	88913	73063	195860	123130	73452	148550	128060	45825	99965	79044	77806	181120	117710	67422	146070	117480	41729	88010	74155	56920	169460	108390				10	10	10	38.9	38.9	38.9	46.268	0	186.08	360930000	51	A7Y521;Q9BT78;Q9BT78-2	A7Y521;Q9BT78;Q9BT78-2	COP9 signalosome complex subunit 4	COPS4	62
0	951.03	0	0	0	0	0	1078.1	0	0	0	0	1119.7	1208.1	0	0	0	0	1555.3	2386.3	0	1403.4	1158.7	0	0	0	0	0	1892	0				1	1	1	2.9	2.9	2.9	87.434	0.00026853	4.2133	7153500	4	A8MVW0	A8MVW0	Protein FAM171A2	FAM171A2	63
22705	25328	6087.2	13993	28387	10315	12622	21171	3747.5	17513	20322	6497.2	15609	27812	5473.4	14482	13231	5246.2	22718	36655	4973	17561	23433	4366	12309	18645	2672.9	13677	22749	3545.9				1	1	1	15.8	15.8	15.8	8.496	0.0065041	2.4918	124310000	6	P62308;A8MWD9	P62308;A8MWD9	Small nuclear ribonucleoprotein G;Putative small nuclear ribonucleoprotein G-like protein 15	SNRPG;SNRPGP15	64
16048	10910	3768.3	12605	11201	3193.7	10468	9061.5	2908.3	11692	10168	1398.5	10306	10915	3796	10346	8295.5	3776.7	10534	6833.9	993.82	12918	11875	3694	7974	6883.7	2531	12300	7811.9	2447.4				4	4	4	8.6	8.6	8.6	87.062	0	16.668	18306000	10	A8MWY0-2;A8MWY0-3;A8MWY0	A8MWY0-2;A8MWY0-3;A8MWY0	UPF0577 protein KIAA1324-like	KIAA1324L	65
6734.9	7179.3	11221	5557.9	6114.2	7367.4	989.89	1360.7	1596.3	2008.9	1684.1	2864.9	5652.6	4667.4	4383.7	3157.7	3906	4313.6	5553	4482.7	8758.9	6980.5	4076.5	8566.8	1478.6	4100.7	5422.6	3839.3	4688.4	6183.9				1	1	1	3.7	3.7	3.7	42.233	0	7.9259	25342000	4	A8MXV4	A8MXV4	Nucleoside diphosphate-linked moiety X motif 19, mitochondrial	NUDT19	66
3866.7	0	10878	2316.6	0	7945.8	2161.3	0	6519.1	9166.1	0	6672.5	1694.3	0	11628	1643.7	0	6227.1	816.36	0	7728.6	8033.1	0	8957	1450.9	0	3634.2	989.92	0	6234.2				2	2	2	7	7	7	54.652	0.00026546	4.0661	1378000	5	A8MY62	A8MY62	Putative beta-lactamase-like 1	LACTBL1	67
0	1688.2	0	0	1062.3	1473.3	0	1957.7	1269.9	0	2122.5	1138.2	0	1779.7	0	0	919.89	1067.5	0	2663.5	2006.9	0	2445.9	1187.5	0	1023.4	0	0	2763.7	1426.1				1	1	1	8.3	8.3	8.3	26.428	0.0049622	2.6473	0	2	A8WH75	A8WH75			68
146260	102100	49120	121460	68371	34565	105350	59527	35298	99486	85355	39107	151770	110660	45282	154320	85593	36660	137370	91105	39625	132740	78710	39446	67402	61353	21388	124660	74273	38481				4	4	4	37.1	37.1	37.1	21.547	0	50.529	576550000	11	A9CQL8;Q8TBF2;Q8TBF2-3	A9CQL8			69
292910	333600	216930	224660	277570	165490	225190	264690	162470	204840	210820	166180	235770	293590	185010	223390	283170	164480	237690	282280	168490	251080	295810	171370	159110	179270	121660	186100	209260	126740				10	10	10	40.1	40.1	40.1	37.35	0	131.81	660010000	44	A9YUB1;Q9UHD1-2;Q9UHD1	A9YUB1;Q9UHD1-2;Q9UHD1	Cysteine and histidine-rich domain-containing protein 1	CHORDC1	70
147680	16573	15795	101410	13901	11458	90760	12140	14732	130970	15034	13460	127540	17721	13911	142330	17681	11624	192910	21946	21807	133320	17349	13175	75794	10550	12202	117580	15955	13281				2	2	2	31.4	31.4	31.4	11.775	0	5.1454	197020000	10	B0FWK4	B0FWK4			71
120890	99437	95200	88414	66610	70071	74222	66980	60318	112790	81591	83214	87761	93834	85200	84253	74027	65329	110260	83739	85606	98472	73739	81439	56527	48277	45646	100880	71067	66068				7	7	7	20.2	20.2	20.2	66.546	0	198.48	375940000	37	B0KYV5-2;B0KYV5;Q9UHB6-3;Q9UHB6-2;Q9UHB6-5;Q9UHB6;Q9UHB6-4	B0KYV5-2;B0KYV5			72
0	5484	10127	0	3781.5	3921.1	0	3711.7	4645.4	0	11637	23768	0	3854.9	7691.7	0	5542.2	6035.9	0	6560.3	13340	0	4538.4	9532.3	0	2576.1	3786.1	0	2274.7	5833.5				1	1	1	6.6	6.6	6.6	31.636	0.0066975	2.4533	8821800	3	B1AK53-2;B1AK53	B1AK53-2;B1AK53	Espin	ESPN	73
2744.7	3651.6	4307.3	1966.2	2088.6	1980.1	2451.8	2860.2	3230.2	3481.4	1895.9	2810.8	2979.2	2979.1	4044.1	2619.2	4850.1	4698.3	4641.7	4264.4	4860.5	2895.7	5194.2	5224.3	1793.1	819.12	2735	2003.7	3442.1	3870.6				1	1	1	1.6	1.6	1.6	108.48	0.00050916	3.4966	11486000	3	B2DCZ9	B2DCZ9			74
2002.1	22608	4310	2487.5	15619	3048.2	1223.2	15594	5009.3	1284.4	15877	4310.9	1704.8	16850	3858.2	1016	15130	3419.3	2143.1	33179	6024.2	1335	20206	4803.5	1731.4	9814.4	4072.5	858.78	18591	3974.4				2	2	2	5.3	5.3	5.3	29.632	0	16.469	30745000	5	B2LYG4;Q8N6M3	B2LYG4;Q8N6M3	Fat storage-inducing transmembrane protein 2	FITM2	75
24010	85626	27389	12577	62292	20593	15983	65173	22335	14977	50433	22211	18416	57380	21399	19085	44213	19531	29988	88761	29402	23662	62055	25466	9580.8	43059	19705	15064	56149	23283				7	7	7	9	9	9	104.1	0	109.54	376180000	20	Q99613-2;Q99613;B5ME19	Q99613-2;Q99613;B5ME19	Eukaryotic translation initiation factor 3 subunit C;Eukaryotic translation initiation factor 3 subunit C-like protein	EIF3C;EIF3CL	76
46955	70935	85900	37329	57525	64687	40431	61308	62264	42571	52670	75760	53236	68092	76546	43742	51713	69799	38964	43481	55339	45336	63775	60279	29833	26608	42306	31737	43468	53039				10	10	10	36.8	36.8	36.8	54.28	0	186.54	399190000	37	B6CVD7;Q96HE7	B6CVD7;Q96HE7	ERO1-like protein alpha	ERO1L	77
5702.7	32016	24215	4814.2	28635	25137	4015	22318	20006	5040.5	31789	18860	4269.5	36924	19560	4402.6	26142	21499	7204.6	46074	21154	6450.8	29325	27544	2350	18421	13276	4871.6	31003	22861				3	3	3	11.9	11.9	11.9	38.484	0	8.5516	42965000	6	B7ZAQ6-2;B7ZAQ6-3;P0CG08;B7ZAQ6	B7ZAQ6-2;B7ZAQ6-3;P0CG08;B7ZAQ6	Golgi pH regulator A;Golgi pH regulator B	GPR89A;GPR89B	78
50319	83735	40041	43019	71001	30095	47005	70758	30063	45637	66692	29076	51849	79981	39370	40592	72095	33266	59797	91283	43903	50785	82336	33971	37004	55601	24510	42325	72406	34218				5	1	1	16.4	5.5	5.5	32.029	0.0040602	2.7768	78803000	14	P0DMR1;O60812;B7ZW38	P0DMR1;O60812;B7ZW38	Heterogeneous nuclear ribonucleoprotein C-like 4;Heterogeneous nuclear ribonucleoprotein C-like 1;Heterogeneous nuclear ribonucleoprotein C-like 3	HNRNPCL4;HNRNPCL1;HNRNPCL3	79
2240.1	6456.3	0	1947.6	6312.8	0	1543.8	2899.1	0	2104	5930.4	0	2369.5	6737.3	0	1898.4	843.04	0	2747.1	4451.7	0	2377.8	3515.6	0	1416.9	6082.1	0	2011.4	11377	0				1	1	1	8	8	8	21.175	0.00051546	3.6672	11411000	3	C5HGF3;Q9UM00-1;Q9UM00-2;Q9UM00	C5HGF3;Q9UM00-1;Q9UM00-2;Q9UM00	Transmembrane and coiled-coil domain-containing protein 1	TMCO1	80
7945.3	4031.8	3647.1	4980.5	3791	2845.3	7147.4	2807.7	3100.9	7619.7	4295.7	4011.2	8411.3	5303.5	6044.4	7065.1	3289.2	3355.4	14346	9438.1	7166.2	6695.6	5269.2	5339.3	2815.6	2292.4	2644.9	7465.2	5694.7	5793.9				4	4	4	7.3	7.3	7.3	85.408	0	39.605	15641000	6	O43374-2;O43374;C9J798	O43374-2;O43374;C9J798	Ras GTPase-activating protein 4;Putative Ras GTPase-activating protein 4B	RASA4;RASA4B	81
0	1971.1	11639	0	1816.3	9252.1	0	2022.9	10603	0	1949.4	11376	0	1253.1	9833.4	0	1819.3	6601.8	0	778.57	10060	0	1542.9	8078.7	0	1171.9	4943.7	0	0	10462				2	2	2	2.9	2.9	2.9	92.711	0.00027293	4.4277	4915200	4	C9JH25;C9JH25-3	C9JH25;C9JH25-3	Proline-rich transmembrane protein 4	PRRT4	82
157000	63575	102080	157400	29842	138150	122250	20175	2748.1	3191300	1708500	1052500	323700	53794	167470	171610	161890	47104	1194300	846700	616060	308740	95548	227850	150160	33112	30354	432930	242690	132310			+	2	2	1	5.4	5.4	2.9	46.397	0	8.3305	3448000000	12	CON__A2I7N1;CON__A2I7N0	CON__A2I7N1;CON__A2I7N0			83
11597	22219	24500	13329	15279	21246	13783	14998	22434	13128	17423	25974	12378	14360	21167	9836.4	17002	18345	10778	19165	21474	10256	16853	22378	6770.2	12066	13753	7877.5	14002	14756			+	10	1	1	11	1.3	1.3	137.98	0.000271	4.3451	20995000	3	CON__ENSEMBL:ENSBTAP00000001528	CON__ENSEMBL:ENSBTAP00000001528			84
0	0	1195.5	0	0	1416.4	0	0	0	0	0	3645.7	0	0	2404.9	0	0	3109	0	0	3026.8	0	0	2148.3	0	0	803.91	0	0	3843.7			+	1	1	1	2.3	2.3	2.3	77.456	0	28.552	3864500	1	CON__ENSEMBL:ENSBTAP00000016046	CON__ENSEMBL:ENSBTAP00000016046			85
19464	22309	19029	16898	19072	13278	10380	3074.4	11641	202820	302400	222880	21347	30041	24505	18443	32361	21226	91399	134950	103520	33114	28727	30241	6947.1	3874.3	6525.5	37145	54402	38750			+	4	4	4	10.8	10.8	10.8	53.341	0	91.168	844450000	31	CON__Q3MHN5;CON__ENSEMBL:ENSBTAP00000018229;P02774-2;P02774;P02774-3	CON__Q3MHN5;CON__ENSEMBL:ENSBTAP00000018229;P02774-2;P02774;P02774-3	Vitamin D-binding protein	GC	86
1108.5	5643.6	4946.1	1662.8	5518.5	1775.2	0	6544.4	5408.5	6891	8141.9	22128	2618.1	5142	5659.1	878.1	4481.7	4525.2	2668.4	10489	15223	0	8429.5	6174.2	0	4284.4	1989.6	2815.3	7968.8	5696.7			+	1	1	1	1.6	1.6	1.6	65.19	0	9.0307	58761000	5	CON__ENSEMBL:ENSBTAP00000037665	CON__ENSEMBL:ENSBTAP00000037665			87
0	5301.8	10876	0	3745.3	7454	0	16394	17811	0	6030.5	13918	0	4113.5	16933	0	6078.9	9979.4	0	9409.2	20590	0	4015.5	12686	0	4023.7	7505.6	0	3770.4	12097			+	1	1	1	4.1	4.1	4.1	44.689	0.00027093	4.3451	6697100	2	CON__O76011;CON__Q6NTB9;CON__Q14525;CON__O76009;CON__Q9UE12;CON__Q15323;CON__Q8IUT8;Q14525;O76009;Q15323;O76011	CON__O76011;CON__Q6NTB9;CON__Q14525;CON__O76009;CON__Q9UE12;CON__Q15323;CON__Q8IUT8;Q14525;O76009;Q15323;O76011	Keratin, type I cuticular Ha3-II;Keratin, type I cuticular Ha3-I;Keratin, type I cuticular Ha1;Keratin, type I cuticular Ha4	KRT33B;KRT33A;KRT31;KRT34	88
7651.9	7438.7	26066	4675.3	1976.3	22542	6343.9	4020.8	19243	6265.9	7556.6	19973	3477.6	4827.6	19437	5778.3	2576.1	21246	10957	6243.9	31120	4180.6	4208.1	23596	2678	2207.3	17919	7307.7	4424.8	21683			+	2	2	2	12.1	12.1	12.1	24.409	0	65.184	42707000	4	P00761;CON__P00761	P00761;CON__P00761			89
978490	548530	6925.3	0	439430	0	0	1389.8	4836	5851500	6013300	5547600	1492200	1044700	838020	354190	168320	503670	3649800	5098600	2687800	1262100	1448500	1038800	0	277230	0	983310	592850	11149			+	2	1	1	15.2	8.3	8.3	15.954	0	46.565	0	16	CON__P02070;CON__Q3SX09	CON__P02070;CON__Q3SX09			90
65199	78959	43119	71091	92909	47515	47552	53251	32143	101770	160920	96446	94111	120690	70608	60312	75465	43307	67546	91435	50377	75560	115250	65960	35626	51106	35493	67838	84400	46562			+	7	5	5	18	14	14	51.621	0	88.806	433690000	53	CON__P02533;P02533;CON__Q6IFX2;CON__P19012;P19012;CON__ENSEMBL:ENSP00000377550;CON__P13646-1;P13646-2;P13646-3;P13646	CON__P02533;P02533;CON__Q6IFX2	Keratin, type I cytoskeletal 14	KRT14	91
9370.8	10702	0	15769	13997	0	4552.1	0	0	25890	38728	0	21499	29418	0	9331.1	11061	0	10512	11353	0	19186	18710	0	7932.9	10558	0	10830	8037.3	0			+	13	1	1	27.8	1.8	1.8	60.044	0.0069109	2.4296	21429000	2	CON__P02538;P02538	CON__P02538;P02538	Keratin, type II cytoskeletal 6A	KRT6A	92
338420	417810	656210	261140	359620	495610	269120	406700	548310	334960	457500	584530	319880	410540	570730	290830	319400	542960	524940	609040	1057100	390150	619890	779660	187050	133290	332270	432130	462950	754450			+	6	6	3	64.3	64.3	32.1	15.057	0	236.75	3371300000	81	CON__P02584	CON__P02584			93
29066	26734	67608	16743	23855	34662	10012	10536	15196	35774	24279	51289	23706	19410	40485	20915	17786	28004	93607	84118	166360	33064	33874	64508	12040	8869.3	16809	167310	176390	337430			+	2	2	2	7.3	7.3	7.3	56.44	0	5.1005	117430000	6	CON__P02676	CON__P02676			94
50091	42617	68598	34001	35110	37650	31156	25660	34237	506710	442450	602080	61670	49430	66898	65803	47291	68625	226710	187130	240370	69010	55617	75846	19819	13833	28060	101960	69968	96001			+	4	3	3	7.1	5.9	5.9	69.366	0	4.6994	87936000	9	CON__P02768-1;P02768;P02768-3;P02768-2	CON__P02768-1;P02768;P02768-3	Serum albumin	ALB	95
4172200	3390200	4128200	6228900	4681800	5733900	2640200	2496500	2673800	11324000	9516600	12191000	7191500	6413500	7422000	5591800	5721700	7044500	4775100	4616000	5245400	7254800	5894500	6772200	4814100	3457800	3963100	5223200	4017500	5372600			+	20	19	15	26.6	24.7	19.1	66.017	0	309.19	23871000000	181	CON__P04264;P04264	CON__P04264;P04264	Keratin, type II cytoskeletal 1	KRT1	96
64953	181920	193570	27733	67038	57958	44618	115550	115760	14871	29613	43449	49010	147120	152490	68404	199900	261650	17319	44025	57460	51659	143010	164910	19060	34306	50562	20069	58914	60241			+	6	4	4	13.7	9.7	9.7	53.704	0	27.662	258230000	16	CON__P05787;P05787;P05787-2;CON__H-INV:HIT000292931;CON__Q9DCV7;CON__P19013;P19013	CON__P05787;P05787;P05787-2;CON__H-INV:HIT000292931	Keratin, type II cytoskeletal 8	KRT8	97
1338.5	4239.1	13117	2267.5	4013.8	11343	2373.6	1412.4	7583.4	943.68	1861.2	10979	2877.2	3665.9	12151	2305	2817.5	10239	4742.4	3246.3	14986	1985	1944.2	7830.5	966.56	3921.5	14533	2196.8	6027	20682			+	2	1	1	3	1.5	1.5	91.215	0.0077449	2.3441	44704000	6	CON__P06868	CON__P06868			98
27585	21797	27471	11479	11309	10550	20522	12586	18832	8405.3	13238	8644.5	23438	17320	20429	26442	21856	28140	10769	11927	10451	21054	18904	23303	7413.3	6239.2	7468.8	13198	9960.7	9985.2			+	3	1	1	6.6	2.6	2.6	51.417	0.00050904	3.4902	85262000	12	CON__P08729;CON__Q3KNV1;P08729	CON__P08729;CON__Q3KNV1;P08729	Keratin, type II cytoskeletal 7	KRT7	99
79957	46407	79339	132290	51897	85399	43835	28020	46234	204210	110380	188910	103050	79103	107040	69572	48527	71161	69224	48960	87357	165440	78687	157280	41781	30863	48016	63395	46802	71775			+	7	6	5	21.4	19.9	17.3	51.267	0	299.38	1231100000	36	CON__P08779;P08779;CON__Q9Z2K1;CON__Q3ZAW8	CON__P08779;P08779	Keratin, type I cytoskeletal 16	KRT16	100
1291000	1180400	1143800	1504300	1079700	1250200	732350	589260	669410	5858300	4319800	4442600	3281800	2497800	2577800	1900100	1398700	1575800	1782200	1120600	1406000	3449100	2387200	2583300	1476100	1013900	1372700	1970800	1373500	1776000			+	18	17	17	36.1	34.9	34.9	58.826	0	323.31	15006000000	133	P13645;CON__P13645;Q7Z3Y7;CON__Q7Z3Y7;CON__P08727;CON__A2A4G1;CON__P02535-1;CON__Q99456;CON__Q148H6;CON__Q7Z3Z0;CON__Q7Z3Y8;CON__P08730-1;CON__P19001;P08727;Q7Z3Z0;Q99456;Q7Z3Y8	P13645;CON__P13645	Keratin, type I cytoskeletal 10	KRT10	101
27460	41364	26713	36653	43007	32970	21172	24152	22835	86635	88494	75083	47155	60701	49914	39840	44059	31053	43713	58344	44023	71996	80768	56326	22349	28956	26658	43777	49246	44872			+	11	5	1	19.7	10	1.7	62.378	0	17.259	278370000	24	CON__P13647;P13647;CON__O95678;O95678	CON__P13647;P13647	Keratin, type II cytoskeletal 5	KRT5	102
5970.2	2661.4	0	4040.5	1731.8	0	0	1476.3	0	56742	15502	7564.4	7872.4	1855.7	0	5425.3	2078.9	0	30246	7070.6	2676.9	6109	3857.5	0	0	0	0	8599.1	3325.9	0			+	2	2	2	5.5	5.5	5.5	38.252	0	10.543	31907000	5	CON__P17690	CON__P17690			103
920690	1269600	1404100	1411100	1767800	2190000	522190	753240	922840	2184200	2586600	3253800	1721600	1850500	2137700	1365100	1983900	2007600	1460500	1762000	2271100	957070	1138100	1323200	721530	1033500	1295600	1214000	1513200	1735500			+	21	21	20	40.3	40.3	40.3	62.129	0	323.31	17454000000	277	CON__P35527;P35527	CON__P35527;P35527	Keratin, type I cytoskeletal 9	KRT9	104
0	0	0	0	0	1322.2	0	0	0	0	3421.3	917.09	0	0	0	0	0	0	0	923.26	1233	0	0	0	0	0	0	0	3631.8	1741.8			+	21	1	1	48.2	5.6	5.6	65.865	0	109.51	90760000	7	CON__P35908;CON__Q5XKE5;Q5XKE5;CON__Q01546;Q01546;CON__P07744;CON__Q9R0H5;CON__Q8VED5;CON__Q6IFZ6;CON__Q7Z794;Q7Z794;CON__REFSEQ:XP_932229;CON__Q9H552;CON__Q9NSB2;CON__Q6ISB0;Q9NSB2	CON__P35908			105
432680	742400	826210	450210	1102400	967550	298140	604090	622280	1632700	2597400	2697300	1004400	1757700	2109700	919020	1207200	1575600	708330	1089600	1146200	939190	1749600	1878800	626520	954720	1096900	939840	1319000	1737500			+	21	21	1	47.7	47.7	4.7	65.432	0	323.31	9812200000	151	CON__P35908v2;P35908	CON__P35908v2;P35908	Keratin, type II cytoskeletal 2 epidermal	KRT2	106
6991.4	6645.6	6863.9	3936.1	5206.6	6179.5	4909.2	2460.1	5543	92754	52573	134650	7414.9	6411.6	9501.7	6099.9	3836.8	12423	33365	22003	49288	13266	9599.7	15747	4424.3	3714.9	6124	12862	5236.1	15632			+	4	4	3	10.5	10.5	7.5	52.347	0.00027064	4.3253	124600000	7	CON__P41361	CON__P41361			107
942660	1354100	2342300	701740	902610	1919700	563150	928050	1815200	546810	788480	1356600	841250	1195100	2142400	479410	672180	1619100	229390	457270	781140	655380	893330	1949700	335870	710700	1007500	278360	619870	952290			+	6	6	6	35.2	35.2	35.2	11.703	0	97.853	4201100000	35	P62895;CON__P62894	P62895;CON__P62894			108
17889	8673.2	12415	24937	12986	21035	20135	6247.8	7575.8	43447	18748	23383	32897	17432	21977	22599	8411.7	12779	24822	7394.7	13955	34366	15297	18813	16921	7611	9524.6	16382	8333.8	15415			+	6	5	5	15.2	13.6	13.6	48.161	0	29.92	88404000	14	CON__Q9QWL7;CON__Q04695;Q04695	CON__Q9QWL7;CON__Q04695;Q04695	Keratin, type I cytoskeletal 17	KRT17	109
10286	5695.1	19946	8337.4	2277.2	11965	9196.7	3441	18802	35622	16027	51552	11238	2653.9	16416	8666.1	3838.2	16630	17257	8807	27654	10791	5637.1	17947	5094.9	0	11370	13847	9301.5	21496			+	2	2	2	6.1	6.1	6.1	38.756	0.00027352	4.4426	23471000	6	CON__Q05443;P51884	CON__Q05443;P51884	Lumican	LUM	110
45726	46157	26907	45078	30147	20380	40318	18248	14404	422240	421070	237170	71047	55750	28577	52694	51296	36442	198230	172620	109370	66249	60609	35160	10680	18953	10867	95705	76145	47281			+	5	2	2	9.9	5	5	77.738	0	86.8	789230000	40	CON__Q0IIK2;CON__Q29443	CON__Q0IIK2;CON__Q29443			111
4695.6	5378	5881.1	5383	5309.2	5135.8	3926.4	2421.6	3731.8	12955	11604	14722	8634	6344.4	7810.4	7989.7	5126	8613.7	5616.4	5863.1	6643.4	4725.8	7001.5	7745.6	3255.9	5408.6	5834.7	6261	4981.6	6270.8			+	3	1	1	6.7	2.3	2.3	55.877	0	8.5456	25910000	6	CON__Q14CN4-1;CON__Q6IME9;Q14CN4-3;Q14CN4-2;Q14CN4;CON__Q3SY84;CON__Q7RTS7;CON__Q32MB2;Q86Y46-2;Q3SY84;Q7RTS7;Q86Y46	CON__Q14CN4-1;CON__Q6IME9;Q14CN4-3;Q14CN4-2;Q14CN4;CON__Q3SY84;CON__Q7RTS7;CON__Q32MB2;Q86Y46-2;Q3SY84;Q7RTS7;Q86Y46	Keratin, type II cytoskeletal 72;Keratin, type II cytoskeletal 73;Keratin, type II cytoskeletal 71;Keratin, type II cytoskeletal 74	KRT72;KRT73;KRT71;KRT74	112
15580	14265	2131	9326.6	13996	1736.6	4541.6	5962.6	1890	96899	110300	18347	5675.9	11867	1025.5	7868.9	6840.5	2289.8	55234	73978	15053	16278	24040	3051	3150.7	8460.8	1861.6	57285	74018	13672			+	1	1	1	3.7	3.7	3.7	65.056	0	20.354	98278000	8	CON__Q1RMK2	CON__Q1RMK2			113
42143	27651	678700	25910	14314	611360	29579	23185	481420	45171	23347	631580	31744	24900	696070	32460	17999	508790	52222	35379	780300	40915	31012	686750	17492	12448	366230	39933	29642	748870			+	2	2	2	2.6	2.6	2.6	140.37	0.00026788	4.1803	1282500000	8	CON__Q28085	CON__Q28085			114
7239.1	18535	1798.7	6006.1	11861	0	3772.5	9995.8	1380.6	24680	28399	7534.5	6375.6	11625	1621.7	3446.7	8889.1	0	23077	25881	5918.5	12315	18591	5062.8	981.14	8859.2	1070.6	10207	14076	2773.8			+	2	2	2	7.1	7.1	7.1	43.017	0	4.7543	8113700	5	CON__Q32PJ2;O46409	CON__Q32PJ2;O46409			115
2806.5	2140.8	4997.9	3010.4	2058.9	4944.1	1308	1398.1	2848.7	28021	25147	55616	2520.3	2165.1	3875.1	2648.2	1868.4	4438.1	10041	8333.7	16973	2659.6	2649.9	5212.6	1822.9	1220.9	2788.2	5266.1	4027.2	10893			+	1	1	1	6.2	6.2	6.2	26.133	0.00099182	3.1716	5434100	4	CON__Q3Y5Z3	CON__Q3Y5Z3			116
10182	3952.7	3880.4	7372.1	4668.7	3900.6	8214.7	3388.1	2748.8	7545.4	4870.3	12477	8690.4	6690.6	6728.8	9232.9	5682.7	4442.2	13898	7679	5592.6	10958	6559.8	8293.4	6147.7	3261.7	6225.1	7775.1	7632	4804.7			+	1	1	1	0.5	0.5	0.5	248.07	0.0040836	2.8202	6710400	3	CON__Q5D862;Q5D862	CON__Q5D862;Q5D862	Filaggrin-2	FLG2	117
8871.1	5167	0	6683.8	4626.5	0	4218.2	3783.3	0	7962.4	5739.9	1900.1	9313.6	4055.9	0	7577.8	3791.1	0	7744.4	6476.3	1330.3	9903.2	4227.9	1446.8	4464.5	2914.3	0	7688.1	5369.8	0			+	2	2	2	3.6	3.6	3.6	56.964	0	18.268	7406500	5	CON__Q8N1N4-2;CON__Q7RTT2;Q8N1N4;Q8N1N4-2	CON__Q8N1N4-2;CON__Q7RTT2;Q8N1N4;Q8N1N4-2	Keratin, type II cytoskeletal 78	KRT78	118
0	2645.1	0	0	1921.5	0	0	1814.3	0	0	2004	0	0	2134.7	0	0	1549	0	0	1296.1	0	0	2470.7	0	0	1052.9	0	0	1374	0			+	5	1	1	7.4	1.8	1.8	59.74	0.00027159	4.3687	0	1	CON__Q8BGZ7	CON__Q8BGZ7			119
12063	0	0	3672.5	0	0	839.41	0	0	17448	0	0	899.38	0	0	1504.2	0	0	29655	0	0	7301.1	0	0	1890.9	0	0	16449	0	0			+	2	1	1	5.4	2.9	2.9	46.203	0.0022026	3.0085	2150700	2	CON__Q9TTE1	CON__Q9TTE1			120
108810	46435	66978	74913	32194	48057	79758	35945	56404	104330	47657	63926	104590	43454	63624	84586	35561	50693	84264	33523	54138	89403	38719	54600	60869	28063	41442	58154	23889	35788				3	3	3	19.5	19.5	19.5	18.518	0	5.3508	117450000	9	D0VWV4	D0VWV4			121
0	17578	25521	0	12245	20128	0	11940	28402	0	9649.7	20504	0	11576	25316	0	18187	19905	0	19064	30963	0	15318	22208	0	8251.3	13069	0	11321	15158				28	1	1	39.6	3.1	3.1	107.12	0	20.97	83028000	6	D2SW95	D2SW95			122
144050	214190	138490	145690	197990	113980	102160	185950	133750	158280	197110	135290	138580	252520	178810	173820	272410	193000	155470	220380	169590	134480	258090	162090	70617	113440	77750	198720	313320	223040				23	13	5	31.6	18.3	7.3	112.21	0	285.03	3345000000	61	D2WKD8	D2WKD8			123
7385.5	21728	15435	7649	18471	12905	8329	15515	13025	6062.8	16784	13855	7554.7	18060	13164	6671.9	21683	12638	12919	25816	20044	8822.3	18697	13846	3332.9	10398	7768.8	10072	17483	17045				6	6	6	7.3	7.3	7.3	138.54	0	14.515	35847000	15	D7PF45;O15357;O15357-2	D7PF45;O15357;O15357-2	Phosphatidylinositol 3,4,5-trisphosphate 5-phosphatase 2	INPPL1	124
160540	284200	176760	118260	230310	132560	115930	243650	134030	137840	242370	142570	140180	237930	160770	110900	245510	141800	186060	342420	218720	130850	246660	162800	77123	165140	91252	114960	206680	142690				3	3	3	19.5	19.5	19.5	23.384	0	45.382	1077600000	21	Q13765;E9PAV3-2;E9PAV3;Q9BZK3	Q13765;E9PAV3-2;E9PAV3	Nascent polypeptide-associated complex subunit alpha;Nascent polypeptide-associated complex subunit alpha, muscle-specific form	NACA	125
646290	769630	360540	450020	687600	305990	450670	555950	256890	607190	624400	323570	581320	696520	300390	514850	586190	249230	800850	929810	355590	534540	752590	289430	367870	466780	230430	611160	692590	247770				14	14	14	34.2	34.2	34.2	59.234	0	219.71	3093800000	72	F1RKQ4;Q3LXA3-2;Q3LXA3	F1RKQ4			126
138020	94175	80474	102370	77814	65937	83395	72562	63909	124520	86869	79801	103720	70175	68550	130440	68300	58452	186890	178170	125140	145510	117960	84153	46000	62862	39146	156360	129190	92423				10	10	10	32.7	32.7	32.7	59.474	0	109.34	1028200000	41	F1RQM2;O95394;O95394-3;O95394-4	F1RQM2			127
24144	19995	8025.9	17907	12983	5581.5	22925	15464	5613.4	25331	12090	7639.7	21094	18054	6621.3	21032	16579	7716.6	21973	14847	7523	22570	15737	6328.9	11174	11398	5014.3	21837	16716	6609.3				3	3	3	15.3	15.3	15.3	38.668	0	26.036	19387000	7	F1RT67;Q9NX62	F1RT67;Q9NX62	Inositol monophosphatase 3	IMPAD1	128
135200	148370	118750	174930	162940	135400	103820	103920	91286	121590	123490	107210	140560	128010	114100	153420	149890	128140	152270	147070	130810	174570	170870	148110	100460	82551	70245	145060	129860	138500				8	8	8	13.2	13.2	13.2	80.237	0	117.65	691620000	36	F1S584;Q8IWA5-3;Q8IWA5;Q8IWA5-2	F1S584			129
355330	453890	328910	305120	349670	251840	268320	346700	233910	260020	320080	242490	336610	426190	311300	284240	353240	274450	298490	402080	283260	333740	421550	292370	193980	231560	169490	219100	276850	190130				19	19	19	36.3	36.3	36.3	104.31	0	217.99	1289500000	83	F1SPM8;Q2M2I8;Q2M2I8-2	F1SPM8;Q2M2I8	AP2-associated protein kinase 1	AAK1	130
7831.5	11971	14217	2782.2	14149	14761	5495.2	8562.2	9030	6402.1	9834.7	10817	6136.2	10412	13658	4508.7	6984.3	11184	8850.3	16367	19435	8573.2	19800	16872	3565.6	14946	14032	6537.2	10491	12473				1	1	1	8.4	8.4	8.4	21.279	0.0062864	2.5159	11055000	3	F1SR90	F1SR90			131
805.7	5092.5	1231.6	0	4282.7	1057	1069.3	4588.9	1187.1	1445.6	4840.6	1455.7	1012.7	4503.1	0	1521	3800.5	1354.4	1745.3	4890.4	1225	1483.1	4315.5	1353.3	1168.6	3335.9	0	1461.2	2555.6	1374.8				1	1	1	10	10	10	16.415	0.004037	2.7098	8355900	4	F1SRI0	F1SRI0			132
17238	13718	13860	19452	14330	9922.6	16828	11756	10537	21084	13515	11364	16862	12221	12926	14647	11172	9874.9	20084	17879	17607	20035	13810	13629	8529.1	6631.3	5377.9	21387	14209	10785				5	5	5	9.2	9.2	9.2	79.791	0	17.08	41965000	13	I3L5V6;Q6SZW1-2;Q6SZW1	I3L5V6;Q6SZW1-2;Q6SZW1	Sterile alpha and TIR motif-containing protein 1	SARM1	133
0	6222	3410.4	0	4131.3	2447.3	0	2135.6	2110	0	2813.6	1997	0	3802.3	2940.4	0	3276.4	2817.3	0	5305.4	3599.1	0	2304.3	2198	0	0	1221.8	0	3248.8	2758.5				2	2	2	8.1	8.1	8.1	62.944	0.0017153	3.0332	13258000	3	I3LHS8	I3LHS8			134
21146	14942	10895	20699	15314	11851	19555	14870	5869.6	22632	15504	13447	25040	18385	5222	16284	13130	8934.9	30696	23200	15234	26528	20058	9969.7	13758	9400.8	5416.7	23922	15916	11187				2	2	2	7.6	7.6	7.6	46.173	0	27.508	42010000	15	I3LUP1;Q96IJ6;Q96IJ6-2	I3LUP1;Q96IJ6;Q96IJ6-2	Mannose-1-phosphate guanyltransferase alpha	GMPPA	135
8801.1	0	0	7559.2	0	0	8083.4	0	0	6311.9	0	0	8705.8	0	0	6581.7	0	0	8973.8	0	0	11159	0	0	5909.8	0	0	5899.6	0	0				1	1	1	9.7	9.7	9.7	11.133	0.004068	2.7926	5705700	1	L0R6Q1	L0R6Q1		SLC35A4	136
35123	63815	60301	24012	40721	50511	25520	49328	51326	30103	45784	58174	27588	48334	50853	21191	40330	47743	31496	58077	62031	23378	56271	53139	16070	32198	35247	31234	44155	55672				15	15	13	15.9	15.9	13.9	160.75	0	45.842	148940000	36	M3TYT0;O75116	M3TYT0;O75116	Rho-associated protein kinase 2	ROCK2	137
8941.5	2851.2	4197.6	6169.3	2856.3	3659.4	8643.2	3914.2	3978.5	6515	3240.8	3800.2	8453.5	3203.5	5969.9	6017.5	2818.5	5425.6	10010	4445.2	4940.5	11707	2982	4487.9	4758	2065.4	1902.4	9664.3	2812	5820.3				3	3	3	6.8	6.8	6.8	72.911	0	8.5333	9666500	5	O00116	O00116	Alkyldihydroxyacetonephosphate synthase, peroxisomal	AGPS	138
57107	57262	68384	44549	45704	60276	45612	47291	58182	42773	50887	56175	59241	55881	64156	49178	52624	56836	46981	48960	56503	47059	54630	56536	30673	31168	39288	39060	35084	40336				8	8	8	15.3	15.3	15.3	75.042	0	33.751	107080000	21	O00139-2;O00139-1;O00139-5;O00139;O00139-4	O00139-2;O00139-1;O00139-5;O00139;O00139-4	Kinesin-like protein KIF2A	KIF2A	139
0	0	1873	0	0	1942.9	0	0	2038.1	0	0	930.38	0	0	2550.2	0	0	2338.8	0	0	3458.1	0	0	3145.8	0	0	1859.6	0	0	2293.2	+			6	1	1	20.4	2.6	2.6	49.129	1	-2	2236400	1	O00148;O00148-2;O00148-3	O00148;O00148-2;O00148-3	ATP-dependent RNA helicase DDX39A	DDX39A	140
0	25251	2663.1	2465.6	15536	3139.9	3482.7	20760	2270.7	2666.2	41872	2801.8	1778.1	23351	2680.7	2271.4	14635	2506.9	0	26852	2659.9	3008.6	19659	2992.4	0	10080	2146.1	2143.8	15043	1092.9				2	2	2	12.2	12.2	12.2	36.071	0.00051073	3.5368	13630000	3	O00151	O00151	PDZ and LIM domain protein 1	PDLIM1	141
466300	556420	543630	347200	428260	499360	425160	483250	506220	389080	463890	479150	375130	417810	507480	341000	389010	379330	224670	243510	247030	404460	409790	527470	238520	292000	283450	278900	297730	292420				6	6	6	33.3	33.3	33.3	27.041	0	55.57	1542900000	28	O00154-2;O00154-3;O00154-6;O00154-4;O00154-7;O00154;O00154-5	O00154-2;O00154-3;O00154-6;O00154-4;O00154-7;O00154;O00154-5	Cytosolic acyl coenzyme A thioester hydrolase	ACOT7	142
49004	70206	47074	28703	41718	28304	38276	63141	41799	39333	54754	34318	36718	54534	33840	31208	54328	35815	37651	59801	40977	36832	57090	33569	20192	35286	20451	37184	58358	37407				9	9	9	13.9	13.9	13.9	117.91	0	28.041	87929000	28	O00159-2;O00159-3;O00159	O00159-2;O00159-3;O00159	Unconventional myosin-Ic	MYO1C	143
12367	11796	3269.3	8470.2	8044.3	2662.8	8486.4	8867.6	2068.4	8486.8	10892	4714.8	8876.2	9718.8	5026.9	7016.4	11032	4211.2	22313	26265	8202.6	12778	11494	3965.8	4554.5	7218.3	1455	12675	15053	3833.9				1	1	1	8.9	8.9	8.9	17.789	0.00026781	4.1789	20118000	5	O00161-2;O00161	O00161-2;O00161	Synaptosomal-associated protein 23	SNAP23	144
13506	6437.5	15035	7628.3	3637.8	12288	7711.2	4391.3	11570	9873.4	6983.7	16034	10713	5720.9	12006	7502.9	4664.4	12878	8745.4	4799.8	12173	8307.8	3461.2	9774.8	6548.2	3547.7	7092.7	7066.2	2998.9	9337.6				1	1	1	9.7	9.7	9.7	14.234	0.00051533	3.6577	46036000	4	O00165-4;O00165-5;O00165-3;O00165;O00165-2	O00165-4;O00165-5;O00165-3;O00165;O00165-2	HCLS1-associated protein X-1	HAX1	145
76054	58859	58281	66202	48556	47287	55590	42992	50787	61846	44393	53972	76793	66901	78039	56273	33772	52035	60541	35062	53187	67479	44170	64559	43930	36809	41836	61632	40155	61219				3	3	3	10.9	10.9	10.9	37.636	0	8.6321	117140000	12	O00170	O00170	AH receptor-interacting protein	AIP	146
80580	69039	31314	61393	53588	24450	55653	55705	23304	63915	56981	19346	65667	65165	28555	65679	48376	24994	81974	80006	34688	65185	61768	25349	37925	30119	14889	54188	52482	22747				9	9	9	26.2	26.2	26.2	72.453	0	110.97	225430000	26	O00178	O00178	GTP-binding protein 1	GTPBP1	147
75549	74631	63876	58252	61031	46137	57124	49178	45561	60393	68024	49714	65128	66329	56662	57300	51419	44525	89117	84175	64528	72181	65925	53961	36246	38214	31845	65181	70277	55305				4	4	4	6.8	6.8	6.8	67.764	0	12.063	63800000	13	O00186	O00186	Syntaxin-binding protein 3	STXBP3	148
102820	51853	58952	100470	37387	56739	87677	37093	41759	95479	50175	55735	111770	44060	66970	95037	37184	54223	273690	135700	188370	144250	61615	84629	68373	20706	35615	160370	78693	98484				10	10	10	13.1	13.1	13.1	97.684	0	43.019	259590000	32	O00192-2;O00192	O00192-2;O00192	Armadillo repeat protein deleted in velo-cardio-facial syndrome	ARVCF	149
192270	102220	81454	151320	78477	64377	161900	75867	85705	166410	101130	85982	192320	93287	75172	164250	83296	70404	210000	105990	94642	183110	83040	84340	111630	52472	47953	124380	72458	49628				5	5	5	25.7	25.7	25.7	20.332	0	209.4	1066800000	35	O00193	O00193	Small acidic protein	SMAP	150
6753.3	0	0	5853	0	0	5382.3	0	0	5398.6	0	1163.7	5260.9	0	0	6028.5	0	0	4835.5	0	931.4	6279.3	0	0	5097.3	0	0	10133	0	0				2	2	2	12.8	12.8	12.8	24.608	0.00027397	4.4568	11522000	4	O00194	O00194	Ras-related protein Rab-27B	RAB27B	151
10473	5070.5	2721.7	4769.4	4333	1003.5	8281.5	6083.5	1792.1	8114.3	6600.2	5083.7	7936.5	6194.4	2736	8749.6	5251.2	3355.3	18095	10555	5527	11733	6029	3715.4	2164.5	4075.3	1378	13175	8884.1	3809.5				8	4	4	10.8	5.7	5.7	116.19	0	10.713	19143000	9	O00203-3;O00203	O00203-3;O00203	AP-3 complex subunit beta-1	AP3B1	152
82788	32147	6783	64286	26013	2474.9	59882	27160	3981.7	57990	24921	6168.2	82025	29500	6656.6	72140	21240	3303.6	36458	23225	4761.9	57304	25347	4839.1	48825	17466	3646.4	43862	18196	4426.6				2	2	2	10.5	10.5	10.5	23.705	0.00051706	3.7021	84994000	7	O00217	O00217	NADH dehydrogenase [ubiquinone] iron-sulfur protein 8, mitochondrial	NDUFS8	153
447940	313710	345350	287710	193480	273720	343040	229040	254560	355320	294450	338660	394080	326990	368160	343870	219720	274270	495620	380900	391340	440190	314030	360420	255600	166430	202150	361330	282000	321280				13	13	13	33.9	33.9	33.9	47.463	0	70.515	1367700000	65	O00231;O00231-2	O00231;O00231-2	26S proteasome non-ATPase regulatory subunit 11	PSMD11	154
95298	126130	152410	63403	94595	116270	70131	90448	109100	92242	119180	146420	93358	115610	160950	84610	81480	104500	104970	130300	162880	97982	117250	152240	52645	71453	80217	76290	113280	134000				10	10	10	27.2	27.2	27.2	52.904	0	61.039	922070000	31	O00232;O00232-2	O00232;O00232-2	26S proteasome non-ATPase regulatory subunit 12	PSMD12	155
9622.9	0	2971.5	5906.5	0	3441.2	5925.8	0	3586.1	6827.7	0	1807.8	8329.7	0	4236.5	5233.7	0	2548.7	8384.4	0	2889.4	8008.4	0	3327.4	3941	0	2114.5	4762.4	0	4311.3				1	1	1	10.2	10.2	10.2	13.053	0.0067068	2.4636	35981000	2	O00233-3;O00233	O00233-3;O00233	26S proteasome non-ATPase regulatory subunit 9	PSMD9	156
3770.3	1461.3	1347.3	2483.8	1552.8	1344	3591.9	761.4	916.86	3342.9	1359.6	1163.4	4749.6	1371.9	1102.4	3672.2	0	1007.7	4331.4	2007.5	1500.3	3390.5	1252	0	2527.7	0	0	1985.1	1731.4	0				1	1	1	2.3	2.3	2.3	63.747	0.0017174	3.0485	5503600	5	O00255-3;O00255-2;O00255	O00255-3;O00255-2;O00255	Menin	MEN1	157
5430.9	2095.4	2768.3	5511.7	1230	1854	5409.8	0	2173.9	6011.5	1426.9	3015.6	6220.6	2087.3	1532.7	3917.4	1249.2	873.31	7249.8	2634.1	3524.8	6155.3	1355.9	2830.2	3393.7	1389	2027.1	5577.3	3013.1	1461.4				1	1	1	10	10	10	16.011	0	32.836	34628000	4	O00258-2;O00258	O00258-2;O00258	Tail-anchored protein insertion receptor WRB	WRB	158
75699	60701	70550	51328	39829	62206	51413	41803	63382	61184	54943	83327	69242	52021	72018	51449	47532	66771	90754	73805	99789	59779	50848	64373	39244	30289	41594	48884	49912	63264				14	14	14	21.6	21.6	21.6	120.5	0	187.85	232210000	52	O00267-2;O00267	O00267-2;O00267	Transcription elongation factor SPT5	SUPT5H	159
2760.3	8576.3	11322	3292.7	5307.7	4409.2	0	6708.8	5849.3	2581.6	5882.2	6875.2	0	5737.8	4033.6	0	6183.3	6760.7	0	1873.8	8441.6	2749.9	6935	6410.7	0	2164.1	2512.2	4248	3758.7	4011.8				3	2	1	3.6	2.6	1	113.07	0	7.0129	36342000	5	O00291-4;O00291-3;O00291	O00291-4;O00291-3;O00291	Huntingtin-interacting protein 1	HIP1	160
3860.9	14946	2889.4	2442.1	19885	2217.2	2251.4	14266	2259.9	3176.2	18584	4024.5	3683.7	19785	3313	1718	16120	2607.8	3035.5	26519	1742.5	3642	18990	3160.4	0	13697	1641.2	1942.5	16213	0				1	1	1	3.9	3.9	3.9	54.666	0	8.9277	56779000	4	O00294-2;O00294	O00294-2;O00294	Tubby-related protein 1	TULP1	161
81195	38503	51608	58366	24954	33616	58164	28221	35501	73749	35973	37129	83682	35561	46390	66091	38291	49893	156250	76694	106690	108390	47551	73033	30732	18627	18364	145490	72148	91352				6	6	6	43.6	43.6	43.6	26.922	0	87.886	836050000	59	O00299;Q29238	O00299;Q29238	Chloride intracellular channel protein 1	CLIC1	162
142270	68526	32933	102400	55529	28259	80412	50020	25500	107000	66248	23545	128790	64298	32768	100800	54149	22770	145030	93092	41275	120720	62859	35174	84333	42731	19813	154110	60357	32706				6	6	6	20.7	20.7	20.7	37.563	0	111.99	199260000	23	O00303	O00303	Eukaryotic translation initiation factor 3 subunit F	EIF3F	163
1983.5	1708.8	0	2190.7	0	0	2109.5	1028.8	0	1529.8	0	0	1406.5	0	0	1758.7	1727.2	0	793.92	1025.8	0	1617.6	0	0	960.38	1355.9	0	0	0	0				2	1	1	5.9	4.4	4.4	51.33	0	13.442	2860300	2	O00305-4;O00305-2;O00305-3;O00305	O00305-4;O00305-2;O00305-3;O00305	Voltage-dependent L-type calcium channel subunit beta-4	CACNB4	164
993.2	0	0	877.23	0	0	1450.8	0	0	0	0	0	746.77	0	1401.9	1932.9	0	0	1500.4	0	0	0	0	0	0	0	0	1688.5	0	0				2	2	2	8.7	8.7	8.7	59.242	0	5.7632	1510600	2	O00327-6;O00327-9;O00327-1;O00327-7;O00327-8;O00327;O00327-3;O00327-5;O00327-4	O00327-6;O00327-9;O00327-1;O00327-7;O00327-8;O00327;O00327-3;O00327-5;O00327-4	Aryl hydrocarbon receptor nuclear translocator-like protein 1	ARNTL	165
66588	62372	63925	60055	46322	43038	77130	58733	50156	67422	55441	60493	71827	49669	54696	28302	46674	39002	54159	51193	42358	65344	48022	52225	18562	31452	35146	45072	36907	30667				5	5	5	13.6	13.6	13.6	54.122	0	42.273	314330000	22	O00330;O00330-3;O00330-2	O00330;O00330-3;O00330-2	Pyruvate dehydrogenase protein X component, mitochondrial	PDHX	166
14629	12932	12714	11037	12037	12073	12361	10491	11175	16252	10737	21138	14359	11799	14075	11822	9246.6	8157.6	13555	16904	18317	12495	15195	13332	6531.8	7378.1	8198.2	12008	9142.5	13171				2	2	2	16.8	16.8	16.8	20.747	0	17.742	54810000	13	O00399	O00399	Dynactin subunit 6	DCTN6	167
35537	13512	22817	24927	9540.1	19538	27756	9771	17654	28451	9358.9	18644	31960	10786	20273	30839	7123.3	18439	29721	8636.5	18509	31622	10612	20241	18268	5783.6	12184	46466	9390.8	14786				5	5	5	15.8	15.8	15.8	54.826	0	29.899	77731000	17	O00401	O00401	Neural Wiskott-Aldrich syndrome protein	WASL	168
3589.1	2088.1	1324	1390.1	2196.1	1133.2	1291.9	1970.6	1641.6	2644.3	1040.1	1984.2	2814.7	1404.2	928.4	4331.9	2839.8	1549.4	780	0	1515.3	757.84	1259.8	1525.2	801.64	1110.3	0	0	2094	1208.1				2	2	2	6.7	6.7	6.7	78.177	0	7.0458	6111400	6	O00408-5;O00408-6;O00408-2;O00408-4;O00408-3;O00408	O00408-5;O00408-6;O00408-2;O00408-4;O00408-3;O00408	cGMP-dependent 3,5-cyclic phosphodiesterase	PDE2A	169
490580	543070	614110	400870	367190	512000	413380	474660	439760	449190	514550	634680	442800	469130	564630	409200	487590	511010	657170	721170	887820	488960	457680	596380	212940	285140	306000	484570	534350	675180				25	25	23	35.2	35.2	32.9	123.63	0	323.31	2655700000	96	O00410;O00410-3;O00410-2	O00410;O00410-3;O00410-2	Importin-5	IPO5	170
22629	0	0	28518	0	0	44579	0	0	35197	0	0	25471	0	0	27125	0	0	38392	0	0	32657	0	0	17763	0	0	24463	0	0				2	2	2	22.9	22.9	22.9	17.561	0	17.775	291840000	2	O00422;O00422-2	O00422;O00422-2	Histone deacetylase complex subunit SAP18	SAP18	171
52394	20165	26699	37569	12217	23104	33359	9729.3	16516	40739	13130	19586	40443	16038	23903	36438	12656	21808	23305	12565	16538	32168	13593	22112	21713	9538.8	12785	32372	9796	9738.2				5	5	5	10.9	10.9	10.9	89.86	0	15.891	38788000	12	O00423;O00423-3	O00423;O00423-3	Echinoderm microtubule-associated protein-like 1	EML1	172
665380	833230	938350	546610	700490	739000	514380	721360	754260	539700	727900	720340	502000	703710	736000	475510	635190	644210	378350	532600	541220	507570	771800	767970	369860	504180	485340	343850	478390	462900				18	18	18	38.9	38.9	38.9	80.535	0	323.31	3561200000	86	O00429-2;O00429;O00429-8;O00429-6;O00429-4;O00429-5;O00429-3;O00429-9;O00429-7	O00429-2;O00429;O00429-8;O00429-6;O00429-4;O00429-5;O00429-3;O00429-9;O00429-7	Dynamin-1-like protein	DNM1L	173
51101	74536	49674	45935	51467	44872	47063	62608	43563	49640	65812	43455	54694	71624	49561	35578	59792	43369	63453	75716	67515	52402	56195	44784	30809	36526	39422	48729	47192	37241				3	3	3	11.7	11.7	11.7	39.336	0	9.4701	135490000	9	O00442;O00442-2	O00442;O00442-2	RNA 3-terminal phosphate cyclase	RTCA	174
2253.4	0	0	2301.4	0	0	2070	0	0	1114.7	0	0	2979.4	0	0	2308.6	0	0	2036.6	0	0	2730.6	0	0	908.06	0	0	1741.2	0	0				1	1	1	3.6	3.6	3.6	64.405	0.007729	2.3264	0	1	O00463;O00463-2	O00463;O00463-2	TNF receptor-associated factor 5	TRAF5	175
182180	4158.9	5161.7	155200	5416.2	2510.5	188220	4343.7	3989.9	137220	4758.6	5382.7	170250	4826.2	4484.9	136930	2847.2	2150.9	171950	5866.5	6002.7	185010	3934.3	4589.7	114720	3458.3	1134.2	151190	3889.5	3076.8				3	3	3	2.8	2.8	2.8	214.84	0	51.923	135210000	9	O00468-6;O00468-3;O00468-5;O00468-4;O00468-7;O00468;O00468-2	O00468-6;O00468-3;O00468-5;O00468-4;O00468-7;O00468	Agrin;Agrin N-terminal 110 kDa subunit;Agrin C-terminal 110 kDa subunit;Agrin C-terminal 90 kDa fragment;Agrin C-terminal 22 kDa fragment	AGRN	176
21730	11450	24958	11451	20475	22444	20417	8990	18461	17844	13258	24573	17667	12681	24781	16054	11263	18692	17696	12635	27863	14000	8062	27162	5579.9	5393.3	12999	14730	9010.1	22051				3	3	3	5.8	5.8	5.8	87.097	0	22.1	35123000	12	O00469-2;O00469;O00469-3	O00469-2;O00469;O00469-3	Procollagen-lysine,2-oxoglutarate 5-dioxygenase 2	PLOD2	177
14339	9331.9	21504	11038	7408.9	13116	11258	6634.9	10902	16936	11965	12272	15999	9986.4	15348	9356.3	6198.7	16375	15399	9262.6	17123	12956	9394.1	16177	6069.8	5374.5	8587.6	11446	10262	20456				5	5	5	10.5	10.5	10.5	81.852	0	41.511	76171000	21	O00471	O00471	Exocyst complex component 5	EXOC5	178
29613	23239	28120	23788	17382	16200	21981	22966	18958	25293	20574	15777	31011	31146	23627	18976	19240	17021	16583	14989	13958	24909	29134	19010	16317	17481	12211	21586	16809	12828				1	1	1	14.8	14.8	14.8	9.3697	0	6.3275	857630000	14	O00483	O00483	Cytochrome c oxidase subunit NDUFA4	NDUFA4	179
364890	352670	58993	270590	250180	33973	354200	305110	41997	343490	325160	62980	387660	292370	42993	326770	304630	48721	470660	445290	73892	376910	339590	39540	200010	144450	20283	393070	333880	48477				8	8	8	52.9	52.9	52.9	34.577	0	98.117	1775100000	27	O00487	O00487	26S proteasome non-ATPase regulatory subunit 14	PSMD14	180
287380	242770	243330	217740	217070	191190	230910	220070	229540	181890	193740	221360	259130	172220	200700	238660	192790	230980	214580	141410	202420	226160	288530	221800	138270	112910	122400	192550	189680	211150				12	12	12	35.2	35.2	35.2	55.174	0	218.69	2341200000	39	O00499-3;O00499-5;O00499;O00499-9;O00499-10;O00499-7;O00499-8;O00499-4;O00499-6;O00499-11;O00499-2	O00499-3;O00499-5;O00499;O00499-9;O00499-10;O00499-7;O00499-8;O00499-4;O00499-6;O00499-11;O00499-2	Myc box-dependent-interacting protein 1	BIN1	181
50975	75852	53374	39907	63472	40936	31200	68936	47734	44484	57639	47405	51580	65068	51818	34239	63099	53066	72763	111100	76477	47106	76761	54869	32433	50562	35850	53722	65032	62171				6	3	3	14.4	8.6	8.6	57.81	0	41.973	265710000	15	O00505	O00505	Importin subunit alpha-4	KPNA3	182
121550	124910	80350	137220	134220	73183	98043	121120	61269	122880	125090	75711	119780	126320	68954	106930	114740	69568	128130	124730	65771	124560	147920	74544	76561	68636	43987	106240	109350	59569				6	6	6	6.7	6.7	6.7	135.07	0	33.953	441700000	27	O00533;O00533-2	O00533;O00533-2	Neural cell adhesion molecule L1-like protein;Processed neural cell adhesion molecule L1-like protein	CHL1	183
1013.8	1644.3	4415.8	898.75	0	2360	851.58	1322.4	3025.2	1708.1	1467.7	4270.2	1138.5	1239.4	3799	854.91	961.42	4229.1	1038.9	0	3734.7	1642.4	1149.4	4243.8	0	0	2771.6	1055.7	1036.1	3503.2				2	2	1	1.4	1.4	0.5	255.51	0.0010088	3.4133	5413100	3	O00555-5;O00555-3;O00555-2;O00555-6;O00555-4;O00555	O00555-5;O00555-3;O00555-2;O00555-6;O00555-4;O00555	Voltage-dependent P/Q-type calcium channel subunit alpha-1A	CACNA1A	184
41694	33063	87945	34781	27303	77870	32515	24517	66724	36466	27182	71015	47371	25772	84745	38053	22073	86920	49181	35593	104150	38859	26713	81774	22627	19198	54917	36500	24713	74071				4	4	4	4	4	4	134.77	0	17.748	137820000	14	O00562-2;O00562	O00562-2;O00562	Membrane-associated phosphatidylinositol transfer protein 1	PITPNM1	185
80375	163530	176540	67523	125320	130340	77724	143580	145530	74083	144550	164310	79215	152120	175810	69060	140070	161990	97946	179530	205230	74729	136690	161330	47136	85585	93663	63376	126300	141270				5	5	5	11.3	11.3	11.3	66.049	0	40.397	305920000	37	O00567	O00567	Nucleolar protein 56	NOP56	186
417060	268870	282580	290390	189380	325150	280380	208720	279750	275020	242330	273060	333100	310640	305080	290430	233800	245790	511780	477230	426280	360940	294600	285750	199500	139640	195470	365450	350040	343620				15	14	6	34.9	33.2	16.9	73.243	0	195.36	2065700000	73	O00571;O00571-2;O15523-3	O00571;O00571-2	ATP-dependent RNA helicase DDX3X	DDX3X	187
26043	0	0	19195	0	0	15670	0	0	12353	0	0	0	0	0	0	0	0	26522	0	0	32374	0	0	0	0	0	23237	0	0				1	1	1	4.1	4.1	4.1	32.113	0.0084015	2.3009	91334000	1	O00625	O00625	Pirin	PIR	188
70533	40056	36435	78652	34059	28815	54869	29354	18071	73870	29010	27813	69707	43072	29188	73935	36377	28031	83662	49106	42405	90376	50967	34429	46033	24677	18068	79493	41297	29520				7	7	4	25.5	25.5	19.8	57.886	0	111.21	243110000	26	O00629	O00629	Importin subunit alpha-3	KPNA4	189
13809	45526	51553	11530	36805	32970	9150.7	32372	32877	12177	39260	31407	9546.5	40817	38129	10218	33510	33090	13210	49512	40913	12152	43931	37384	8026.9	26554	23654	10802	36306	34575				7	7	7	26.9	26.9	26.9	38.946	0	43.814	159140000	17	O00743-3;O00743;O00743-2	O00743-3;O00743;O00743-2	Serine/threonine-protein phosphatase 6 catalytic subunit;Serine/threonine-protein phosphatase 6 catalytic subunit, N-terminally processed	PPP6C	190
30840	50836	29908	32390	37055	24429	24599	25075	18096	513300	553820	387040	54588	55573	42716	51102	58027	36306	207490	222240	163820	54092	64191	41706	17015	28119	18329	87598	100100	69243				6	6	6	8.3	8.3	8.3	104.62	0	38.487	335570000	32	O02668;CON__Q9TRI1;P19823	O02668			191
7602200	8914600	10193000	5442000	6538200	7651300	5822900	6183700	8388300	5830400	6545800	7931500	6517200	7794200	9422000	6025700	6224400	8366100	7708900	8288300	10752000	6484200	7685900	9060500	4182300	4404800	5847800	4884700	5933100	7635000				41	41	25	59.9	59.9	36.7	84.774	0	323.31	89668000000	949	O02705;P07900;P07900-2;Q14568	O02705;P07900;P07900-2	Heat shock protein HSP 90-alpha	HSP90AA1	192
33159	17513	28686	28591	18101	25155	25057	22706	21548	25817	20471	26888	28031	15793	28568	30388	16671	31131	78944	46527	72974	34322	22209	29737	23306	10834	21560	36733	23317	36693				8	8	8	13.1	13.1	13.1	99.059	0	74.629	139080000	20	O02799	O02799			193
0	0	0	0	0	0	0	0	0	0	0	0	0	0	0	0	0	0	0	0	0	1026.6	0	0	0	0	0	1107.8	0	0				1	1	1	1.9	1.9	1.9	74.461	0.0094616	2.2454	0	1	O11780;Q15582	O11780;Q15582	Transforming growth factor-beta-induced protein ig-h3	TGFBI	194
35219	1593.4	7431	26700	1842.1	7241	32302	2003.8	7119.7	35494	2691.4	6415.2	29569	1420.3	5507.4	31969	1537.8	6204.7	34307	2311.8	5073.9	31033	2976.9	6999.4	18942	0	3697	26106	2369.5	4796				4	3	3	13.1	10.8	10.8	45.855	0	9.9617	30046000	6	O13010;P48426-2;P48426	O13010;P48426-2;P48426	Phosphatidylinositol 5-phosphate 4-kinase type-2 alpha	PIP4K2A	195
6096.1	3033.9	0	4626.7	1437.4	1046.5	3327.8	0	1176.5	4112.3	0	0	4266	924.58	0	4912.9	2412.7	0	8345.2	2153.3	0	5865	1278.9	0	3713.1	0	0	8110.1	1314.8	0				1	1	1	4.2	4.2	4.2	35.116	0	36.554	6123400	7	O14495	O14495	Lipid phosphate phosphohydrolase 3	PPAP2B	196
28804	20267	19588	24486	13153	13589	24404	13557	13340	26034	15858	16331	34640	22987	18442	31674	12247	15601	39274	23152	23689	30780	22444	12641	16919	12795	12566	22097	14317	16453				9	9	7	6.5	6.5	5.4	205.92	0	67.748	66429000	20	O14497-3;O14497-2;O14497	O14497-3;O14497-2;O14497	AT-rich interactive domain-containing protein 1A	ARID1A	197
0	1875.7	1759.4	0	1822	0	918.7	1472.4	0	1386	0	960.62	1351.5	1458.5	0	1200.3	1620.3	944.09	878.52	1564.8	853.06	1271.3	1444.2	1067.9	0	1665.1	0	0	1754.2	0				1	1	1	1.3	1.3	1.3	135.08	0.00052206	3.8577	14841000	3	O14525-3;O14525-2;O14525	O14525-3;O14525-2;O14525	Astrotactin-1	ASTN1	198
0	2275.7	0	0	725.9	0	0	1757.7	0	0	1605.8	0	0	973.25	0	0	2448.6	0	0	1352.3	0	0	1871.4	0	0	0	0	0	852.23	0				1	1	1	12.2	12.2	12.2	22.199	0.004954	2.6297	1941700	2	O14530-2;O14530	O14530-2;O14530	Thioredoxin domain-containing protein 9	TXNDC9	199
354010	184310	252680	278750	151330	235990	284630	139220	222190	244210	142550	227250	276170	158370	212930	252450	139670	206430	129310	96139	170080	243310	142370	201070	199290	86873	159010	193430	111210	182320				4	4	4	7	7	7	61.877	0	42.58	1276100000	47	O14531	O14531	Dihydropyrimidinase-related protein 4	DPYSL4	200
16136	57311	51698	12122	50967	50686	14061	38254	42804	14326	51711	48656	15670	50693	60625	12913	54134	54322	16015	24525	38355	17042	47519	52051	5972.1	31940	43396	12373	44851	42690				1	1	1	3.4	3.4	3.4	44.501	0	7.6354	332170000	19	O14556	O14556	Glyceraldehyde-3-phosphate dehydrogenase, testis-specific	GAPDHS	201
0	52145	0	0	43978	0	0	46757	0	0	68863	0	0	64327	0	0	49563	0	0	51978	0	0	47963	0	0	39164	0	0	49893	0				1	1	1	9.6	9.6	9.6	17.417	0	19.711	0	1	O14561	O14561	Acyl carrier protein, mitochondrial	NDUFAB1	202
7202.3	28024	8442.6	2711.1	27239	8255.9	4571.5	24612	7239.7	4764.9	24030	4807.3	5397.8	26815	10014	5676.2	24989	6805.6	4737	34917	10120	4126.4	27117	6726.1	4044.1	14830	4248.3	5757.5	27695	8757.7				2	2	2	7.1	7.1	7.1	33.382	0	4.8962	69891000	5	O14562	O14562	Ubiquitin domain-containing protein UBFD1	UBFD1	203
87320	46699	75609	91031	40667	54152	75401	44520	47868	83571	38468	56572	78390	43063	44393	85453	41574	61236	75173	40286	42387	74499	37955	48486	55447	25585	31953	76450	34490	45406				7	7	7	20.7	20.7	20.7	70.789	0	76.117	304690000	42	O14576-2;O14576;O14576-4;O14576-3;O14576-5	O14576-2;O14576;O14576-4;O14576-3;O14576-5	Cytoplasmic dynein 1 intermediate chain 1	DYNC1I1	204
14133	8711	32609	10999	4623	35089	11066	4628.5	16324	11409	11640	29750	15012	8262	44030	8239.6	5756.9	25865	15832	10630	41798	11127	7716.3	34212	8246.7	3302.4	25019	11305	6532.7	25360				3	3	3	17.2	17.2	17.2	34.482	0	22.384	131200000	8	O14579;O14579-2;O14579-3	O14579;O14579-2;O14579-3	Coatomer subunit epsilon	COPE	205
156240	160100	196630	112470	129880	140320	121010	148000	158570	132450	145290	160080	133160	151660	161820	113190	142600	160680	123700	125190	151060	124320	119710	147060	77294	78678	95959	102520	109510	144360				15	15	15	19.2	19.2	19.2	130.16	0	137.09	633540000	52	O14617;O14617-5;O14617-4;O14617-2;O14617-3	O14617;O14617-5;O14617-4;O14617-2;O14617-3	AP-3 complex subunit delta-1	AP3D1	206
1081.2	0	0	0	0	0	1148.3	0	0	878.35	0	0	1623.6	0	1220.8	1290.4	0	885.03	1055.5	0	0	963.37	0	0	950.78	0	892.11	1422.5	0	962.69				1	1	1	5.1	5.1	5.1	29.04	0	17.471	18705000	3	O14618	O14618	Copper chaperone for superoxide dismutase	CCS	207
17588	10138	25160	17920	11994	19663	15465	8805.5	21472	14158	8877.6	22879	17941	9139.9	20231	16243	10312	19160	16754	8303.8	18373	16942	11517	19207	9972.9	5301.8	7021.7	12835	6583.7	15097				7	7	7	11.8	11.8	11.8	81.12	0	16.365	52223000	15	O14639-2;O14639-6;O14639;O14639-4;O14639-3;O14639-5	O14639-2;O14639-6;O14639	Actin-binding LIM protein 1	ABLIM1	208
7757.9	13298	12883	6750.6	11289	10594	4941	13937	9200.4	9470.6	13223	11345	8001.3	10755	12643	7869.3	12656	11897	13684	20558	13683	7955.6	13972	13215	3176.1	8354.8	7196.3	14175	15592	12132				2	2	2	4.2	4.2	4.2	78.947	0	6.3006	13190000	6	O14641;Q5IS48;P54792-2;P54792;O14640-2;O14640;Q92997-2;Q92997	O14641;Q5IS48;P54792-2;P54792;O14640-2;O14640;Q92997-2;Q92997	Segment polarity protein dishevelled homolog DVL-2;Putative segment polarity protein dishevelled homolog DVL1P1;Segment polarity protein dishevelled homolog DVL-1;Segment polarity protein dishevelled homolog DVL-3	DVL2;DVL1P1;DVL1;DVL3	209
9604	11846	3080.1	9104.7	6990.9	1816.7	7354.3	7766	1552.3	7889.9	13062	5098.7	7618.7	7971.4	1585.6	8852.9	7397	1575.4	11035	12355	5405	7985.9	11766	2103	6322.2	6134.8	2004	11223	7556.3	2235.7				4	3	3	3.3	2.6	2.6	196.59	0	17.576	17778000	6	O14646-2;O14646	O14646-2;O14646	Chromodomain-helicase-DNA-binding protein 1	CHD1	210
4409.4	42692	20929	2136.6	67058	21819	2881.6	44217	15434	2926.5	20599	11320	4261.8	39267	14446	4056.3	49941	9544.8	5342.8	34554	18006	3568	33868	18801	2729.7	11163	9903.7	5648.5	58232	18408				7	7	6	6.5	6.5	5.8	211.34	0	33.498	73376000	20	O14647;O14647-2;O14647-3	O14647;O14647-2	Chromodomain-helicase-DNA-binding protein 2	CHD2	211
1864.7	2460.5	0	1930	2792.8	0	0	0	0	0	1008.8	0	2156.2	0	0	1191	762.4	0	1216.4	2805.4	0	1044.8	1867.7	0	0	0	0	1365.9	911.73	0				1	1	1	12.8	12.8	12.8	22.724	0	11.458	8788900	3	O14653-3;O14653;O14653-2	O14653-3;O14653;O14653-2	Golgi SNAP receptor complex member 2	GOSR2	212
3717.1	6482.6	4097.9	3594.7	5473.1	4477.2	3394.3	2974.8	3050.3	3182.5	4814.1	4026.9	2930.6	4924.1	3389.6	3249.9	4532.2	4206.8	6075.1	4696.7	6417	5622.2	5881.8	4788.9	1889.4	2879.3	2732.8	3104.3	3376.5	4327.4				2	2	2	6	6	6	37.808	0.0051631	2.5897	8714900	3	O14656	O14656	Torsin-1A	TOR1A	213
0	3766	1528.1	0	2742.6	1589.9	0	1446.4	1326.4	0	1841.1	2133.9	0	1797.4	1390.8	0	1132.1	1198.5	0	2315.6	2356.5	0	2420.1	1347.7	0	2381.5	944.38	0	1937.1	1734.8				2	1	1	8.3	4	4	37.031	0	4.8154	6122700	4	O14662;O14662-6;O14662-2;O14662-5	O14662;O14662-6;O14662-2;O14662-5	Syntaxin-16	STX16	214
0	1499.1	2339	835.37	921.28	2253.9	0	869.11	2048.3	1313.1	1117.3	2006	957.38	950.6	3276.5	0	0	2332.2	802	3679.8	1840.5	0	0	1746.8	983.69	0	2041.8	1010.3	972.7	1216.3				2	2	1	9.4	9.4	4.9	35.299	0	10.083	17968000	7	O14662-4;O14662-3	O14662-4;O14662-3	Syntaxin-16	STX16	215
7575.9	3642.4	2003.9	7853.2	3844.9	0	6872.7	2418.6	925.63	8766.9	3684.7	992.21	8708.4	3572.7	767.93	8840.1	2565.8	0	13677	3773.7	1141.4	10633	4410.3	885.17	5061.7	898.24	0	7988.2	1582	1240.7				2	2	2	4.5	4.5	4.5	84.382	0	6.7362	29960000	6	O77633;O14672;O14672-2	O77633;O14672;O14672-2	Disintegrin and metalloproteinase domain-containing protein 10	ADAM10	216
0	4741.3	0	0	5261.5	0	0	2251.7	0	0	3485.7	0	0	4704.7	0	0	3046.2	0	0	5538.9	0	0	4217.5	0	0	2367.2	0	0	3829.8	0				1	1	1	0.3	0.3	0.3	593.38	0.0073026	2.3624	2591200	2	O14686;O14686-3	O14686;O14686-3	Histone-lysine N-methyltransferase 2D	KMT2D	217
3181	0	0	2161.6	0	0	923.33	0	0	1410.6	0	923.87	3284.6	0	0	2843.8	0	0	2601.5	0	0	2871.6	0	0	1067.5	0	0	1715.2	0	0				2	2	2	11.5	11.5	11.5	47.484	0	18.528	6453100	4	O14733;O14733-4;O14733-3;O14733-2	O14733;O14733-4;O14733-3;O14733-2	Dual specificity mitogen-activated protein kinase kinase 7	MAP2K7	218
56817	12683	76454	39686	7393.6	57940	44061	9340.5	32473	53744	8103.3	50411	62279	10114	58627	49459	6590.5	56998	69852	11618	54682	57657	11291	64803	5854.6	5302.9	42132	42096	9244.8	61519				3	3	3	20.8	20.8	20.8	18.624	0	6.3734	76203000	9	O14735-3;O14735;O14735-2	O14735-3;O14735	CDP-diacylglycerol--inositol 3-phosphatidyltransferase	CDIPT	219
4861.4	21742	4176.8	2810.7	16702	2240.8	1617.2	12754	1948.1	1747.4	11140	1643.8	4477.2	25302	2534.9	0	12353	2792.6	2451.2	20170	2993.9	4763.4	16939	2845.4	0	7616.8	1922.8	4705.9	16734	3049.5				2	2	2	17.6	17.6	17.6	14.285	0	4.622	6271400	4	O14737;O14737-2	O14737;O14737-2	Programmed cell death protein 5	PDCD5	220
195460	146290	105900	153430	119360	89146	163790	133730	118160	186750	142640	126950	188400	135280	129050	161820	120410	101720	270760	188690	161660	207870	149420	133020	115260	77230	69589	180790	135210	115680				12	12	12	24.8	24.8	24.8	72.683	0	47.248	420350000	43	O14744;O14744-5;O14744-2;O14744-3;O14744-4	O14744;O14744-5;O14744-2;O14744-3;O14744-4	Protein arginine N-methyltransferase 5;Protein arginine N-methyltransferase 5, N-terminally processed	PRMT5	221
62720	45764	28320	47869	30494	23799	47408	29209	25793	46682	30728	22789	61745	33737	24685	49928	31342	21939	35033	31297	18224	62026	32397	31630	30658	19723	16589	47775	32287	19023				2	2	2	6.9	6.9	6.9	22.034	0.00026738	4.159	103970000	5	O14745-2;O14745	O14745-2;O14745	Na(+)/H(+) exchange regulatory cofactor NHE-RF1	SLC9A3R1	222
1059.7	0	2177.3	0	0	0	0	0	1039.2	861.76	0	0	0	0	0	0	0	785.14	830.17	0	864.3	1145.1	0	972.18	0	0	0	0	0	0				1	1	1	3.7	3.7	3.7	61.294	0	78.576	7959900	4	Q5IS74;O14773-2;O14773	Q5IS74;O14773-2;O14773	Tripeptidyl-peptidase 1	TPP1	223
95269	48237	49833	65360	32191	38061	68770	38205	32552	85530	29757	39902	85223	36826	43209	65842	34308	35034	36322	18813	26026	61028	37530	39482	50404	25295	24434	37365	23201	28529				7	7	7	28.4	28.4	28.4	43.566	0	37.357	232270000	22	O14775;O14775-2;O14775-3	O14775;O14775-2;O14775-3	Guanine nucleotide-binding protein subunit beta-5	GNB5	224
167850	132910	127490	125830	109530	88738	173490	120890	96069	164770	114980	109450	169840	127340	141690	166750	115500	92405	240710	165630	148720	166780	118880	99055	90977	82600	67221	143390	107660	90861				9	9	9	9.4	9.4	9.4	121.69	0	40.618	509270000	32	O14776-2;O14776	O14776-2;O14776	Transcription elongation regulator 1	TCERG1	225
21532	72009	86061	18795	55438	69410	20508	58292	71026	19268	55710	72651	20202	57557	73227	22725	46196	70892	25198	68822	86893	17922	55634	71180	14041	35485	49169	19715	48195	68078				11	7	7	15.7	11	11	100.41	0	24.664	108100000	20	O14787-2;O14787	O14787-2;O14787	Transportin-2	TNPO2	226
4191.5	4335.3	0	3265.7	4613.2	0	4796.7	3032.7	0	5708.6	1394	0	3742.2	2832.3	0	4197.1	4700.4	0	7099.5	5549.3	0	4368.5	2318	0	2043.6	2149.7	0	4897.6	2158.5	0				2	2	2	3.5	3.5	3.5	155.64	0.0002656	4.0783	12715000	5	O14802	O14802	DNA-directed RNA polymerase III subunit RPC1	POLR3A	227
62503	50547	44219	51750	46616	37831	46735	39871	33869	42025	34432	32696	50308	45991	40034	42495	39461	45596	37323	40519	41936	45012	46387	47429	32360	26592	18523	31975	35121	30662				3	3	3	19.2	19.2	19.2	23.846	0	10.888	62515000	10	O14807;O14807-2	O14807;O14807-2	Ras-related protein M-Ras	MRAS	228
0	2017.9	0	0	1381.5	0	0	1247.6	0	0	1010.8	0	0	1745.1	0	0	2211.8	0	0	0	0	0	1774.2	0	0	0	0	0	1103.6	0				1	1	1	17.9	17.9	17.9	15.03	0.0040486	2.75	0	1	O14810	O14810	Complexin-1	CPLX1	229
228080	189030	247700	150190	135830	166010	159020	147920	179440	179870	166950	211290	170320	165830	181990	151600	149900	181640	273840	231360	298620	194480	170260	209000	85102	101870	123480	204490	157760	207990				10	10	10	48.8	48.8	48.8	27.887	0	98.643	1194200000	61	O14818;O14818-4;O14818-2;Q8TAA3-2;Q8TAA3-5;Q8TAA3	O14818;O14818-4;O14818-2	Proteasome subunit alpha type-7	PSMA7	230
30956	24266	37973	23912	25170	28150	25299	18131	30088	20307	18101	30717	23983	22252	32736	21945	20481	25977	24666	12956	27122	25418	24826	34098	13295	14790	20237	22515	14892	23434				2	2	2	11.2	11.2	11.2	35.201	0	40.86	75087000	11	O14828-2;O14828	O14828-2;O14828	Secretory carrier-associated membrane protein 3	SCAMP3	231
10839	10886	9730.6	9087	7491.9	4984.7	10915	9587.8	7541.2	20830	10573	7148.2	11348	7326.6	4907.1	13573	7902	5001	15756	9913.7	4977.9	11637	9395	5826.2	5369.4	4627.9	2464.3	11673	13653	5910.9				5	5	5	6.4	6.4	6.4	137.46	0	38.866	77537000	15	O14841	O14841	5-oxoprolinase	OPLAH	232
26508	48618	13009	28012	39452	13773	6433	31423	2346.2	16414	31195	8594.4	20393	32894	10556	25958	33205	5788.4	22104	35763	10034	32192	41534	9595.7	24912	39432	8507.6	18000	19324	6531				3	3	3	17.9	17.9	17.9	37.767	0	112.92	175470000	11	O14874-2;O14874-3;O14874	O14874-2;O14874-3;O14874	[3-methyl-2-oxobutanoate dehydrogenase [lipoamide]] kinase, mitochondrial	BCKDK	233
28344	69952	54376	22811	43129	51488	24890	54852	60658	22111	59594	56066	24786	67438	39386	22227	60971	48950	23781	57091	39684	28503	48866	53311	8578.1	39984	35702	21229	49918	25634				2	2	2	9.9	9.9	9.9	16.516	0	39.509	310490000	15	O14880	O14880	Microsomal glutathione S-transferase 3	MGST3	234
0	2138.5	1359.2	1038.3	973.72	965.06	0	1027.5	0	0	1653.1	0	897.69	2073.9	2048.9	1078.1	792.47	1309.8	2447.7	0	2179.6	1883.6	1926.8	1882.1	1137.5	0	0	2687.2	1543.1	0				1	1	1	13.7	13.7	13.7	13.735	0	10.093	10437000	3	O14907	O14907	Tax1-binding protein 3	TAX1BP3	235
26191	28465	40235	20855	22150	30401	22415	26016	33500	27521	29994	36123	22749	21456	32279	21101	20776	24961	33369	26813	37995	25335	25830	34999	15416	16093	21652	20539	18249	28753				4	4	4	22	22	22	26.071	0	9.1877	46769000	10	O14908-2;O14908;Q8TF64	O14908-2;O14908	PDZ domain-containing protein GIPC1	GIPC1	236
7146.2	10594	6207.9	0	6062.2	4396.7	2969.1	2564.8	4467.3	7372.2	7057.6	4485.9	9056.9	11004	5919.7	3542.9	2976.6	2943.8	2866	2668.4	1880.8	4883	8807.9	4778.2	2127	3388.4	4165.9	0	6039.2	3090.4				1	1	1	5.6	5.6	5.6	25.996	0	4.5566	42917000	5	O14910	O14910	Protein lin-7 homolog A	LIN7A	237
3053.1	31215	8264.1	1464.2	17252	6916.7	751.97	15785	6025	1047.4	20899	10483	936.74	15955	5776.8	864.74	17470	7972.3	3118.2	18735	7023.7	2464.8	17402	9387.9	884	12353	4168.5	1023.6	17016	5336.1				1	1	1	8.1	8.1	8.1	21.943	0.00051308	3.5993	22689000	4	O14925;Q5SRD1	O14925;Q5SRD1	Mitochondrial import inner membrane translocase subunit Tim23;Putative mitochondrial import inner membrane translocase subunit Tim23B	TIMM23;TIMM23B	238
31077	18502	47114	20514	13645	33779	22947	14181	38259	23131	14536	35488	25642	17090	37074	24230	14301	35098	34219	22676	62871	27438	16970	49604	15560	12398	32401	26646	14084	41179				4	4	4	14.3	14.3	14.3	49.512	0	86.163	157730000	18	O14929;O14929-2	O14929;O14929-2	Histone acetyltransferase type B catalytic subunit	HAT1	239
29193	135530	127400	31140	97445	87288	28440	101400	99189	30807	101230	93178	31161	105000	104620	25073	106130	106130	29572	109260	107660	21993	105930	112120	15160	60618	72539	27882	95362	94052				9	9	1	12.2	12.2	1.4	102.16	0	108.1	190750000	21	O14936-4;O14936-6;O14936-2	O14936-4;O14936-6;O14936-2	Peripheral plasma membrane protein CASK	CASK	240
61596	32316	50835	39880	18325	43998	60984	24769	41881	79707	22759	39558	67172	32047	44092	55304	23209	34362	75189	29149	52830	87659	31091	47617	61269	16429	33975	75569	31380	51197				5	5	5	44.4	44.4	44.4	19.794	0	132.22	637540000	32	P19105;O14950;P29269;P24844;P24844-2	P19105;O14950	Myosin regulatory light chain 12A;Myosin regulatory light chain 12B	MYL12A;MYL12B	241
23329	143330	20258	20034	141750	19147	23635	134260	15053	25265	130400	15682	23710	148180	19070	21098	124560	18839	30114	169140	23040	24197	157810	19473	17422	92502	9533	20708	139740	15231				5	5	5	8.6	8.6	8.6	76.375	0	117.6	171560000	19	O14964-2;O14964	O14964-2;O14964	Hepatocyte growth factor-regulated tyrosine kinase substrate	HGS	242
7502.9	11425	11065	2736.3	8516	7155.1	3969.8	10018	4687.1	6393.8	8222.5	4781.4	6189.6	10077	7369.5	3867.1	8981.1	8336.5	8232.8	13713	8733.8	5008.6	12973	10076	2566.1	4783.5	3677.6	6335.4	11328	10561				2	2	2	3.8	3.8	3.8	70.038	0.0049575	2.636	56678000	4	O14967;O14967-2	O14967;O14967-2	Calmegin	CLGN	243
5381.9	16410	5737.4	1716.4	11428	4914.6	4845	8263.5	3877.4	4272	6551.6	3659	6059.7	13877	5115.6	5050.2	10833	5170.1	6031.8	14557	7564.9	5844.4	13454	4589.7	4254.7	5777.9	3272.3	6041.4	11439	5225.8				2	2	2	11.1	11.1	11.1	29.884	0	114.73	36977000	6	O14972-2;O14972	O14972-2;O14972	Down syndrome critical region protein 3	DSCR3	244
33148	4939.9	16313	37817	3127.5	10953	25728	3921.9	13349	28428	5771.7	11648	33220	4769.2	10926	26125	2639.8	12922	36415	5341.7	21077	38040	4203	14418	14119	1897.3	9002.7	25717	3423.3	14032				6	6	6	9.9	9.9	9.9	109.1	0	26.573	65667000	10	O14974-4;O14974-3;O14974;O14974-5;O14974-2	O14974-4;O14974-3;O14974;O14974-5;O14974-2	Protein phosphatase 1 regulatory subunit 12A	PPP1R12A	245
293310	165920	373630	264640	138020	338940	242090	142490	356040	213480	119940	393410	270430	159620	356790	257650	124040	292680	333700	184760	496560	285050	153350	366870	162630	90539	242710	235700	149970	348570				11	10	10	42.2	38.9	38.9	27.191	0	227.87	1696100000	79	O14979-3;O14979-2;O14979	O14979-3;O14979-2;O14979	Heterogeneous nuclear ribonucleoprotein D-like	HNRNPDL	246
780400	860600	1137600	538580	630640	931560	548420	685510	883040	615460	772860	964860	657910	835420	1058400	574910	669180	874820	833120	1051200	1380500	647060	828410	1050000	239210	418760	602330	426130	688820	988110				22	22	22	28.3	28.3	28.3	123.38	0	323.31	4928500000	114	O14980	O14980	Exportin-1	XPO1	247
19730	12655	5472	11275	8028.8	4464.5	11604	7470	4713.1	15343	13652	5821.3	16817	12112	3691.6	13908	11093	3590.9	20864	14759	8505	15646	9923.5	5885.6	8547.2	7973.2	4059.4	17063	9414.4	2226.4				5	5	5	4.2	4.2	4.2	206.89	0	30.975	33131000	18	O14981;O14981-2	O14981	TATA-binding protein-associated factor 172	BTAF1	248
4549.8	3186.5	3130.7	6126.7	3372.3	3520	5726.2	2543.5	2466.9	7161.3	4704.3	3553.5	8220.9	2694.5	4202.9	9255	2747.7	3587.4	4589.8	2673.3	2649	5692.1	3479.9	3655.9	5572.6	1702.7	2225.1	4730.5	1831.1	2084.9				7	1	0	11.2	1.5	0	110.25	0.00099034	3.157	2264600	4	O14983;O14983-2;O14983-3	O14983;O14983-2;O14983-3	Sarcoplasmic/endoplasmic reticulum calcium ATPase 1	ATP2A1	249
0	14617	3319.4	0	14408	2588.9	0	12136	1921.1	0	10821	2021.1	0	11387	1754.6	0	10303	1601.7	0	5466.6	2229.6	0	11362	2277.1	0	8312.5	1454.7	0	9833.9	3186.9				2	1	1	3.4	2.1	2.1	63.302	0	5.471	7488700	2	O14994	O14994	Synapsin-3	SYN3	250
0	11385	0	0	9130.9	0	0	10500	0	0	8331.4	0	0	13310	0	0	12420	0	0	17371	0	0	10754	0	0	5826.7	0	0	10540	0				1	1	1	8.4	8.4	8.4	25.397	0	25.366	9212500	3	O15014-2;O15014	O15014-2;O15014	Zinc finger protein 609	ZNF609	251
49275	53253	61275	49180	34125	34777	37229	44459	48751	71410	39106	43039	63797	39245	46824	60890	39158	46356	18826	15156	16882	56665	36595	44678	20887	22453	24212	20991	20479	29008				21	15	14	13.2	11.1	10.1	268.31	0	83.478	231800000	37	O15020-2;O15020	O15020-2;O15020	Spectrin beta chain, non-erythrocytic 2	SPTBN2	252
0	4303.9	853.41	0	3321.9	0	0	3768.8	0	0	1762.2	0	0	2598.7	1239.7	0	2234.1	0	0	6179.8	1312.1	0	3991.3	1591	0	3560.7	862.18	0	3654.3	1092.7				1	1	1	1.2	1.2	1.2	176.13	0.004038	2.7099	1901300	2	Q6P0Q8-2;Q6P0Q8;O15021-2;O15021-3;O15021-6;O15021	Q6P0Q8-2;Q6P0Q8;O15021-2;O15021-3;O15021-6;O15021	Microtubule-associated serine/threonine-protein kinase 2;Microtubule-associated serine/threonine-protein kinase 4	MAST2;MAST4	253
1613.6	17614	0	2241.7	12363	0	1070.4	12801	0	2412.3	13899	0	1717.4	14592	0	1774.3	15107	0	2297.2	18164	0	3068.4	15061	0	1868.5	9092	0	1797.6	16001	0				2	2	2	0.6	0.6	0.6	247.24	0.00051007	3.5209	21286000	2	O15027-2;O15027-4;O15027-3;O15027;O15027-5	O15027-2;O15027-4;O15027-3;O15027;O15027-5	Protein transport protein Sec16A	SEC16A	254
48010	26307	37205	38770	11378	25235	38980	28036	32624	40010	5500.4	32043	55269	13191	35039	46784	31773	39863	79182	45040	63290	39826	29714	46432	25133	5266.2	20122	77364	35968	53122				5	5	5	3.8	3.8	3.8	205.12	0	77.518	144880000	13	O15031;O60486;Q9Y4D7	O15031	Plexin-B2	PLXNB2	255
55789	49546	65424	43778	36943	50347	48751	44615	49748	49406	49281	62364	44869	51560	52446	43468	42511	54008	69365	60724	80141	50039	50657	63558	30858	29460	36852	48231	48031	53889				9	9	9	13.2	13.2	13.2	118.29	0	83.357	244010000	34	O15042;O15042-2;O15042-3	O15042;O15042-2;O15042-3	U2 snRNP-associated SURP motif-containing protein	U2SURP	256
0	2966.5	0	0	1938.6	0	1079.6	1665.6	0	0	1998.4	0	0	2797.8	0	0	2436.1	0	1420.6	11879	0	0	3420.9	0	0	1729.6	0	0	5511.5	0				2	2	2	8	8	8	39.041	0	5.3709	15983000	4	O15061-3;O15061-2;O15061	O15061-3;O15061-2;O15061	Synemin	SYNM	257
14271	23670	30582	11012	17706	24562	10745	18766	22928	13307	24087	27833	12520	20121	27657	11341	19270	23350	20942	33943	36079	13622	22756	26684	7017.5	12326	16314	9982.8	20093	27601				2	2	2	3.3	3.3	3.3	85.124	0	4.77	32849000	7	O15066;O15066-2;O14782	O15066;O15066-2;O14782	Kinesin-like protein KIF3B;Kinesin-like protein KIF3B, N-terminally processed;Kinesin-like protein KIF3C	KIF3B;KIF3C	258
235410	294740	316030	213880	227380	275290	209930	222470	246180	209620	241770	225610	229720	269080	248360	249520	313730	321800	286440	352580	256100	290600	327860	285840	156880	114400	172610	333330	420240	345910				8	8	8	16.9	16.9	16.9	81.099	0	159.21	1521000000	32	O15075-2;O15075;O15075-3;O15075-4	O15075-2;O15075;O15075-3;O15075-4	Serine/threonine-protein kinase DCLK1	DCLK1	259
6612.5	1011.1	0	5767.1	0	0	5597.5	0	0	6195.4	0	0	6617.8	926.87	0	4040.3	1106.5	0	5703.1	1490.9	0	5349.7	962.98	0	3472.4	0	0	8652.6	1111.8	0				2	2	2	3.9	3.9	3.9	96.16	0	5.6857	3839900	5	O15084-2;O15084;O15084-4;O15084-1;Q8N8A2-5;Q8N8A2-3;Q8N8A2-4;Q8N8A2;Q8N8A2-2	O15084-2;O15084;O15084-4;O15084-1;Q8N8A2-5;Q8N8A2-3;Q8N8A2-4;Q8N8A2;Q8N8A2-2	Serine/threonine-protein phosphatase 6 regulatory ankyrin repeat subunit A;Serine/threonine-protein phosphatase 6 regulatory ankyrin repeat subunit B	ANKRD28;ANKRD44	260
3178.4	3810.2	0	3369	2536.6	0	2284.7	3063.3	0	1949.3	2764.5	0	3075.3	2689.6	0	2693.6	1880.7	0	2840.2	2234.1	0	2725.7	4365.4	0	2560.1	1390.4	0	3366.5	2854.2	0				2	2	2	2.2	2.2	2.2	172.24	0	12.509	3672900	3	O15085-2;O15085	O15085-2;O15085	Rho guanine nucleotide exchange factor 11	ARHGEF11	261
0	0	0	0	0	0	0	0	0	0	0	0	0	0	0	0	0	0	0	0	0	0	0	0	0	0	0	0	0	0				1	1	1	6.1	6.1	6.1	36.648	0	39.208	6483300	4	O15127	O15127	Secretory carrier-associated membrane protein 2	SCAMP2	262
4737.9	33270	15482	3013.2	24213	15670	2774.5	27944	14057	2044.2	25201	16115	3414.4	29437	18428	3342.3	23938	17151	1479.5	40068	21937	2832.3	31994	16350	1551.1	16568	9379.5	1917.4	26964	12804				7	4	4	16.4	9.5	9.5	60.348	0	53.842	49715000	9	O15131;O60684	O15131;O60684	Importin subunit alpha-6;Importin subunit alpha-7	KPNA5;KPNA6	263
23638	16591	45797	12817	9029.2	23615	14398	10682	32293	20686	13804	34668	14146	14234	30129	19004	8800.2	28982	25560	20293	43614	19248	12357	42480	3745	7611.6	16964	17266	16950	30333				5	5	5	17.3	17.3	17.3	34.333	0	27.004	332800000	16	O15144	O15144	Actin-related protein 2/3 complex subunit 2	ARPC2	264
10261	1905.3	0	8932.3	1529.3	0	6515.4	1048.5	0	6456.8	0	0	9017.5	1586.1	0	9279.7	1238	0	11766	1504	0	7303.8	1595.7	0	4901.7	0	0	9833.4	1445.5	0				2	2	2	15.2	15.2	15.2	20.546	0	4.9754	19430000	3	O15145	O15145	Actin-related protein 2/3 complex subunit 3	ARPC3	265
11696	114330	6164.1	8526.4	102500	7039.5	5931.3	104030	5955.2	9135.8	113780	4604.7	11204	142830	4461.4	6776.3	97743	2282.7	10091	122250	4678.5	14614	120240	4549.8	0	60924	4133.8	6921.9	127980	5328.7				4	3	3	24.2	20.2	20.2	23.818	0	6.816	420960000	9	O15173;O15173-2	O15173;O15173-2	Membrane-associated progesterone receptor component 2	PGRMC2	266
19258	0	0	12299	0	0	13290	0	0	19316	0	0	24922	0	0	20612	0	0	26121	0	0	17564	0	0	13799	0	0	24150	0	0				1	1	1	12	12	12	19.55	0.0083805	2.2869	17656000	4	O15182	O15182	Centrin-3	CETN3	267
127850	119360	97332	81396	58100	52160	92306	107190	54338	129530	122220	82161	108160	120320	84347	89808	110810	60489	160780	182920	108110	147480	74664	97006	63972	34232	40849	121760	72516	84863				3	3	3	20.7	20.7	20.7	25.704	0	84.579	641870000	28	O15217;O15217-2	O15217	Glutathione S-transferase A4	GSTA4	268
12208	0	0	9231.7	0	0	12362	0	0	7836.5	0	0	11888	0	0	8986.6	0	0	17621	0	0	11005	0	0	7091.8	0	0	10976	0	0				1	1	1	2.5	2.5	2.5	61.286	0.0047304	2.6573	10011000	2	O15230-2;Q16787-3;Q16787;O15230	O15230-2;Q16787-3;Q16787;O15230	Laminin subunit alpha-5;Laminin subunit alpha-3	LAMA5;LAMA3	269
2690.9	3982.9	6172.4	1708.2	2367.5	4089.4	2686.1	4120.1	5125.8	2975.8	2311.7	24632	2485.2	2684.3	4951.6	3138.4	2206	4492.5	1468	1448.5	15012	3168.2	3893	7399	2584.7	1461	3789.6	3365.7	2413.3	6717.6				2	2	2	6.2	6.2	6.2	67.257	0	33.126	20877000	4	O15240	O15240	Neurosecretory protein VGF;Neuroendocrine regulatory peptide-1;Neuroendocrine regulatory peptide-2;Antimicrobial peptide VGF[554-577]	VGF	270
25420	37108	26905	20699	28176	23031	25025	28383	26856	29841	42439	37179	23074	32822	27367	20195	26703	22844	30639	39094	37701	22706	34534	30500	15330	22130	14815	21086	28361	19987				1	1	1	9.2	9.2	9.2	22.958	0	8.5215	54226000	7	O15258	O15258	Protein RER1	RER1	271
52921	24834	58300	60790	43177	18655	60488	31443	30314	73800	54560	78046	62580	33929	36603	53942	31132	34659	95126	68454	76114	71637	44288	36215	42947	22560	14377	88114	49246	43624				3	3	3	31.2	31.2	31.2	14.854	0	24.377	1165200000	23	O15260-3;O15260-2;O15260	O15260-3;O15260-2;O15260	Surfeit locus protein 4	SURF4	272
0	3116.1	0	0	3368.4	0	0	3137.7	0	0	4488.8	0	0	4074.4	0	0	1914.7	0	0	3659.2	0	0	2780.9	0	0	994.58	0	0	4129.3	0				15	1	1	20.2	1.2	1.2	116.92	0.0064935	2.4801	2123000	1	Q27HV0;O15294	Q27HV0;O15294	UDP-N-acetylglucosamine--peptide N-acetylglucosaminyltransferase 110 kDa subunit	OGT	273
117470	127440	98541	101850	104790	79707	89854	103290	75412	96022	104520	70893	106030	120950	74239	96768	109570	75496	93392	108890	73133	98515	115160	81823	61779	69413	48727	87651	84613	69409				15	15	0	20.9	20.9	0	115.7	0	91.028	245000000	53	O15294-3;O15294-2;O15294-4	O15294-3;O15294-2;O15294-4	UDP-N-acetylglucosamine--peptide N-acetylglucosaminyltransferase 110 kDa subunit	OGT	274
17269	1540.7	10879	8143.2	1736.3	11192	14715	1405.4	9281.9	17922	1623.3	12291	13542	741.14	13119	13152	1439	10323	13237	769.54	12954	12681	977.76	12264	9637.6	0	7363.7	8866.6	0	12466				5	5	5	8	8	8	95.467	0	9.0131	18771000	7	O15303	O15303	Metabotropic glutamate receptor 6	GRM6	275
15145	0	14993	5463.8	0	13567	17731	0	11822	8601.1	0	8653.2	14202	0	12371	17801	0	12688	33898	0	24207	17825	0	14155	7088.4	0	8566.9	15484	0	12264				3	3	2	15	15	6.9	28.082	0.0064965	2.4815	81967000	2	O15305;O15305-2	O15305	Phosphomannomutase 2	PMM2	276
11592	12045	7712.8	10324	7382.6	0	7956.1	5757.6	3964.6	10585	7838.3	4201.5	14005	10868	3212.2	11169	10035	3869.2	14194	10597	7968.9	12270	7994.8	2747.2	6628.9	5931.7	2427.8	13555	10952	4669.1				2	2	2	7	7	7	55.25	0	4.8396	31484000	6	O15321-2;O15321	O15321-2;O15321	Transmembrane 9 superfamily member 1	TM9SF1	277
2118.5	10944	6583.8	1819	8496.5	5519	1365.2	7448.7	7481	1720.3	8241.8	9492.1	2061.2	7248.6	9747.6	1511.6	9072.7	7161.5	2403.7	9097.8	7904.2	2181.7	10577	8299.9	0	6987.7	0	1872.3	6768.2	5702.5				3	3	3	5.1	5.1	5.1	104.74	0	23.199	8389200	7	O15327	O15327	Type II inositol 3,4-bisphosphate 4-phosphatase	INPP4B	278
903.23	0	3392.1	1079	0	1823.8	0	0	3689.2	0	0	3051.7	0	0	2288.6	0	0	2840.3	1165.7	0	2675	0	0	2438.7	0	0	1116.3	796.57	0	2623.9				2	2	2	4	4	4	62.287	0.00026371	3.9655	840260	2	O15344-2;O15344	O15344-2;O15344	E3 ubiquitin-protein ligase Midline-1	MID1	279
38981	17399	5329.6	21368	16380	4434.4	21228	12405	3038.5	26208	14042	4153.3	33299	17835	5299.7	27988	15751	3498.6	70935	49695	12271	34138	15042	7296.8	15131	12208	2557.6	45806	25109	8041.9				1	1	1	7	7	7	22.98	0	17.941	33157000	5	O15347	O15347	High mobility group protein B3	HMGB3	280
5427.3	3339.2	1420.4	968.05	2502.8	0	2343.8	2552.3	0	3306	1372.1	0	2648.3	2611.3	3123.5	3818.9	2745.1	0	1095	0	0	3836.5	3176.1	1515.1	1656.7	787.86	1494.8	2755.4	1087.5	2890.3				2	2	2	7.7	7.7	7.7	67.113	0	35.135	248810000	11	O15354	O15354	Prosaposin receptor GPR37	GPR37	281
13600	54256	63368	11183	40333	46158	13641	44250	46930	16474	45603	48683	17443	49405	52970	13258	44381	44914	22574	60022	64983	17561	38922	51043	11629	25468	27622	17109	41182	47634				5	5	5	12.8	12.8	12.8	59.271	0	30.384	115030000	15	O15355	O15355	Protein phosphatase 1G	PPM1G	282
119990	144320	109410	86256	103010	82862	80262	105770	83398	90697	116990	73077	108600	132800	102800	84901	102780	83329	137830	162760	115970	101990	116840	93512	60727	79762	50857	100400	125140	90067				9	9	9	33.7	33.7	33.7	58.14	0	202.63	609270000	65	O15371-2;O15371-3;O15371	O15371-2;O15371-3;O15371	Eukaryotic translation initiation factor 3 subunit D	EIF3D	283
51190	33627	30339	50437	26137	18938	43254	24309	23558	51981	23716	27990	57609	26913	27804	32767	21140	20920	66388	28715	29312	58734	25744	25921	36094	17089	14656	42618	24044	25241				4	4	4	17.6	17.6	17.6	39.93	0	19.026	63535000	17	O15372	O15372	Eukaryotic translation initiation factor 3 subunit H	EIF3H	284
8948.9	9316.9	7688.9	9789.5	6149.7	6896.8	7535.3	6555.4	4507.9	7196.9	8413.3	6948.8	11058	7968.9	6762	6893.7	6521	5879	11771	9357.7	5300	10247	7397.2	6154.8	5477.9	4508.4	3226.5	5717.8	7671.4	5668.1				2	2	2	7.7	7.7	7.7	48.847	0	9.4186	20372000	7	O15379;O15379-2	O15379;O15379-2	Histone deacetylase 3	HDAC3	285
12801	16369	0	7835.5	11645	0	7017.6	12682	0	8676.5	9313.9	0	9824.2	14869	0	9283.3	14910	0	13447	15081	0	9410.5	16349	0	6810.5	9079.5	0	10012	9721.1	0				1	1	1	4.3	4.3	4.3	41.347	0.00027174	4.3708	16241000	4	O15391	O15391	Transcription factor YY2	YY2	286
178550	36585	97684	163360	27728	86459	130940	28427	58496	170230	29782	72807	235980	31807	77528	185850	28415	86029	137100	8649.7	6790.4	129260	24011	57006	102990	16797	36472	96599	16660	38873				8	8	8	13.3	13.3	13.3	93.045	0	75.149	695530000	24	O15394;O15394-2	O15394	Neural cell adhesion molecule 2	NCAM2	287
19184	14609	23397	21048	11104	24337	12890	11370	17607	21076	18434	25369	16940	11975	23967	15491	10684	13471	7940	14723	20008	6764.2	14765	21169	14170	9072.2	12858	3494.1	11264	15728				3	3	3	22.6	22.6	22.6	27.4	0	82.329	235940000	23	O15400-2;O15400	O15400-2;O15400	Syntaxin-7	STX7	288
20151	5728	15238	13123	3449.9	10636	13352	4295.9	8046.3	19942	3796.7	24286	16364	4177.8	11732	14025	6425.7	13371	24130	8691.7	25408	18737	5964.8	14148	10811	3340.3	4941.4	21685	8039.1	24578				5	5	5	4.9	4.9	4.9	144.2	0	14.838	27250000	10	O15439-2;O15439;O15439-4;O15439-3	O15439-2;O15439;O15439-4;O15439-3	Multidrug resistance-associated protein 4	ABCC4	289
23770	26580	29146	22105	29468	31043	21148	24574	30728	21275	24967	35740	19632	25396	31929	18055	29437	34735	29054	41651	54794	27077	33551	44418	14064	17825	23269	27652	44450	47239				4	4	4	8.1	8.1	8.1	73.168	0	9.9509	52273000	10	O15484	O15484	Calpain-5	CAPN5	290
9428	54522	24199	8415.3	29120	16818	7141.3	53777	23121	10596	47333	25165	6815.5	46385	22301	8551.8	57944	21567	11810	62920	25353	9343.6	53483	24338	7219.8	26363	16727	8132.8	44270	19184				3	3	3	18.3	18.3	18.3	18.58	0	9.2027	66683000	8	O15498-2;O15498	O15498-2;O15498	Synaptobrevin homolog YKT6	YKT6	291
3943.2	11398	9755	2984.1	10380	6273.7	4794.4	10127	8835.3	2198.9	13030	8544.8	3890.2	10233	10753	2317.5	10367	7077	3139.6	26498	15916	4006	13148	12365	2396.1	6749.6	7498.8	2852.1	14858	14392				2	2	2	35.8	35.8	35.8	16.32	0	40.238	58488000	5	O15511;O15511-2	O15511;O15511-2	Actin-related protein 2/3 complex subunit 5	ARPC5	292
3232.2	0	0	3473.2	0	0	3533.7	0	0	2427.4	0	0	3268.5	0	0	1867.4	0	0	3001.7	0	0	3634.4	0	0	2718.8	0	0	1464.2	0	0				1	1	1	1.8	1.8	1.8	95.303	0.0036092	2.8346	1854400	1	O15516	O15516	Circadian locomoter output cycles protein kaput	CLOCK	293
9690.3	13209	8703.6	7979.5	11180	7453	9805.3	14079	9092.7	9842.3	16084	8832.3	10244	14224	6924.5	6060.8	10843	5611.5	5177.2	8471.6	6309.5	9265.7	10174	6626	7019.4	8970.5	6567.2	5397.2	9473.9	4866.4				10	1	1	20.2	2.1	2.1	72.931	0.0040515	2.756	37603000	4	O15523-2;O15523	O15523-2;O15523	ATP-dependent RNA helicase DDX3Y	DDX3Y	294
12509	7945	26151	9902.2	4942.7	20935	11396	8606.1	19978	13706	6616.9	22406	10848	8238.3	24256	7539.7	9146.8	24816	11401	8982.9	27552	11599	7897.4	22586	7686.3	5497.9	14278	10012	6522	16406				4	4	4	13	13	13	58.034	0	11.377	37552000	9	O15530-2;O15530-3;O15530;O15530-4;O15530-5;Q6A1A2	O15530-2;O15530-3;O15530;O15530-4;O15530-5	3-phosphoinositide-dependent protein kinase 1	PDPK1	295
197330	237940	617470	131890	162400	405260	158740	154020	415550	171540	196480	475190	176290	198930	550830	150080	163340	393320	125620	129260	356030	160990	173310	471420	103730	130640	313930	93062	121910	328010				6	6	6	30.4	30.4	30.4	25.592	0	66.759	2832000000	48	O15537	O15537	Retinoschisin	RS1	296
133470	136990	42117	70450	113560	22522	109560	105820	34117	137950	153940	58731	127510	143360	49243	171850	163160	43116	198800	233020	72788	188050	140460	52453	46045	40974	13720	192860	176700	56854				4	4	3	34.1	34.1	27.3	14.889	0	90.418	2624900000	40	O15540;O15540-2	O15540;O15540-2	Fatty acid-binding protein, brain	FABP7	297
10906	6032.7	0	9988.4	4021.8	0	11296	2616.9	0	4520.6	4088.2	0	3422.4	7373.4	0	10330	4892.8	0	6444.1	4508	0	7588.1	5181.1	0	0	2209.3	0	9796.2	4468.9	0				2	2	2	9.6	9.6	9.6	38.787	0	22.275	32696000	2	O15541;Q8IZP6	O15541;Q8IZP6	RING finger protein 113A;RING finger protein 113B	RNF113A;RNF113B	298
1734.8	1671.5	0	1432.6	1414.8	0	1809	2245.4	0	2123.7	3910.1	0	1211.9	1405	0	1615.5	0	0	2028.9	1860.8	0	1852.8	1895.7	0	0	0	0	4338.5	2601.7	0				1	1	1	5.5	5.5	5.5	23.318	0.0098677	2.2072	1790900	2	O15551	O15551	Claudin-3	CLDN3	299
4895000	11042000	8275400	3476000	10526000	6464400	3281400	7076600	5292300	3870900	8123700	5434100	4737200	13136000	10047000	2900200	8681700	6340100	1823000	6527400	4463400	3985100	8926800	7133300	3261700	8063100	6458900	2532600	5412800	3875300				4	4	4	11.8	11.8	11.8	39.026	0	83.537	22226000000	66	O18766;P08100	O18766			300
2164.8	0	1719.8	0	0	0	0	0	1295.4	921.14	0	0	1013.3	0	1045.5	1256.9	0	1270.1	1637	0	1856	0	0	1241	0	0	0	1703.7	0	0				1	1	1	1	1	1	129	0.00050852	3.4714	4090500	3	O18866;Q12791-5;Q12791-4;Q12791-2;Q12791;Q12791-7;Q12791-3	O18866;Q12791-5;Q12791-4;Q12791-2;Q12791;Q12791-7;Q12791-3	Calcium-activated potassium channel subunit alpha-1	KCNMA1	301
62692	79518	119020	63915	62693	91660	56699	55357	74158	70996	64903	102230	76312	69617	112920	61218	75777	95851	63922	65898	102640	65389	70788	96176	47042	38699	67446	41507	45115	72004				9	9	8	19.5	19.5	17.9	96.117	0	50.583	155120000	33	O18868;Q14721	O18868;Q14721	Potassium voltage-gated channel subfamily B member 1	KCNB1	302
1624.3	2809.6	4383.8	1241.5	2150.8	1978.6	1093.4	1829.3	1851.8	8792.7	15854	12689	3029.9	2254.2	4320.4	1655.6	1472.6	3016.8	6277.1	8470.8	7851.4	1888.6	2233.5	4047.9	0	0	1215	2427.7	5575.8	7541.4				1	1	1	5.5	5.5	5.5	24.935	0.0090293	2.2598	27550000	3	O18994	O18994			303
14719	1991.5	1470	5731.1	1459.6	0	9049.8	1646.2	1127.9	17043	3543.5	2876.9	11931	2240.9	2208.8	9355.2	1665.4	1739.7	30210	6131.7	7273.9	19921	3113.8	2696	5998.8	1342.8	1355.5	17139	2942.3	2642.1				1	1	1	4.5	4.5	4.5	24.924	0.0069188	2.4379	13787000	5	O19062	O19062			304
0	7410.5	1591.5	0	7599.1	2568	0	5027.6	2677.6	0	19177	13715	0	10546	3611.1	0	7979.5	2491.8	0	23130	16316	0	11338	5393.8	0	5525.6	4160.6	0	9165.2	4647.4				3	3	3	13.4	13.4	13.4	25.641	0.0002739	4.4542	5119300	4	O19063	O19063			305
565710	366840	319840	298310	275190	231050	406300	264190	231030	343630	404380	196700	512930	298960	265450	285520	246280	226670	232740	180660	156190	314000	262140	207150	219940	188970	156210	239000	176390	154400				6	6	6	27.5	27.5	27.5	36.116	0	148.4	3314200000	57	O19069;O19069-1;P53597	O19069;O19069-1			306
2045.3	1036.9	839.79	0	2144.5	0	853.43	0	0	2154.2	805.7	2916.1	0	0	0	0	0	704.64	6367.4	5208.4	7565.5	2168.1	1588.1	4586.8	0	830.98	0	5479.7	5199.3	2361.4				1	1	1	10.4	10.4	10.4	22.026	0	7.9626	28027000	11	O19073	O19073			307
247520	339300	249530	216520	264610	189600	216730	277080	239920	203840	247020	176930	252800	288710	272430	190420	274900	197050	315840	361740	349330	229900	316920	281890	130350	194520	132730	206610	278420	208360				22	22	22	37.7	37.7	37.7	90.932	0	112.63	1815800000	83	O43143	O43143	Pre-mRNA-splicing factor ATP-dependent RNA helicase DHX15	DHX15	308
55782	73837	85545	48174	56583	64362	41678	54825	67636	48653	60254	66862	51304	70590	76834	51976	61448	70737	55918	66981	77749	55248	63938	77283	35627	38441	47714	40017	55043	68444				7	7	7	16.6	16.6	16.6	54.843	0	71.451	177090000	28	O43148;O43148-2	O43148;O43148-2	mRNA cap guanine-N7 methyltransferase	RNMT	309
23523	11793	10683	20531	11183	7181.5	14422	9159.9	10551	20220	8824.8	9375.1	23996	9788.6	9114	16957	9291.7	8604	23913	11182	13090	19396	11159	13361	10862	4241.5	6335.6	21174	9549.5	10435				6	4	4	5.2	4.1	4.1	106.98	0	35.385	44977000	16	O43150-2;O43150	O43150-2;O43150	Arf-GAP with SH3 domain, ANK repeat and PH domain-containing protein 2	ASAP2	310
2000	0	1617.5	2670.7	0	2137.3	1521.4	0	1370.3	835.69	0	0	944.39	0	856.54	2139.1	0	1433.9	2416.3	0	1749.1	1189.4	0	1188.2	0	0	0	1124.9	0	0				1	1	1	3.3	3.3	3.3	74.048	0	20.737	5767200	4	O43155	O43155	Leucine-rich repeat transmembrane protein FLRT2	FLRT2	311
16145	10409	15931	16583	9158.5	14671	12100	5522.6	16381	13516	8846.6	15627	15276	7735.9	13803	17151	7228.9	13812	26947	14326	24656	21548	11504	21611	11513	4498.3	9624.7	19075	10563	22965				3	3	3	1.8	1.8	1.8	214.41	0	5.9379	15952000	8	O43157-2;O43157	O43157-2;O43157	Plexin-B1	PLXNB1	312
1171.6	6630.8	1598.1	1900.7	6367.3	1493.6	1828.5	4035.2	0	2432.8	6166.9	1979.9	2304.9	7117.4	2758	1962.5	5385.4	1552.5	2655.9	9606	1550.2	1658.9	6298.4	2328.9	1014.8	4289.7	2143	2365	3559.1	2500.3				2	2	2	1.2	1.2	1.2	197.41	0.0049493	2.622	20479000	4	O43166-3;O43166-2;O43166	O43166-3;O43166-2;O43166	Signal-induced proliferation-associated 1-like protein 1	SIPA1L1	313
87857	100880	100530	69915	85856	88317	65113	76932	87134	71149	67353	80231	85686	97157	103530	67828	83621	92195	91226	108780	123930	72994	86206	105290	39714	56529	61086	77401	78465	90340				10	10	10	24.4	24.4	24.4	58.32	0	60.375	180580000	27	O43172-2;O43172	O43172-2;O43172	U4/U6 small nuclear ribonucleoprotein Prp4	PRPF4	314
80607	20047	26609	62990	19883	30910	76155	17752	29703	89044	19524	33516	74182	17684	30868	68281	15254	24254	46314	10936	13933	52990	18250	24363	52726	13448	17328	36872	7522.7	12906				2	2	2	14.3	14.3	14.3	20.108	0	7.3316	386740000	8	O43181	O43181	NADH dehydrogenase [ubiquinone] iron-sulfur protein 4, mitochondrial	NDUFS4	315
2137.5	1564.1	6424.7	823.95	2286.2	4720.8	1304.1	2243.3	7048.9	1713.6	864.89	6648.2	1371.7	3731.3	6305.4	1501.9	2419	6067.3	806.67	1814.1	6127.3	1493.5	2601.3	5236.3	1319.6	0	3492.2	2075.5	1823.5	6413				3	3	3	9.2	9.2	9.2	49.642	0	9.7333	13290000	6	O43189-2;O43189	O43189-2;O43189	PHD finger protein 1	PHF1	316
65824	86773	86651	45022	72961	79950	54971	68941	76038	59440	68559	75159	48394	80367	81255	48102	69805	73567	47406	62555	58880	58239	67798	75878	27432	53679	49390	40087	55589	58926				6	5	5	21.4	17.6	17.6	53.041	0	167.09	368690000	35	O43236-2;O43236-3;O43236;O43236-4;O43236-5;O43236-6;Q8WYJ6-2;Q8WYJ6	O43236-2;O43236-3;O43236;O43236-4;O43236-5;O43236-6	Septin-4	2004-09-01	317
18985	50439	65373	18345	41059	45203	18896	40850	43004	18441	43897	46505	20487	48184	49051	17608	37950	47540	21342	51226	55625	18391	45220	59852	11527	24217	33719	20116	35544	49943				5	4	4	16.3	13.6	13.6	54.099	0	7.9475	96826000	9	O43237;O43237-2	O43237;O43237-2	Cytoplasmic dynein 1 light intermediate chain 2	DYNC1LI2	318
436880	292740	240610	268730	197570	201590	310330	200290	173240	372610	237460	222060	347530	221480	187820	291840	199010	174630	536360	340960	306770	341880	247770	219950	180190	138500	104330	363680	254870	238340				12	12	12	28.1	28.1	28.1	60.977	0	80.872	1620500000	67	O43242;O43242-2	O43242;O43242-2	26S proteasome non-ATPase regulatory subunit 3	PSMD3	319
2379.3	12370	2212.3	0	10068	956.04	3370.2	6587.2	2386	6934.1	10368	5740.1	0	8865.6	2135.7	1447.8	8721.8	3675.5	4739.8	6947.8	3223.4	5764.3	10801	997.39	0	6296.9	0	0	8002.6	1007				3	3	3	14	14	14	47.215	0	8.7228	19132000	7	O43251-6;O43251-8;O43251-5;O43251-10;O43251-2;O43251;O43251-3;O43251-9;Q9NWB1-3;O43251-4;Q9NWB1-4;Q9NWB1-5;Q9NWB1;O43251-7;Q9NWB1-2	O43251-6;O43251-8;O43251-5;O43251-10;O43251-2;O43251	RNA binding protein fox-1 homolog 2	RBFOX2	320
59875	39368	23527	39401	32328	14360	38669	36203	16891	42076	29018	15528	53386	39310	13935	44070	30979	18096	104980	71670	31951	48383	40925	18230	31001	20933	6717.3	69386	43645	20087				3	3	2	7.4	7.4	5.1	70.832	0	37.06	164430000	13	O43252	O43252	Bifunctional 3-phosphoadenosine 5-phosphosulfate synthase 1;Sulfate adenylyltransferase;Adenylyl-sulfate kinase	PAPSS1	321
0	5967.4	2894.8	1340.1	5012.9	1152.4	0	4423.8	1035.4	1519.5	4758.4	2358.1	886.63	6036.7	0	0	4364.9	0	1287.4	5284.7	3540.6	1336.2	6262.6	2421.2	0	2708.9	0	0	5459.5	2098.5				4	4	4	5.4	5.4	5.4	88.828	0	16.832	20370000	6	O43264;O43264-2	O43264;O43264-2	Centromere/kinetochore protein zw10 homolog	ZW10	322
75444	71206	60900	56459	54944	58440	50486	54365	54337	61347	56293	47694	70214	68870	62659	58461	54696	58076	84043	71120	106350	63976	63430	73707	45100	45322	39751	62596	49698	65001				7	7	7	14.9	14.9	14.9	90.254	0	111.91	572680000	30	O43290	O43290	U4/U6.U5 tri-snRNP-associated protein 1	SART1	323
2522.2	3146.6	2615.9	0	2407.4	2932.3	1686.5	1532.5	1504.8	1334.5	2781.3	2568.4	2506.7	3056.2	2210	0	1918.6	1986.7	2391	4167.1	2414	0	2239.9	2197.3	0	1833.4	1008.9	0	1535.3	1568.6				1	1	1	2.3	2.3	2.3	61.097	0.0017216	3.0671	9981700	3	O43292-2;O43292	O43292-2;O43292	Glycosylphosphatidylinositol anchor attachment 1 protein	GPAA1	324
1924.9	1037.1	0	0	0	0	1799	1234.1	0	0	911.52	0	2041.7	0	0	1803	0	0	1171.3	0	0	1861.4	0	0	1211.4	0	0	975.8	1880.9	0				2	2	2	7.4	7.4	7.4	47.941	0.00051787	3.7274	12590000	2	O43294-2;O43294	O43294-2;O43294	Transforming growth factor beta-1-induced transcript 1 protein	TGFB1I1	325
83688	57975	64665	63652	45162	45282	67980	43257	46219	72944	49625	57261	67868	48610	54277	62862	44905	47158	64836	37210	42220	67658	39855	50095	32903	27099	32010	56912	38933	43577				11	11	11	14.5	14.5	14.5	121.78	0	76.789	143560000	33	O43295-2;O43295;O43295-3	O43295-2;O43295	SLIT-ROBO Rho GTPase-activating protein 3	SRGAP3	326
318780	624550	504520	241790	469830	313610	283410	552870	373180	267510	554110	349110	290500	514230	439020	245500	485120	357440	91970	197360	136540	237020	445390	380450	185040	343980	266850	108940	205460	107420				11	11	11	20.9	20.9	20.9	74.977	0	53.803	1629300000	49	O43301	O43301	Heat shock 70 kDa protein 12A	HSPA12A	327
7327.5	1026.7	14341	5262.5	2513.7	7231.3	4788.5	2556.4	7463.5	5275.9	1667.6	5918.8	6111.8	2405.6	12817	4556.9	1964.3	9181.1	903.29	0	8010.8	5351.6	1984.1	9354.7	3365	1447.3	7644.2	1532	0	8980.5				2	2	2	5.8	5.8	5.8	49.457	0	4.8993	29244000	4	O43307-3;O43307-2;O43307	O43307-3;O43307-2;O43307	Rho guanine nucleotide exchange factor 9	ARHGEF9	328
4147.4	24465	6519	3087.7	20881	4885.8	3997.3	20817	7369.4	3881.8	19554	5012.1	3677	23205	6737.4	3119.3	19429	4702.8	3454.7	16801	4931.3	5259.9	21513	4254.7	3184.5	14324	5287.4	3239.5	18037	6229.4				2	2	2	4.2	4.2	4.2	67.586	0	4.6811	12346000	7	O43310;O43310-2	O43310;O43310-2	CBP80/20-dependent translation initiation factor	CTIF	329
24201	16975	27623	15981	10226	13220	19243	10942	22742	21378	15065	19258	21931	12890	24530	14069	8850.8	21521	20341	13223	24599	20925	13494	19048	14323	7849.6	13197	19816	11024	12558				2	2	2	12.1	12.1	12.1	19.81	0.00026802	4.185	34900000	7	O43324;O43324-2	O43324;O43324-2	Eukaryotic translation elongation factor 1 epsilon-1	EEF1E1	330
111830	89342	102030	83423	74496	80267	90103	71530	79245	93306	83498	109540	99989	84548	86411	103840	77562	76164	176780	132480	146710	106320	91424	91425	61999	50681	52206	95420	73613	80993				9	9	9	37	37	37	39.124	0	196.09	666770000	71	O43347	O43347	RNA-binding protein Musashi homolog 1	MSI1	331
5393.9	4689.5	9278.8	2980.5	2038.7	7218	3072.3	4603.9	8648.4	3704	4697	9229.7	5039.1	4055.2	9288.7	2686.5	3390.7	9846.5	6937.4	7690.5	10560	5197.4	6301.3	7243.3	2808.5	3194.6	3316.6	4929.8	3006.7	7317.1				1	1	1	3.2	3.2	3.2	45.581	0.0019593	3.0246	9566800	3	O43353-2;O43353	O43353-2;O43353	Receptor-interacting serine/threonine-protein kinase 2	RIPK2	332
3623600	2571800	4599000	3064600	1976200	3414400	2959100	1969100	3507300	3117600	2196300	4083700	3619200	2272100	4164600	3043400	1914800	4098600	4413300	2950100	5051600	3446600	2037200	4356800	2160700	1418400	2664500	3327000	2083500	3869100				20	17	3	31.4	27	3	70.942	0	323.31	8572700000	119	O43390;O43390-3	O43390;O43390-3	Heterogeneous nuclear ribonucleoprotein R	HNRNPR	333
29814	0	40717	40613	0	35004	22726	0	23018	38731	0	34712	29935	0	51127	26195	0	19403	50210	0	40391	30811	0	28789	2252.4	0	22154	5341.6	0	20476				19	2	2	31.8	3.5	3.5	71.214	0	33.872	354580000	3	O43390-2;O43390-4	O43390-2;O43390-4	Heterogeneous nuclear ribonucleoprotein R	HNRNPR	334
57856	59797	84645	46069	44141	57186	43867	50024	64027	44805	42971	71767	53531	45920	83655	50346	47847	74703	70845	74999	116940	52799	52453	78887	31117	28774	45560	53009	38795	67479				6	6	6	14.2	14.2	14.2	77.528	0	14.414	146320000	20	O43395;O43395-3	O43395	U4/U6 small nuclear ribonucleoprotein Prp3	PRPF3	335
448140	219720	359100	381120	164880	316570	351510	179220	307730	387730	175660	320570	386420	176570	326980	334030	173440	303240	442070	194950	368250	395070	201490	327980	264780	110210	182360	366270	181380	294330				8	8	8	43.3	43.3	43.3	32.251	0	194.87	1799200000	93	O43396	O43396	Thioredoxin-like protein 1	TXNL1	336
24890	13286	17792	17978	8234.1	12416	20144	9086.3	14436	18215	7105.5	13479	24798	11751	14187	18933	9303.6	12622	26800	10444	13962	21038	10020	14813	16641	4905.3	12312	20282	8441.1	10105				2	2	2	15.7	15.7	15.7	23.773	0	19.997	45676000	9	O43402	O43402	ER membrane protein complex subunit 8	EMC8	337
19022	13047	4278.2	19322	8244.4	3913.7	15260	8618.9	0	13709	8758.8	4605.3	18903	12067	5807.7	16340	10619	5103.6	14833	11968	4188.7	21525	12385	5240.9	13040	4894.9	4256.1	17882	11970	4114.3				2	2	2	18	18	18	14.542	0	6.1073	32402000	9	O43414-3;O43414-2;O43414	O43414-3;O43414-2;O43414	ERI1 exoribonuclease 3	ERI3	338
19243	8349.6	6093.6	16761	8696.9	4642.8	12557	10743	3678.1	10788	10623	5184.2	17244	9423.9	6204.8	17334	10156	3121.4	27143	14987	5022.7	23996	12375	5068.8	10491	8438.5	2865.5	28971	11621	6381.9				4	4	4	5.4	5.4	5.4	102.82	0	38.016	60846000	7	O43424-2;O43424	O43424-2;O43424	Glutamate receptor ionotropic, delta-2	GRID2	339
262170	188940	187120	213780	154550	154230	204710	149880	152010	230400	157030	156650	232260	149550	158130	201340	134470	132270	147510	101930	82573	192190	146930	134210	141070	98013	96927	145990	113910	100530				12	12	12	12.7	12.7	12.7	143.25	0	249.89	699770000	54	O43426-4;O43426-2;O43426;O43426-5	O43426-4;O43426-2;O43426;O43426-5	Synaptojanin-1	SYNJ1	340
47223	7793.2	15879	32946	5590.2	9927.2	38030	7669.2	10486	37351	8519	15061	40755	7831.2	14674	41094	8251	13571	43435	7261.2	14538	43276	7614.3	14477	22909	4390.7	8419	30865	8122.5	11804				4	4	4	14.3	14.3	14.3	41.21	0	17.612	41690000	9	O43427-2;O43427	O43427-2;O43427	Acidic fibroblast growth factor intracellular-binding protein	FIBP	341
71752	52156	41025	53832	36825	30438	53184	42850	32438	61934	45190	40094	64505	44853	36371	50166	41793	30055	74854	50840	38895	64906	50851	39199	31038	30621	20244	46516	41915	29807				11	8	8	11	8.7	8.7	146.87	0	47.941	118720000	26	O43432-4;O43432;O43432-3	O43432-4;O43432;O43432-3	Eukaryotic translation initiation factor 4 gamma 3	EIF4G3	342
8127.9	0	0	8189.9	0	0	6881.1	0	0	7306.4	7620	0	7341.8	1869.7	0	6764.3	3116.9	0	5140.3	4151.2	0	8088.6	1879.4	0	5027	0	0	5660.2	2480.5	0				2	2	2	8.9	8.9	8.9	40.352	0.00051854	3.7544	94657000	3	O43435-2;O43435;O43435-3	O43435-2;O43435;O43435-3	T-box transcription factor TBX1	TBX1	343
28408	16497	22323	21616	12714	19287	24948	14227	19335	26302	15792	20483	27289	13773	20190	22519	12679	15827	32624	17473	27276	26999	13679	18905	17031	8739.7	13305	24636	12956	17374				2	2	2	11.9	11.9	11.9	19.208	0.0005207	3.8119	62159000	7	O43447;O43447-2	O43447;O43447-2	Peptidyl-prolyl cis-trans isomerase H	PPIH	344
2640.1	838.9	4690	3125	1167.4	2723	2101.6	1339.1	6026.1	6408.6	41348	33748	3611.1	5251.7	3550.5	1223.7	4129.1	5705.3	3595.1	20661	14663	1224.5	6394.7	4076.9	1418.4	1732.2	1703.1	1774.9	5947.4	6517.2				3	3	2	1.7	1.7	1.2	209.85	0.00026991	4.2935	22382000	7	O43451	O43451	Maltase-glucoamylase, intestinal;Maltase;Glucoamylase	MGAM	345
51935	907.5	19025	45478	1035.8	13340	48329	1542.1	13585	54173	1605.5	16550	50630	1766	17231	45589	1347.8	13700	43662	1930	14956	48292	1766.2	14747	34975	0	9738.3	25115	1190.7	9797.8				2	2	2	5.9	5.9	5.9	48.84	0	6.0515	40726000	5	O43464;O43464-2;O43464-4;O43464-3	O43464;O43464-2;O43464-4;O43464-3	Serine protease HTRA2, mitochondrial	HTRA2	346
772260	923890	939900	576860	746760	733500	623300	702350	654770	659160	806160	638210	702040	885850	793130	782010	854100	844540	1115300	1191800	1232700	701120	795260	926080	451560	532960	436170	870330	1093500	1119600				13	10	10	17.4	14.5	14.5	112.59	0	323.31	6670800000	116	O43491;O43491-3;O43491-4;O43491-2	O43491;O43491-3;O43491-4;O43491-2	Band 4.1-like protein 2	EPB41L2	347
6940.8	4043.5	2738.3	3578.2	4361.7	940.77	6841.8	815.7	1137.7	3588.8	3626.5	2601	8777.3	4123.8	2382	6281.3	3779.1	686.21	6356.8	5036.7	3109.2	7967.1	3101.8	2543.6	1921.1	1954.8	0	6253.4	4022.4	896.21				3	3	3	63.7	63.7	63.7	9.6138	0	8.9024	16985000	12	Q66X52;O43504	Q66X52;O43504	Ragulator complex protein LAMTOR5	LAMTOR5	348
7542.6	0	7504.5	4457.2	0	5174.7	5658.7	0	5974.3	6036.2	0	5185.3	5674.3	791.45	3258.7	6222.2	0	2645.8	6882.1	0	6228.9	8444.8	781.07	5267.1	3679.2	0	1971.6	7495.1	0	4674.5				1	1	1	3.4	3.4	3.4	47.119	0.00099133	3.1676	11888000	4	O43505	O43505	Beta-1,4-glucuronyltransferase 1	B4GAT1	349
3409.6	2212.9	6091.3	1801.7	0	5212	1324.2	800.36	5170.1	2513.2	1387.9	2250.8	3506.3	0	6705.7	2742.3	1842.5	5184.5	2267	1142.1	2956.1	2240	0	6320.5	0	0	5318.3	2854.5	0	4237.1				1	1	1	2.6	2.6	2.6	48.406	0	5.7306	14905000	4	O43524-2;O43524	O43524-2;O43524	Forkhead box protein O3	FOXO3	350
0	1693.5	0	0	1417.7	0	0	2136.8	0	0	3059.7	0	0	1149.5	0	0	1985.2	0	0	2616	0	0	1107.5	0	0	0	0	0	0	0				1	1	1	4.3	4.3	4.3	49.85	0.0045034	2.6753	0	1	O43556;O43556-3;O43556-4	O43556;O43556-3;O43556-4	Epsilon-sarcoglycan	SGCE	351
2924.2	2448.7	0	1991.3	1440.4	0	1359.1	2031.1	0	2073.5	0	0	2157.4	1531.5	0	2846.1	1370.6	0	3781.5	2862.1	0	2561.9	3445.8	0	2460.7	0	0	2535.8	3807.7	0				2	2	2	17.6	17.6	17.6	29.712	0	26.084	9807400	3	O43567-2;O43567	O43567-2;O43567	E3 ubiquitin-protein ligase RNF13	RNF13	352
2578.6	3470.5	2266.2	2253.2	1782.9	3145.6	1291.6	3209.6	3738.7	1752.1	4256.8	2250.4	2744.7	4071.4	2080.6	0	2464.1	2678.7	0	4310.6	1547.4	1536.9	2523.7	1314.9	1632.3	3566.7	1437	0	1467.1	0				2	2	2	5.5	5.5	5.5	71.703	0	12.951	12155000	5	P57770;O43572	P57770;O43572	A-kinase anchor protein 10, mitochondrial	AKAP10	353
31672	22670	17158	31049	18930	18381	27036	19033	13501	27648	20128	16603	30562	20390	19633	25393	17736	12934	8578.8	7738.4	8009.3	24870	19256	16809	21106	13514	12599	13671	9232.7	6768				3	3	3	10.4	10.4	10.4	45.501	0	4.9984	13090000	7	O43581;O43581-6;O43581-2;O43581-5;O43581-4;O43581-3	O43581;O43581-6;O43581-2;O43581-5;O43581-4;O43581-3	Synaptotagmin-7	SYT7	354
11070	15871	10660	7753.4	11496	8128.8	9646.3	11970	8804.8	8575.7	13985	11195	10304	15192	10591	7028.1	10534	9167	10933	14251	12163	11366	17795	13108	4900.4	8109.1	8666.4	8608.8	12254	10857				4	4	4	25.8	25.8	25.8	22.092	0	32.751	93503000	17	O43583	O43583	Density-regulated protein	DENR	355
36165	48301	1560.3	28375	37218	1881.2	29360	42704	0	30928	37758	0	31549	43487	1799.3	26964	41450	1579.6	37652	58163	3519.2	33543	41167	1840.2	24153	29765	880.56	33944	46004	1634.1				5	5	5	6.8	6.8	6.8	109.96	0	18.653	55232000	10	O43592	O43592	Exportin-T	XPOT	356
0	2376.7	4118.3	0	5012	768.83	0	1820.4	3614.9	0	1761.8	1607.9	868.31	3724.5	3041.9	994.03	5137.4	0	1095.9	1923	2630.8	0	5048	3628.5	0	2335.5	962.33	0	1055.4	2834.8				1	1	1	4.2	4.2	4.2	51.355	0	45.186	9915200	7	O43615	O43615	Mitochondrial import inner membrane translocase subunit TIM44	TIMM44	357
104840	22441	21346	61534	24411	18947	58407	17253	31023	75052	23521	32634	102480	22138	31441	82051	25182	27002	64766	21210	27101	65320	23327	17016	44246	13784	10310	57040	16903	11799				4	4	4	30.6	30.6	30.6	20.274	0	27.349	408100000	20	O43617;O43617-2	O43617;O43617-2	Trafficking protein particle complex subunit 3	TRAPPC3	358
9382.1	21619	0	11990	18935	0	11957	20197	0	10183	23054	0	12850	19205	0	8636.6	22913	0	12261	24251	0	10519	24720	0	10437	11984	0	11600	22507	0				4	4	2	8.4	8.4	3.9	42.915	0	4.8992	28598000	8	O43639	O43639	Cytoplasmic protein NCK2	NCK2	359
86646	85833	59896	73521	48613	39842	81265	56669	50747	68729	59904	41698	82000	68573	49142	75971	59873	45464	85719	98105	60076	73124	62415	44443	58387	36307	29436	82966	52093	40157				5	5	5	15	15	15	56.289	0	50.974	201750000	23	O43660-2;O43660	O43660-2;O43660	Pleiotropic regulator 1	PLRG1	360
53809	64497	76858	42260	57396	60668	45975	58925	56062	35236	51625	57970	49392	68757	82192	40938	56950	58233	60150	78426	86702	49024	68062	73504	30604	36533	43291	32985	54241	57235				4	4	4	10.8	10.8	10.8	49.692	0	20.253	160940000	25	O43670-2;O43670;O43670-4;O43670-3	O43670-2;O43670;O43670-4	BUB3-interacting and GLEBS motif-containing protein ZNF207	ZNF207	361
568760	141030	309770	479030	171960	340310	492090	151010	229610	550140	238140	421040	559150	220500	265720	442270	131750	267280	689090	264330	443140	558560	165490	318210	307280	125240	202980	468760	178150	328710				10	10	10	49.7	49.7	49.7	38.792	0	147.41	3520600000	53	O43681	O43681	ATPase ASNA1	ASNA1	362
146040	158240	96027	108530	121150	71848	118710	119970	76724	106180	117500	72606	121600	149880	79983	133960	137540	79549	155110	161810	94410	129800	134010	83204	74442	76178	46354	112520	115510	79226				4	4	4	19	19	19	36.954	0	21.052	454540000	23	O43684-2;O43684	O43684-2;O43684	Mitotic checkpoint protein BUB3	BUB3	363
2298800	1100100	1781400	1627400	836140	1227900	1498100	882960	1182200	2141800	983660	1411900	1783700	847360	1229600	1524600	793010	1414800	3035600	1720600	2612100	2181800	1069200	1601200	1164800	574340	590850	2289600	1363900	1633700				30	30	20	44.9	44.9	32.4	104.85	0	323.31	13284000000	199	O43707;O43707-2;O43707-3	O43707;O43707-2	Alpha-actinin-4	ACTN4	364
0	0	0	0	0	1460.3	0	0	0	0	0	1307.4	0	0	1125.7	0	0	2146.9	0	0	1555.7	0	0	0	0	0	0	0	0	1534.6				1	1	1	7.8	7.8	7.8	31.88	0	6.0538	4452000	1	O43709;O43709-3	O43709;O43709-3	Probable 18S rRNA (guanine-N(7))-methyltransferase	WBSCR22	365
22177	19135	18473	20761	16976	15391	14223	14728	15146	16910	18346	20912	18148	14827	16305	14619	12666	13132	21761	23721	19797	13498	14915	19396	15193	11614	10732	20973	14610	14254				3	3	3	4.9	4.9	4.9	85.852	0	23.337	64411000	11	O43719	O43719	HIV Tat-specific factor 1	HTATSF1	366
13611	21057	4128.7	8905.2	14701	2895.6	9440	15933	2280.2	11950	17458	3026.7	11534	17043	2910.2	11625	14538	3397.8	13408	13965	1348.9	11456	13889	1173.4	4375.5	12096	0	10094	15541	3471.4				3	3	1	10.3	10.3	4	46.291	0	6.8374	68418000	10	O43739-2;O43739;Q15438-3;Q15438-2;Q15438	O43739-2;O43739	Cytohesin-3	CYTH3	367
60348	199010	198610	39791	127680	153490	45288	157560	148140	51001	146380	133670	45451	157450	161410	38010	129190	151830	61207	184010	182240	47649	170210	160980	29796	91929	123710	39369	148470	160370				10	10	10	18.2	18.2	18.2	91.35	0	80.099	673800000	44	O43747;O43747-2	O43747;O43747-2	AP-1 complex subunit gamma-1	AP1G1	368
87124	132490	138190	63018	67718	90924	76983	141350	120150	71963	89607	113790	71025	121560	114820	87392	115280	129130	52600	60227	66750	71103	85437	108060	55003	78272	74610	47405	70883	69368				1	1	1	6.3	6.3	6.3	21.038	0	4.6727	564410000	6	O43759-2;O43759	O43759-2;O43759	Synaptogyrin-1	SYNGR1	369
109610	96148	126590	85023	73688	111990	83205	67796	96327	81249	67868	99940	96730	78953	154430	75878	63702	77129	96023	87636	116450	109210	86874	128190	58367	48153	79553	83591	59360	96394				3	3	3	11.2	11.2	11.2	34.063	0	42.027	327430000	17	O43765	O43765	Small glutamine-rich tetratricopeptide repeat-containing protein alpha	SGTA	370
183260	109250	90765	161810	91060	70374	158110	93374	76584	168090	93370	77949	182590	98064	82315	139170	92496	68602	217710	126420	102740	186440	113580	73297	109830	60866	50826	162660	92498	70922				10	10	10	24.3	24.3	24.3	62.942	0	117.21	1008800000	62	O43776;O43776-2	O43776	Asparagine--tRNA ligase, cytoplasmic	NARS	371
8150.5	22225	22891	3893	17510	20510	4933.7	21943	25680	6141.8	23559	26896	5882.7	20913	24980	4120	21941	19571	4825.7	18603	16373	5671.2	23663	22728	3199.8	10027	13096	4890.1	19372	21592				5	5	5	5.5	5.5	5.5	131.98	0	57.757	46018000	16	O43795;O43795-2;Q9UBC5	O43795;O43795-2	Unconventional myosin-Ib	MYO1B	372
49779	50064	73030	39483	31993	50713	35388	34656	46593	74357	64120	75275	53427	45338	65885	39168	36214	46061	53175	42748	78877	44639	41076	54961	28523	23633	37968	36738	31678	50260				5	5	5	31.3	31.3	31.3	26.227	0	24.711	640180000	31	O43809	O43809	Cleavage and polyadenylation specificity factor subunit 5	NUDT21	373
65205	21214	33316	46622	14902	34275	48498	16237	33446	54990	19311	33471	59551	19561	36872	58475	13911	36712	71931	21573	40560	53674	18817	35234	37340	12544	19542	54570	19469	32637				8	8	8	16.7	16.7	16.7	86.131	0	89.699	91602000	24	O43815;O43815-2	O43815;O43815-2	Striatin	STRN	374
17032	6317.5	2994	13526	9500.2	3827.2	11271	6786	1718.1	8791.4	4355.3	2731.6	18333	5644.5	2880.2	13161	4797.7	1673.2	3037.5	3913	2675.9	12528	5338.8	1105.6	7489.2	5630.6	3116.1	5081.7	2932.7	1447.3				2	2	2	10.7	10.7	10.7	46.36	0	9.3185	290390000	5	O43826;O43826-2	O43826;O43826-2	Glucose-6-phosphate translocase	SLC37A4	375
185180	377060	225940	124700	298530	192890	140890	237670	210870	125310	252940	178680	167050	409920	256150	101220	333410	166970	110150	210610	172580	125090	314540	200700	105460	188020	164560	83606	220050	157530				9	9	8	29.1	29.1	24.2	42.183	0	50.8	1806200000	28	O43837;O43837-2;O43837-3	O43837;O43837-2	Isocitrate dehydrogenase [NAD] subunit beta, mitochondrial	IDH3B	376
33185	17245	39797	26867	13120	29175	25471	14954	27086	28760	16000	34205	31539	18030	32498	32077	14934	28762	34486	17243	43002	31820	15166	33518	17078	12060	22489	30609	17577	27663				5	5	5	4.7	4.7	4.7	131.7	0	10.101	46166000	11	O43847;O43847-2	O43847;O43847-2	Nardilysin	NRD1	377
654830	1303500	801150	549400	911870	664590	589610	1064900	780440	629860	1093900	749840	733300	1204500	903750	733140	1360900	1116200	1598100	2935500	2141300	983930	1494000	1199500	323180	723580	600290	1053000	1836500	1356500				11	11	3	43.2	43.2	11.1	37.106	0	138.22	5140800000	91	O43852;O43852-3;O43852-5;O43852-6;O43852-15;O43852-10;O43852-9;O43852-13;O43852-14;O43852-11;O43852-12	O43852;O43852-3;O43852-5;O43852-6;O43852-15;O43852-10	Calumenin	CALU	378
80232	380770	338510	67636	305720	245320	57534	309400	266570	69043	301900	183450	89221	479600	264890	84370	426250	377550	158760	777080	460350	121570	570580	326960	55978	199130	159430	85670	505830	364500				10	2	2	39	7	7	37.134	0	16.003	723860000	12	O43852-2;O43852-4;O43852-8;O43852-7	O43852-2;O43852-4	Calumenin	CALU	379
581900	216470	343750	524170	170600	281010	480540	179730	272800	553090	180830	269260	558070	188700	314840	511410	183490	276290	638400	219820	325170	568370	206550	296180	331630	121500	171500	498100	208610	263150				11	11	8	31.3	31.3	24.3	58.951	0	323.31	2395600000	65	O43865;O43865-2	O43865;O43865-2	Putative adenosylhomocysteinase 2	AHCYL1	380
14296	55292	25814	15609	39250	17630	15174	46745	14655	16823	49388	17933	14295	61346	20348	15947	46446	15758	18868	49656	19917	12000	49616	20872	11687	33322	9037.5	17376	38725	14408				2	2	2	20.7	20.7	20.7	17.42	0	23.049	605730000	21	O43924	O43924	Retinal rod rhodopsin-sensitive cGMP 3,5-cyclic phosphodiesterase subunit delta	PDE6D	381
18186	41445	29372	10173	22593	19336	14813	28290	22618	12636	24128	15065	14447	29074	25673	14776	29823	26230	14693	26504	19718	19841	42865	25205	7126.7	17257	9591.5	16151	30961	16551				3	3	3	8.5	8.5	8.5	56.866	0	45.17	35310000	8	O46420;Q16850;Q16850-2	O46420;Q16850	Lanosterol 14-alpha demethylase	CYP51A1	382
1137300	1567700	1035000	797350	924370	736680	766580	1202900	846180	886580	1227900	832290	934160	1276300	770470	663710	1118200	780820	585430	830330	551940	838180	1319900	774060	539880	899070	529530	600570	922140	583550				6	6	6	33.5	33.5	33.5	35.613	0	41.206	3425700000	31	O46560	O46560			383
92511	102090	90218	79605	87493	77429	66864	74625	73627	61707	85581	86792	79151	88655	83082	80741	82886	76121	108120	126890	125810	78872	86798	77931	52015	54471	58598	79103	86797	68804				13	13	13	25.4	25.4	25.4	71.689	0	85.222	322620000	53	O60216;Q9H4I0	O60216	Double-strand-break repair protein rad21 homolog	RAD21	384
0	0	1188.5	0	0	0	0	0	1042.8	0	0	1231.9	0	0	1091.3	0	0	715.04	0	0	798	0	0	1060.5	0	0	888.97	0	0	1719.2				1	1	1	1.3	1.3	1.3	160.6	0.0040612	2.7778	0	1	O60244	O60244	Mediator of RNA polymerase II transcription subunit 14	MED14	385
155290	146060	217380	139820	110230	153550	139450	118190	172890	183720	161410	173870	151310	137790	179170	151080	130160	185270	193460	158680	241630	142950	139310	227180	85259	83313	117950	134280	117270	206770				9	9	9	32.8	32.8	32.8	40.925	0	23.626	274530000	27	O60256;O60256-3;O60256-2;O60256-4	O60256;O60256-3;O60256-2;O60256-4	Phosphoribosyl pyrophosphate synthase-associated protein 2	PRPSAP2	386
120150	59173	82343	93315	56061	61492	83299	47147	61925	109060	51749	85434	103800	59110	79099	93450	48790	63283	153950	71446	100580	108740	50838	65157	68552	34517	44051	101620	44413	62767				8	8	7	9.9	9.9	9.2	121.9	0	136.11	430430000	30	O60264	O60264	SWI/SNF-related matrix-associated actin-dependent regulator of chromatin subfamily A member 5	SMARCA5	387
48648	92115	27178	43675	101430	24034	34471	73936	24747	36653	69532	29188	55716	90146	23656	35190	86197	22072	21805	44282	11336	38076	79370	22275	29793	55081	17389	22839	46153	15649				5	5	5	11.9	11.9	11.9	46.638	0	29.591	117670000	17	O60268;O60268-3;O60268-2	O60268;O60268-3	Uncharacterized protein KIAA0513	KIAA0513	388
95048	62773	84853	70951	52424	65296	77595	46387	74771	81420	49088	86287	86445	49628	80260	67808	42706	64175	79864	54711	86541	76936	52024	73878	48004	26752	44229	77886	43728	65832				13	13	13	13.5	13.5	13.5	144.68	0	101.39	277350000	55	O60271-4;O60271;O60271-5;O60271-3;O60271-2;O60271-9	O60271-4;O60271;O60271-5;O60271-3;O60271-2;O60271-9	C-Jun-amino-terminal kinase-interacting protein 4	SPAG9	389
355490	270730	304870	275530	209320	253830	284780	230570	253180	322840	241600	259560	306730	246720	290170	280170	224310	253120	304900	233070	287800	318420	242070	294880	201780	151740	174760	253000	219600	217660				17	12	10	23.3	17.1	14.8	109.49	0	323.31	720530000	40	O60282;O60282-2	O60282;O60282-2	Kinesin heavy chain isoform 5C	KIF5C	390
3093.7	0	0	3017.2	0	0	4294.8	0	0	5836.6	0	0	2088.2	0	0	3376.7	0	0	4955.2	0	0	3066.3	0	0	1216.5	0	0	1654.7	0	0				2	2	2	5.5	5.5	5.5	58.304	0	5.1003	7029300	2	O60291-4;O60291;O60291-3;O60291-2	O60291-4;O60291;O60291-3;O60291-2	E3 ubiquitin-protein ligase MGRN1	MGRN1	391
8201	3737.4	6838.9	6342.6	3437.6	3693.4	6030.4	3724.6	3975.2	6671.2	5276.5	5257.6	10371	4400.2	3910.2	6843	4487.2	5108.1	8194.2	3180.1	4326.7	8374	3889.1	5486	5158.5	1993.1	3521.3	5498.9	4158.3	4216.9				2	2	2	1.7	1.7	1.7	194.61	0.00052576	3.923	10374000	4	O60292	O60292	Signal-induced proliferation-associated 1-like protein 3	SIPA1L3	392
2812	0	0	2335.4	0	0	1030.7	0	0	1188.2	0	0	2652	0	0	1844.9	0	0	2261.4	0	0	2359.8	0	0	774	0	0	1500.5	0	0				1	1	1	2.4	2.4	2.4	71.79	0.0045024	2.6712	1066200	1	O60299	O60299	Leucine zipper putative tumor suppressor 3	LZTS3	393
49063	145940	21975	42260	89469	16657	46642	98177	15878	52166	77364	18345	52103	108650	22535	47168	86461	14957	63048	125740	27530	52836	108390	23992	30293	66776	9461.6	45820	92622	17380				9	9	9	9.8	9.8	9.8	171.29	0	95.136	98978000	20	O60306	O60306	Intron-binding protein aquarius	AQR	394
364460	259540	221540	299190	220450	197630	254790	218000	180680	304890	207250	203150	277550	220830	172140	235960	195060	162650	232440	188280	163610	315290	246220	198280	199450	154640	127270	187570	165000	151880				16	16	16	25.9	25.9	25.9	107.57	0	118.33	781180000	60	O60313-13;O60313;O60313-9;O60313-11;O60313-2;O60313-10	O60313-13;O60313;O60313-9;O60313-11;O60313-2;O60313-10	Dynamin-like 120 kDa protein, mitochondrial;Dynamin-like 120 kDa protein, form S1	OPA1	395
0	0	1042.8	740.6	0	0	0	2111.8	0	968.95	0	756.03	1504.3	0	0	1296	1088.2	1357.8	887.17	0	0	1343.7	0	1239.6	0	0	0	1213.3	846.54	1262.5				1	1	1	1.3	1.3	1.3	133.81	0	9.6206	6778000	3	O60315-2;O60315	O60315-2;O60315	Zinc finger E-box-binding homeobox 2	ZEB2	396
8761.3	4671.8	8927.9	6644.1	6346.7	8501.1	4318.3	4766	4559.3	7773.9	5484.1	4005.7	9342.6	5148.2	3165.6	8014.7	6348	6549	8501	4521.1	9228.6	5117.6	5439.5	7771.7	4659.3	1514.1	4224.5	5736.6	7138.4	6004.9				1	1	1	1.9	1.9	1.9	81.738	0.0083843	2.2895	13080000	3	Q9Y5H2-3;Q9Y5G6;Q9Y5F6;Q9Y5F7;Q9Y5H3;Q9Y5H2;Q9UN70;O60330;Q9Y5H1;Q9Y5H0;Q9Y5G7;Q9Y5G5;Q9UN71;Q9Y5G4;Q9Y5G2;Q9Y5G8;Q9Y5H4;Q9Y5F9;Q9Y5G1;Q9Y5F8;Q9Y5G3;Q9Y5G0;Q9Y5G9	Q9Y5H2-3;Q9Y5G6;Q9Y5F6;Q9Y5F7;Q9Y5H3;Q9Y5H2;Q9UN70;O60330;Q9Y5H1;Q9Y5H0;Q9Y5G7;Q9Y5G5;Q9UN71;Q9Y5G4;Q9Y5G2;Q9Y5G8;Q9Y5H4;Q9Y5F9;Q9Y5G1;Q9Y5F8;Q9Y5G3;Q9Y5G0;Q9Y5G9	Protocadherin gamma-A11;Protocadherin gamma-A7;Protocadherin gamma-C5;Protocadherin gamma-C4;Protocadherin gamma-A10;Protocadherin gamma-C3;Protocadherin gamma-A12;Protocadherin gamma-A2;Protocadherin gamma-A3;Protocadherin gamma-A6;Protocadherin gamma-A8;Protocadherin gamma-B4;Protocadherin gamma-A9;Protocadherin gamma-B2;Protocadherin gamma-A5;Protocadherin gamma-A1;Protocadherin gamma-B6;Proto…	PCDHGA11;PCDHGA7;PCDHGC5;PCDHGC4;PCDHGA10;PCDHGC3;PCDHGA12;PCDHGA2;PCDHGA3;PCDHGA6;PCDHGA8;PCDHGB4;PCDHGA9;PCDHGB2;PCDHGA5;PCDHGA1;PCDHGB6;PCDHGB3;PCDHGB7;PCDHGB1;PCDHGB5;PCDHGA4	397
27057	6406.7	23954	19067	4971.4	24783	22590	5734.1	33218	18669	6181.9	24157	22118	5573.2	22022	22275	3866.2	20976	14246	3368.5	16906	15245	5323.2	24021	14795	4577.3	13447	16175	6345.5	16951				5	5	4	11.7	11.7	9.5	70.213	0	52.444	213770000	14	O60331-4;O60331;O60331-2;O60331-3	O60331-4;O60331;O60331-2;O60331-3	Phosphatidylinositol 4-phosphate 5-kinase type-1 gamma	PIP5K1C	398
34454	38417	41669	26377	32860	33626	25468	37018	37800	29722	36846	42531	31481	31697	47554	30608	39858	43647	41798	58022	66828	33877	42566	43311	15986	25176	27339	27028	38003	46008				7	4	4	5.7	3	3	199.26	0	68.329	103340000	13	O60333-2;O60333;O60333-4;O60333-3;O43896	O60333-2;O60333;O60333-4;O60333-3	Kinesin-like protein KIF1B	KIF1B	399
74160	55015	111180	46958	45785	79161	49589	43288	85428	49493	49002	91182	57582	49443	103590	54556	43765	86101	73230	71572	123940	52079	48262	107790	34530	29285	63168	59313	44112	107240				12	12	12	22.9	22.9	22.9	92.902	0	106.99	195730000	48	O60341;O60341-2	O60341;O60341-2	Lysine-specific histone demethylase 1A	KDM1A	400
7596	6364.8	3843.4	4428	5634.9	3087.9	4776.7	2663.3	2976.3	4919.1	4929.7	2753.2	5923.8	5116	4655.6	5711.8	2536.3	4027.3	7722.8	5383.6	5157	5367.8	2941.7	4728.9	2678.9	2384.1	3500.6	5643.3	3446.1	4665.3				2	2	2	1.6	1.6	1.6	184.67	0.00051401	3.6255	6817800	5	O60346;O60346-2	O60346;O60346-2	PH domain leucine-rich repeat-containing protein phosphatase 1	PHLPP1	401
3787.7	0	0	3870.5	0	0	1880.7	0	0	1349.1	0	0	3037.1	0	0	3133.6	0	0	647.42	0	0	1988.6	0	0	2989.1	0	0	3272.2	0	0				1	1	1	6.3	6.3	6.3	35.548	0	11.169	2258400	2	O60359	O60359	Voltage-dependent calcium channel gamma-3 subunit	CACNG3	402
2161.6	9389.8	0	2591.7	8467.8	0	4049.7	6753.5	0	2780.5	8995.3	0	2734.9	8664.7	0	942.55	6269.5	0	1412.6	8505.7	0	2704.1	9321.9	0	873.03	5997	0	1954.8	7986	0				2	2	2	7.2	7.2	7.2	42.473	0	5.0614	1417700	2	O60427-2;O60427	O60427-2;O60427	Fatty acid desaturase 1	FADS1	403
39673	0	78164	29548	0	56407	31991	0	54111	30450	0	90032	31884	0	65168	21665	0	60628	41188	0	91010	32367	0	59551	19313	0	33858	37747	0	78168				2	2	2	4	4	4	54.554	0.00050878	3.4856	63248000	4	O60443	O60443	Non-syndromic hearing impairment protein 5	DFNA5	404
70770	21223	20599	64050	13968	30339	72473	43482	21498	37952	12426	25362	70271	51813	23943	69533	15660	28760	76022	21428	15194	69263	57526	21672	40197	34669	7469.1	85683	49996	18592				6	6	4	15.2	15.2	10.9	74.435	0	41.087	308180000	12	O60488-2;O60488	O60488-2;O60488	Long-chain-fatty-acid--CoA ligase 4	ACSL4	405
106000	149910	178660	90407	94127	120060	74847	119620	133720	72575	107030	130530	106490	127040	159310	63672	100760	124320	100450	135470	149840	121990	131210	162730	54727	70234	94568	71326	112540	143860				8	8	7	56.8	56.8	56.8	18.762	0	73.056	416870000	31	O60493;O60493-2;O60493-4;O60493-3	O60493;O60493-2;O60493-4	Sorting nexin-3	SNX3	406
76583	152310	149130	61472	121220	116690	68428	124260	111650	60394	118600	128900	73870	128030	133790	63088	115520	116220	125380	220670	232040	91942	160240	144020	38098	82238	86574	77722	139180	143590				14	14	14	22.6	22.6	22.6	102.91	0	124.85	554260000	53	O60502;O60502-2;O60502-4;O60502-3	O60502;O60502-2;O60502-4;O60502-3	Protein O-GlcNAcase	MGEA5	407
2530.6	8137.1	5722.7	1696.3	8682.5	8591.4	877.56	7597.6	7943.3	787.66	7296.9	8274.9	1333.6	6452.9	11526	1276.5	6567.1	3840.3	2791.8	6448.6	7258	2944.3	6802.9	6386	1150.1	6806.8	4076.3	2955.2	4459.9	5231.6				1	1	1	2.5	2.5	2.5	75.34	0.00026846	4.2098	13694000	3	O60504	O60504	Vinexin	SORBS3	408
1000600	759480	764850	814860	589500	572610	829160	614190	585940	810310	675270	617200	955650	708710	633390	819860	584960	555220	1171100	858750	832020	954100	699580	692230	481040	356080	417510	818570	618160	584800				22	22	19	37.4	37.4	32.9	69.602	0	235.42	4272000000	118	O60506;O60506-3;O60506-2;O60506-4;O60506-5	O60506;O60506-3;O60506-2;O60506-4;O60506-5	Heterogeneous nuclear ribonucleoprotein Q	SYNCRIP	409
0	18121	10765	0	16861	7358.7	0	18621	10610	0	17659	11152	0	21228	9395.2	0	14618	10063	0	23266	13205	0	16944	10345	0	11830	4552.8	0	11755	9410.4				6	6	6	15.5	15.5	15.5	65.521	0	14.795	17879000	8	O60508	O60508	Pre-mRNA-processing factor 17	CDC40	410
12396	24192	0	14507	21869	0	8682.4	17478	0	13541	24503	0	12470	19268	0	8654.3	18053	0	20383	21582	0	12135	14834	0	7711	11340	0	16433	13854	0				6	5	5	7.6	6.5	6.5	124.71	0	8.6322	9224900	7	O60518	O60518	Ran-binding protein 6	RANBP6	411
27967	64059	36450	26887	52565	28681	24440	48252	28147	18978	56406	40801	25424	50791	37456	26289	57631	38796	35483	75099	55703	42093	59342	42015	18366	28954	20632	32562	56339	40036				4	4	4	18.1	18.1	18.1	39.053	0	11.404	94152000	8	O60547-2;O60547	O60547-2;O60547	GDP-mannose 4,6 dehydratase	GMDS	412
26661	20516	6999.2	17993	11186	3075.6	18668	15144	4803.5	20455	18063	5455.2	24855	17546	5184.2	17596	14147	6073.8	25965	19856	5397.9	21883	19272	6128.4	14554	12104	1635.5	21004	14134	4715.8				3	3	3	19.2	19.2	19.2	27.026	0	24.145	26982000	12	O60573-2;O60573	O60573-2;O60573	Eukaryotic translation initiation factor 4E type 2	EIF4E2	413
10355	19957	13441	9989.1	12585	11074	8917.3	10518	10611	10050	17001	12420	12843	16138	14539	11812	12075	11325	10483	22752	13248	10002	11073	8621.1	7256	8916.5	8181.2	7617.9	13106	9443.3				5	5	5	5.2	5.2	5.2	138.91	0	34.072	43861000	17	O60610-2;O60610-3;O60610	O60610-2;O60610-3;O60610	Protein diaphanous homolog 1	DIAPH1	414
725270	700510	371680	635670	554750	402230	506440	718200	304230	600720	673840	306380	599460	690470	386130	417740	503900	332090	325840	403560	197040	471850	506180	349830	340900	379160	189960	354420	393320	185040				8	8	7	12.9	12.9	11.6	92.501	0	155.93	3934500000	31	O60641;O60641-4;O60641-3	O60641;O60641-4;O60641-3	Clathrin coat assembly protein AP180	SNAP91	415
18621	44517	21961	0	24132	3238.1	19333	42081	18073	16188	41042	21003	16281	42077	22347	15586	39275	18409	0	32378	7557.4	1418.5	31034	3816.3	0	15740	2945.9	18566	43395	17638				3	3	3	3.6	3.6	3.6	85.566	0	23.922	28489000	6	O60645	O60645	Exocyst complex component 3	EXOC3	416
18381	13635	14001	16274	9874.3	7305.2	17543	10584	9182.4	18609	12988	12778	22380	12924	13064	20903	11652	12827	28253	14982	14165	17890	11231	11831	11422	8179.8	7897.1	20721	12149	15794				4	4	4	10.9	10.9	10.9	55.023	0	21.129	26087000	10	O60701;O60701-2;O60701-3	O60701;O60701-2;O60701-3	UDP-glucose 6-dehydrogenase	UGDH	417
60945	66634	84627	43167	57052	63071	52068	59836	71896	60961	56319	107600	53614	71147	79032	56167	61093	106160	108630	139280	211020	68143	77322	92766	38972	30267	32817	80820	82177	98505				8	8	8	15.6	15.6	15.6	108.17	0	323.31	438990000	50	O60716;O60716-2;O60716-4;O60716-6;O60716-3;O60716-5;O60716-7;O60716-8;O60716-17;O60716-9;O60716-10;O60716-12;O60716-14;O60716-11;O60716-13;O60716-15;O60716-18;O60716-16;O60716-20;O60716-22;O60716-19;O60716-21;O60716-23;O60716-24;O60716-31;O60716-25;O60716-26;O60716-28;O60716-30;O60716-27;O60716-29;O60716-32	O60716;O60716-2;O60716-4;O60716-6;O60716-3;O60716-5;O60716-7;O60716-8;O60716-17;O60716-9;O60716-10;O60716-12;O60716-14;O60716-11;O60716-13;O60716-15;O60716-18;O60716-16;O60716-20;O60716-22;O60716-19;O60716-21;O60716-23;O60716-24;O60716-31;O60716-25;O60716-26;O60716-28;O60716-30;O60716-27;O60716-29;O60716-32	Catenin delta-1	CTNND1	418
1728.4	9051.9	14845	0	8833.9	13197	1261.6	9494.3	12556	2614.7	7686.5	13280	1831	8252.4	18817	971.89	7108	12907	0	10894	18351	959.39	9219.6	14217	0	5847.6	9378	1487.6	6655.7	12966				1	1	1	6.3	6.3	6.3	31.938	0	35.088	6411500	7	O60725	O60725	Protein-S-isoprenylcysteine O-methyltransferase	ICMT	419
6560.1	2030.6	0	1708.8	958.11	0	5230.3	2325.6	0	5486.2	1994.9	0	8325.7	3342.7	0	6550	2890.4	0	3240.2	0	0	5712.2	1585.7	0	2796.5	1239.9	0	5441	2227.4	0				1	1	1	2.9	2.9	2.9	84.092	0.0062805	2.509	11716000	5	O60733-2;O60733	O60733-2;O60733	85/88 kDa calcium-independent phospholipase A2	PLA2G6	420
111420	117360	194740	105030	104480	157870	77300	86118	167400	97615	115890	170260	103640	109890	169910	78930	89025	135070	114000	132370	212540	97681	109450	180270	63493	81857	127390	78114	83048	155710				5	5	5	7.9	7.9	7.9	98.795	0	48.322	355430000	21	O60741;Q9UL51;Q9Y3Q4	O60741	Potassium/sodium hyperpolarization-activated cyclic nucleotide-gated channel 1	HCN1	421
43959	15851	14224	32535	10266	8141.5	35659	12855	10696	42017	10236	12418	34281	13072	15913	43561	10598	3353.6	53542	18477	26371	45891	10582	18020	24575	8223.3	2685.6	45475	17136	13493				5	3	3	13.9	8.7	8.7	46.097	0	16.419	70735000	10	O60749-2;O60749	O60749-2;O60749	Sorting nexin-2	SNX2	422
20112	13967	17727	14455	10936	14481	16143	5595.8	12360	12879	13869	13581	19817	6369.5	15561	10157	5193.8	10295	19645	20787	16751	18153	5437	13197	11581	12110	8731.7	16401	14288	12201				5	5	5	27.7	27.7	27.7	29.634	0	15.032	146620000	12	O60762;A5GFZ5	O60762;A5GFZ5	Dolichol-phosphate mannosyltransferase subunit 1	DPM1	423
358350	427250	416180	282800	346560	336910	303910	337480	304260	319770	377150	380010	318570	370240	344620	281760	306370	307450	392030	420710	534800	314360	376100	362880	196460	242950	224860	333200	311940	381300				16	16	16	20.8	20.8	20.8	107.89	0	265.17	1168300000	99	O60763;O60763-2;REV__Q5VZ89-5;REV__Q5VZ89-3;REV__Q5VZ89;REV__Q5VZ89-7	O60763;O60763-2	General vesicular transport factor p115	USO1	424
20906	25751	20607	15056	12074	14172	29429	43739	15592	23173	34232	23059	29190	27664	17285	23516	40509	11930	10196	25246	19108	18522	21205	15839	10336	3446	4170.2	19561	9564.7	11093				4	4	4	10.3	10.3	10.3	48.672	0	44.165	179370000	14	O60784-3;O60784;O60784-4;O60784-2	O60784-3;O60784;O60784-4;O60784-2	Target of Myb protein 1	TOM1	425
630420	1573400	2029100	586910	1079400	1643900	762520	1185600	1654400	649320	1296900	1490100	735160	1537100	2079900	645950	1056700	1703300	851290	1702000	2153200	628340	1383700	2186300	521950	974040	1087700	680520	1239900	1615400				5	2	2	32.5	7.9	7.9	13.989	0	8.3145	1884800000	13	Q99879;Q99877;Q93079;Q5QNW6;P62807;P58876;P57053;O60814;Q5QNW6-2;Q99880;Q96A08	Q99879;Q99877;Q93079;Q5QNW6;P62807;P58876;P57053;O60814;Q5QNW6-2;Q99880	Histone H2B type 1-M;Histone H2B type 1-N;Histone H2B type 1-H;Histone H2B type 2-F;Histone H2B type 1-C/E/F/G/I;Histone H2B type 1-D;Histone H2B type F-S;Histone H2B type 1-K;Histone H2B type 1-L	HIST1H2BM;HIST1H2BN;HIST1H2BH;HIST2H2BF;HIST1H2BC;HIST1H2BD;H2BFS;HIST1H2BK;HIST1H2BL	426
2358.9	24841	43965	1509.8	13868	35490	2728.9	16368	45319	3801.3	12868	33071	2220.8	21314	36796	2098.1	19867	42224	2956.3	20827	44434	2963.8	23885	36343	1770.6	11626	26834	2363.1	16027	30334				6	6	6	14	14	14	54.406	0	9.8203	40038000	8	O60825-2;O60825;Q16875-3;Q16875-2;Q16875;Q16875-4;P16118-2;Q16877-2;Q16877-3;Q16877;P16118	O60825-2;O60825;Q16875-3;Q16875-2;Q16875;Q16875-4	6-phosphofructo-2-kinase/fructose-2,6-bisphosphatase 2;6-phosphofructo-2-kinase;Fructose-2,6-bisphosphatase;6-phosphofructo-2-kinase/fructose-2,6-bisphosphatase 3;6-phosphofructo-2-kinase;Fructose-2,6-bisphosphatase	PFKFB2;PFKFB3	427
5022.9	4371.8	8117.6	2823	1469.8	9446.9	5256.8	1348.7	8218.3	4898.4	2363.5	10857	6449.9	1473.4	14188	4208.3	3130.5	9564.5	8298.1	3847.7	9901.3	8770.3	3468.4	9288	3422.5	992	5028.3	5391.7	4574	9251.6				4	4	4	8	8	8	70.755	0	37.904	67614000	16	O60826	O60826	Coiled-coil domain-containing protein 22	CCDC22	428
104870	87646	85939	91127	60436	63022	95358	68631	60081	118000	71349	93009	98148	81394	75062	106500	76771	69023	130320	97880	111550	104600	82919	68514	58200	44754	50183	82280	61930	54539				3	3	3	41.8	41.8	41.8	18.706	0	44.358	293690000	21	O60828-5;O60828-4;O60828-2;O60828;O60828-10;O60828-9;O60828-8;O60828-7;O60828-6;O60828-3	O60828-5;O60828-4;O60828-2;O60828	Polyglutamine-binding protein 1	PQBP1	429
14865	6948.5	8784	9049.2	6040	9648.8	8287.3	7148.4	7456	9694	5779.4	8157.4	13087	7068.7	13050	11554	4368	6633.5	9831.9	5073.7	3858.8	13969	4342.5	8367.6	9685.3	5504.7	4874.6	10916	5740.6	8277				1	1	1	12.8	12.8	12.8	18.273	0	8.8326	31098000	4	O60830;O60830-2	O60830;O60830-2	Mitochondrial import inner membrane translocase subunit Tim17-B	TIMM17B	430
14738	11004	48260	4767.5	14259	38295	5907.7	7350.3	18552	10235	12894	27511	9364.6	12776	43649	6266.3	16449	17536	5294.9	12274	41762	8702.3	10530	23205	5940.1	6782.7	14332	9470	7902.7	21441				2	2	2	16.3	16.3	16.3	19.258	0	7.4002	672750000	6	O60831	O60831	PRA1 family protein 2	PRAF2	431
30484	101790	48486	22358	83209	34305	30738	105000	32392	66362	135980	40868	87315	81790	40104	27966	91003	29545	97355	149970	51087	33848	119730	50961	54467	53913	24563	24474	113590	35145				4	4	4	15.7	15.7	15.7	47.602	0	29.866	372540000	16	O60832-2;O60832	O60832-2;O60832	H/ACA ribonucleoprotein complex subunit 4	DKC1	432
94204	55456	67512	63271	56442	49177	68154	52920	41527	70112	60185	52399	74181	59767	57873	77519	56582	51325	119990	108870	87926	90480	57659	56208	43816	24807	33175	79263	62122	63538				6	6	6	8.5	8.5	8.5	138.83	0	42.197	211360000	20	O60841	O60841	Eukaryotic translation initiation factor 5B	EIF5B	433
0	4260.8	0	0	4580.7	0	0	7385.8	0	0	4824.7	0	0	6531.8	0	0	3118.7	0	0	4537.9	0	0	5486.3	0	0	1181	0	0	4161.6	0				2	2	2	19.4	19.4	19.4	15.48	0	14.308	75086000	11	O60869-2;O60869-3;O60869	O60869-2;O60869-3;O60869	Endothelial differentiation-related factor 1	EDF1	434
0	1315.4	1717.6	734.49	0	0	0	0	0	0	0	0	0	0	0	0	0	0	0	0	0	0	1400	0	0	857.53	0	0	0	1335.9				1	1	1	3.5	3.5	3.5	43.261	0	7.2713	3259200	3	O60870-2;O60870	O60870-2;O60870	DNA/RNA-binding protein KIN17	KIN	435
1675.3	36371	7478.9	1283.6	25712	6112.7	1839.8	28666	8208.7	1511.5	36037	6943.2	1332.8	28474	8377.6	1667.2	34374	9892.2	3318.9	46642	10547	2782.4	32164	9528.2	1574.3	20765	4048.6	1042	33133	9157.3				3	3	3	4.3	4.3	4.3	124.83	0	6.3539	36589000	5	O60879-2;O60879-3;O60879	O60879-2;O60879-3;O60879	Protein diaphanous homolog 2	DIAPH2	436
197870	202200	138920	152140	192480	107490	138600	174620	121370	155870	174170	155130	202160	176810	119950	168990	188350	112550	163720	164170	148430	147060	158090	116960	105460	103170	74260	148110	159560	105470				9	9	9	31.1	31.1	31.1	45.745	0	112.79	1624900000	48	O60884	O60884	DnaJ homolog subfamily A member 2	DNAJA2	437
38046	31320	19284	25165	23361	14534	27481	24942	14159	24593	25901	16321	31766	32202	13768	33744	30943	17058	38786	31301	21495	29482	25562	17120	15654	16929	10540	29490	29750	16486				8	8	7	7.1	7.1	6.5	152.22	0	48.221	96373000	19	O60885;O60885-2;O60885-3	O60885;O60885-2;O60885-3	Bromodomain-containing protein 4	BRD4	438
1287.4	2234.6	867.86	2002.5	1123.3	0	1967.4	1547.7	0	1632.2	907.09	0	2653	973.14	0	3178	0	0	2642.2	836.3	0	2797.8	0	0	0	0	0	1331.2	0	0				4	3	3	16	10.6	10.6	57.048	0	11.864	17372000	8	O60907-2;O60907;Q9BQ87	O60907-2;O60907;Q9BQ87	F-box-like/WD repeat-containing protein TBL1X;F-box-like/WD repeat-containing protein TBL1Y	TBL1X;TBL1Y	439
0	0	0	0	0	0	0	0	0	0	0	0	0	0	0	0	0	0	0	0	0	0	888.87	0	0	0	0	0	0	0				1	1	1	19.8	19.8	19.8	13.952	0	35.484	75781000	13	O60927	O60927	Protein phosphatase 1 regulatory subunit 11	PPP1R11	440
11714	0	0	5439.7	0	0	8877	0	0	9481.8	0	0	10752	0	0	10083	0	0	8311.3	0	0	13806	0	0	6098.5	0	0	10894	0	0				1	1	1	5.6	5.6	5.6	40.529	0.005174	2.6088	2888800	2	O60928	O60928	Inward rectifier potassium channel 13	KCNJ13	441
1257.5	0	4015	1456.2	0	1626	977.28	0	1752.5	1831.5	0	5216.3	1692	0	3293.5	0	0	2309.6	1018.5	0	3786.2	3002.9	0	4536.7	0	0	1407.6	1890.4	0	4616.5				1	1	1	9.1	9.1	9.1	22.629	0	6.1051	1446700	3	O60936;O60936-1;O60936-3	O60936;O60936-1;O60936-3	Nucleolar protein 3	NOL3	442
4099.5	2920.9	0	2496.9	3283	0	3174.9	3015	0	3995.9	2834.8	0	4025.1	3805	0	4090.7	2623.5	0	4015.3	3217.2	0	2913.2	1689.4	0	2301.3	0	0	1851.1	1832.3	0				1	1	1	3.5	3.5	3.5	61.538	0	4.5442	6800300	2	O60941-6;O60941-3;O60941-5;O60941-2;O60941-4;O60941-7;O60941	O60941-6;O60941-3;O60941-5;O60941-2;O60941-4;O60941-7;O60941	Dystrobrevin beta	DTNB	443
7063.5	7286.6	2912.1	6606.9	1970.9	9718.2	3826.8	6356.3	3181	6547.6	5532.9	8425	6355.1	2872.5	4706.3	10801	5915	8957.5	27014	13422	15972	13153	10716	14750	1031	0	0	27561	14946	14005				1	1	1	8.9	8.9	8.9	13.79	0.0019589	3.0179	1229300000	9	O62680	O62680			444
37997	0	52795	24670	118150	0	21905	0	51173	29321	0	42229	34598	0	152580	28231	0	129650	32197	43614	168990	34958	0	135910	14314	0	0	25015	0	0				2	2	2	4.1	4.1	4.1	53.962	0	41.846	1126000000	8	O62787	O62787			445
181230	118180	161470	125450	87295	114510	138940	91261	107810	810070	543290	719470	153710	114150	135640	157300	103180	132710	451040	322480	426290	186930	132830	153810	73788	70918	80231	166440	126940	165510				9	9	9	25.2	25.2	25.2	59.771	0	171.34	1324800000	53	O62839;P04040	O62839			446
28339	33949	19181	16165	25343	16374	15575	27273	11950	20432	23995	15606	19219	29035	15343	24258	30341	15258	60356	86090	36131	31289	42067	23585	8769.9	19106	9314.9	33195	49333	25257				2	2	2	6.6	6.6	6.6	40.183	0	5.1595	70296000	7	O62855;O00115-2;O00115	O62855;O00115-2;O00115	Deoxyribonuclease-2-alpha	DNASE2	447
7089	18413	20582	5552.1	20409	14532	10485	18368	23056	9096.2	19419	18368	11291	13737	17551	10272	20276	16412	6191.9	14884	14179	10415	15945	14579	5441.1	10093	11208	2623.4	9150.5	12527				2	2	2	3.9	3.9	3.9	82.768	0	27.589	52350000	10	O75027-2;O75027;O75027-3	O75027-2;O75027;O75027-3	ATP-binding cassette sub-family B member 7, mitochondrial	ABCB7	448
868.76	2422.9	1977.1	0	1059.4	1823.9	890.93	2235.8	1944.7	0	3827.5	2065.9	1200.8	2093.3	2111.6	1013.7	2406.8	1422.6	1299.2	1491.3	907.47	0	2056	1315.4	0	2200.8	1907.4	0	2101.9	1085.9				2	2	2	2.4	2.4	2.4	179.75	0.0002736	4.4462	1647400	3	O75037-3;O75037-4;O75037-2;O75037	O75037-3;O75037-4;O75037-2;O75037	Kinesin-like protein KIF21B	KIF21B	449
25438	32265	10722	22371	21593	8644.5	16515	21356	9109.5	17593	26347	10259	19421	26010	12192	18900	22997	6529.8	22274	22241	8941.7	18219	21450	7057.6	15432	14048	4939.3	14683	17800	4897.7				3	3	2	4	4	3	124.3	0	29.771	60407000	10	O75038-2;O75038-4;O75038-3;O75038;O75038-5	O75038-2;O75038-4;O75038-3;O75038	1-phosphatidylinositol 4,5-bisphosphate phosphodiesterase eta-2	PLCH2	450
33569	43919	66446	26770	33480	66054	27966	30417	61673	36787	36484	58046	31022	40786	66003	21555	40141	56390	25146	29670	54068	28340	43812	72686	19873	22591	41436	21304	34693	51241				6	6	6	8.2	8.2	8.2	120.87	0	14.602	64823000	13	O75044;P0DMP2;P0DJJ0	O75044;P0DMP2;P0DJJ0	SLIT-ROBO Rho GTPase-activating protein 2;SLIT-ROBO Rho GTPase-activating protein 2B;SLIT-ROBO Rho GTPase-activating protein 2C	SRGAP2;SRGAP2B;SRGAP2C	451
3198.4	19818	23776	3190.1	17952	19297	4352.1	16580	18268	4377.1	20868	22330	2969.1	18178	18768	2802	17938	17120	838.72	10561	10936	3381.7	18479	17475	0	8558.6	13363	2606.4	12001	15903				5	5	1	2.9	2.9	0.8	211.1	0	19.275	25465000	10	O75051	O75051	Plexin-A2	PLXNA2	452
8152.4	6248.9	12033	5407.2	7054.4	7993.6	7263	4663.2	8274.7	8186.1	4690.1	8887.9	9011.5	0	7801.8	6200.9	7261.2	10615	17956	13605	15780	12272	9425.6	15611	6502.6	4198.7	3629.2	14823	8583.3	16704				1	1	1	3.6	3.6	3.6	55.568	0	5.5413	24775000	3	O75052-3;O75052	O75052-3;O75052	Carboxyl-terminal PDZ ligand of neuronal nitric oxide synthase protein	NOS1AP	453
203650	81329	157080	160820	65002	137580	182230	65637	136150	162640	54442	136100	169800	63491	125900	157850	65525	116650	121880	41367	100880	167580	52250	133640	130160	39620	92586	97683	42435	89489				8	8	8	13.4	13.4	13.4	99.995	0	138.34	420550000	34	O75061;O75061-4;O75061-2;O75061-3	O75061;O75061-4;O75061-2	Putative tyrosine-protein phosphatase auxilin	DNAJC6	454
25450	9996.5	40689	19889	6699.4	28697	16255	6935.4	29058	19313	8008	31036	15729	7529.1	23806	22455	7658.4	31910	24172	11259	33139	19288	8681.1	33593	10564	5193.1	21440	18573	8564.3	27344				2	2	2	6.4	6.4	6.4	51.658	0	24.194	41769000	9	O75069-3;O75069-5;O75069-2;O75069;O75069-4	O75069-3;O75069-5;O75069-2;O75069;O75069-4	Transmembrane and coiled-coil domains protein 2	TMCC2	455
617200	546870	506690	489750	365110	353510	462090	382900	357480	508500	404550	383950	587580	486140	497790	572850	503160	428360	692740	591160	557920	544330	464420	439210	318070	235090	244160	524420	478540	404890				11	11	11	36	36	36	66.193	0	323.31	2414900000	116	O75083;O75083-3	O75083;O75083-3	WD repeat-containing protein 1	WDR1	456
10988	5969.9	7269.9	9100.9	7508	5914.6	7091.1	7551.7	7931.8	8440.9	8108.7	15809	9447.1	8317.4	6990	9305.9	7750.1	8030	10036	8399.8	12440	6944.3	7781.9	9186.8	4155.4	4518.9	3911.6	8077.5	5831.8	4946.3				3	3	3	4.8	4.8	4.8	118.58	0	20.532	25679000	7	O75110;O75110-2	O75110;O75110-2	Probable phospholipid-transporting ATPase IIA	ATP9A	457
128270	75466	158570	95426	57779	133210	107740	54421	137620	107230	58587	132440	119920	73769	146660	103420	68508	122430	103060	60892	124530	120080	64128	152290	67317	38073	90951	95662	58951	110930				18	18	1	19	19	1.3	141.06	0	147.24	346270000	44	O75122;O75122-2	O75122	CLIP-associating protein 2	CLASP2	458
8469.6	8911.9	7444.6	8961.3	11572	10610	5516.2	8444.5	9386.3	8503.2	8790	8311.2	7529	12779	8859.5	7818.2	8434.6	7801.1	16008	18669	16660	11421	11583	7769.8	4876.1	6141.6	5688	10487	12616	12979				4	3	3	10.2	8.6	8.6	60.13	0	10.577	53806000	9	O75131	O75131	Copine-3	CPNE3	459
30433	33548	53199	24119	27947	50231	25117	32987	43954	24035	32475	49875	29540	33399	48878	25862	31688	39443	18443	16532	44753	25623	24045	46462	20513	22213	29494	16956	25862	34464				8	8	5	8.4	8.4	5.9	132.36	0	32.607	101430000	20	O75145-2;O75145	O75145-2;O75145	Liprin-alpha-3	PPFIA3	460
30144	24456	26426	28081	19640	17474	28852	21287	20584	30997	21806	16800	28499	22418	24410	25299	21553	18515	37888	25339	26198	32172	21804	22084	21161	10019	11541	27860	19045	20569				3	3	2	3.7	3.7	2.8	119.39	0	15.326	69568000	14	O75146;O75146-2	O75146;O75146-2	Huntingtin-interacting protein 1-related protein	HIP1R	461
10816	15332	5558.6	8836.5	15853	5289.5	9284.1	14461	4629.6	7758.1	15967	3278.3	11546	14633	6378.3	9892.7	13270	5154.9	12771	18790	3627	10363	11099	4359.2	6641.9	8879.1	4090	8243.5	14673	4735.3				6	4	4	7.1	5.5	5.5	113.68	0	34.522	33049000	10	O75150;O75150-3;O75150-4	O75150;O75150-3;O75150-4	E3 ubiquitin-protein ligase BRE1B	RNF40	462
1316.7	0	2307.2	2789	0	2217	0	0	2771.3	0	0	1969.5	1858.6	0	0	0	0	2725	2591.4	0	4661.7	2120.6	0	2529.7	1263.5	0	1232.1	2292.1	0	5769.7				2	2	2	4.6	4.6	4.6	120.77	0	6.9645	7699300	5	O75151	O75151	Lysine-specific demethylase PHF2	PHF2	463
0	1007.8	0	0	0	0	0	0	1421.3	0	0	864.77	0	0	0	0	0	0	0	0	902.72	0	0	0	0	0	0	0	1198.7	1024.1				1	1	1	1.5	1.5	1.5	146.67	0.0098522	2.2005	3049000	2	O75153	O75153	Clustered mitochondria protein homolog	CLUH	464
18322	60754	0	15920	47638	0	4739	39994	0	10987	44750	0	15745	50309	0	18211	40186	0	16472	64327	0	14434	55042	0	5926.3	33931	0	13286	44800	0				5	4	4	6.4	5.2	5.2	135.25	0	23.634	108650000	9	O75155;O75155-2	O75155;O75155-2	Cullin-associated NEDD8-dissociated protein 2	CAND2	465
63874	47715	35888	52792	43706	29391	46641	37837	27957	49089	45219	32302	50153	41722	28859	54649	40437	32259	68299	56394	44584	53979	43171	37779	28692	26585	21196	49830	40059	35148				13	13	13	6.8	6.8	6.8	254.41	0	26.907	73030000	25	O75165	O75165	DnaJ homolog subfamily C member 13	DNAJC13	466
7813.5	6688.7	4495.7	8869.2	5226.3	6904.1	8148.3	5033.5	4661.9	8055.4	6755.8	5658.8	6165.4	5966.1	4667.2	6612.9	5678.2	4383	9095.2	6216.2	6987.6	7686.4	5799.9	3997.2	5132.7	3688.3	5555.5	7498	3907.9	5642.2				2	2	2	3.3	3.3	3.3	98.125	0	9.4093	12287000	9	O75170-6;O75170-2;O75170-4;O75170-3;O75170-5;O75170	O75170-6;O75170-2;O75170-4;O75170-3;O75170-5;O75170	Serine/threonine-protein phosphatase 6 regulatory subunit 2	PPP6R2	467
19714	5050.1	7399.1	16976	2931.4	6088.5	15974	2840.4	6017.7	20386	2107.7	5595.5	19635	3298.3	7680.6	16662	3472.9	6352.2	22363	4384.4	8950.4	16898	3599	8845.6	11972	2185.5	4004.9	19187	2300.6	4743.4				3	3	3	3.7	3.7	3.7	81.871	0	24.369	18221000	6	O75175	O75175	CCR4-NOT transcription complex subunit 3	CNOT3	468
24711	10744	8735.7	17867	10651	8967	14597	11968	7154	19976	12938	10718	24448	11964	10525	14469	10508	8608.6	15245	14242	10952	16271	11571	11258	14134	7997.5	3270.5	15225	9516	11658				5	5	4	3.1	3.1	2.5	263.55	0	47.192	24514000	11	O75179-7;O75179-2;O75179;O75179-3;O75179-4;O75179-6;O75179-5	O75179-7;O75179-2;O75179;O75179-3;O75179-4;O75179-6;O75179-5	Ankyrin repeat domain-containing protein 17	ANKRD17	469
0	4272.5	0	0	4516.3	0	0	4419.7	1117.2	0	3243.4	1032.2	0	4235.9	1390.3	0	2626.6	0	0	5703.2	815.8	0	3541.9	1135.8	0	2975.3	0	0	2704.7	0				2	2	2	2.8	2.8	2.8	133.06	0	8.2245	10247000	4	O75182;O75182-2;O75182-3	O75182;O75182-2;O75182-3	Paired amphipathic helix protein Sin3b	SIN3B	470
58773	15565	33049	46100	18028	25893	46483	18192	27843	48397	24106	40074	49841	15982	28164	40091	17271	26035	36011	15725	29855	50658	18184	31768	34043	10835	22423	35198	14995	17548				2	2	2	10	10	10	26.899	0	6.7423	149500000	10	O75190-2;O75190-3;O75190;Q8WWF6	O75190-2;O75190-3;O75190;Q8WWF6	DnaJ homolog subfamily B member 6;DnaJ homolog subfamily B member 3	DNAJB6;DNAJB3	471
0	0	0	991.43	0	0	0	839.35	0	0	0	0	0	1064.5	0	0	1321.8	0	0	881.95	1245.1	0	0	0	0	0	0	904.62	1258.9	0				1	1	1	4	4	4	43.181	0	5.0866	2604300	3	O75191-2;O75191	O75191-2;O75191	Xylulose kinase	XYLB	472
3571.4	0	10532	1548.8	0	0	2763.1	0	7459.7	1798.7	0	10913	3601	0	14026	2254.9	0	13281	2776.1	0	12909	2695.3	0	9539.9	2316	0	0	2432	0	0				2	2	2	2.6	2.6	2.6	179.14	0.0083673	2.276	174560000	2	O75197	O75197	Low-density lipoprotein receptor-related protein 5	LRP5	473
7352.1	3218	1443.8	5476.4	0	1370.3	6241.2	1455.3	2840.8	7338	2049.9	1984.9	6868.5	2407.6	3162.8	4308.7	1577.7	0	5354.4	3824.5	1894.9	5904.5	1390.2	2783.9	3396.2	1536.2	965.06	3896.5	2660.8	1049				1	1	1	3.5	3.5	3.5	35.509	0	4.6235	6309100	4	O75208	O75208	Ubiquinone biosynthesis protein COQ9, mitochondrial	COQ9	474
62432	60836	79980	41587	44530	63513	37038	48654	48700	44123	49277	50806	51764	62892	64994	33158	47811	61455	49359	70128	70839	49674	63953	63478	27124	44346	54895	31298	48577	47574				1	1	1	10.6	10.6	10.6	10.504	0.00027382	4.453	343480000	18	O75223-3;O75223	O75223-3;O75223	Gamma-glutamylcyclotransferase	GGCT	475
129550	96632	78599	110810	86995	62803	114630	83845	71334	117060	90994	66512	125340	93221	82766	99006	87258	51508	61435	59349	43101	102450	85473	63245	73957	62819	41320	58481	59534	35228				2	2	2	11.2	11.2	11.2	22.202	0	7.2553	883930000	22	O75251-2;O75251	O75251-2;O75251	NADH dehydrogenase [ubiquinone] iron-sulfur protein 7, mitochondrial	NDUFS7	476
302300	524270	438700	246040	466440	373580	278260	408930	356920	289460	429280	369840	313560	544950	396650	263390	449470	385900	127440	254630	216890	208890	418320	315830	144700	308200	271700	189070	279530	215340				9	9	9	27.4	27.4	27.4	52.545	0	62.316	1382800000	63	O75306;O75306-2	O75306;O75306-2	NADH dehydrogenase [ubiquinone] iron-sulfur protein 2, mitochondrial	NDUFS2	477
0	2544.9	4248	0	2231.4	1463.2	0	2126.7	1920.9	0	2011.1	2609.8	0	2820.4	4639.5	0	2203.1	3824.5	0	0	1161.6	0	3392.4	2696.7	0	1637.8	2114.7	0	1200.6	0				2	2	1	5.3	5.3	2.7	51.963	0	4.5362	12595000	3	O75311-2;O75311	O75311-2;O75311	Glycine receptor subunit alpha-3	GLRA3	478
86620	87400	117150	59162	76083	66271	71586	73090	98293	73455	80134	95628	89401	81008	85848	70070	66845	74461	53963	47711	59409	72077	79445	99388	48209	41692	55568	55087	57758	58783				5	5	5	31.5	31.5	31.5	33.742	0	46.369	374760000	26	O75323;O75323-2	O75323	Protein NipSnap homolog 2	GBAS	479
11877	66996	0	10996	60358	0	10511	61319	0	12379	47041	0	14533	49364	0	13178	36849	0	6313.4	47165	0	10718	29182	0	7722	42998	0	6484.4	38855	0				5	3	3	6.9	4.5	4.5	131.58	0	5.8183	80150000	4	O75334-6;O75334-2;O75334-3;O75334;O75334-5;O75334-4;O75334-8;O75334-7	O75334-6;O75334-2;O75334-3;O75334;O75334-5;O75334-4	Liprin-alpha-2	PPFIA2	480
47373	30230	51171	31382	23556	41848	37899	23490	35949	35802	27552	48253	34423	26436	44086	37517	25988	50174	80555	51565	81299	45927	31395	57432	22980	13545	26078	49418	31980	68512				3	3	3	18	18	18	21.664	0	11.44	177680000	16	O75340-2;O75340	O75340-2;O75340	Programmed cell death protein 6	PDCD6	481
0	3875.3	6571.6	0	2190.9	5483.7	0	1675.3	3430.3	0	3525.2	7715.7	0	2351	4936.7	0	2368.9	8070.3	0	2393.6	8775.4	0	3093.6	0	0	1585	4478.4	0	2200	4468.3				2	2	2	20.3	20.3	20.3	13.757	0	4.6128	35397000	4	O75348;Q9TSV6;O95670-2;O95670	O75348;Q9TSV6;O95670-2;O95670	V-type proton ATPase subunit G 1;V-type proton ATPase subunit G 2	ATP6V1G1;ATP6V1G2	482
24515	18677	18546	17470	18327	14981	17217	17879	14555	13452	20676	16198	18626	22796	15841	18831	20363	17047	28924	28794	23899	23229	22010	21622	9598.2	11321	11576	31292	20497	19866				5	3	3	15.1	10.6	10.6	49.301	0	27.183	82583000	13	O75351	O75351	Vacuolar protein sorting-associated protein 4B	VPS4B	483
2008400	1931200	1995500	1496900	1526500	1547100	1558300	1637300	1629800	1633800	1649700	1751700	1725400	1708300	1831400	1545800	1467100	1603600	2151600	2201200	2294600	1686600	1670300	1660600	1056700	1014800	1122900	1538100	1432300	1568400				13	13	12	46.9	46.9	42.3	39.183	0	302.55	8305000000	183	O75367-2;O75367-3;O75367	O75367-2;O75367-3;O75367	Core histone macro-H2A.1	H2AFY	484
42123	23330	37784	30655	18956	25469	38179	21145	31741	33470	19729	29081	49192	29748	48011	32173	20049	29723	65414	34036	59540	53844	27968	56030	20450	15107	16671	53558	40791	53697				2	2	2	11.4	11.4	11.4	12.774	0	10.497	64576000	7	O75368	O75368	SH3 domain-binding glutamic acid-rich-like protein	SH3BGRL	485
298170	260210	171980	218180	202560	124220	238320	209170	127090	269870	234270	145950	263970	237480	148230	269480	244040	159920	475180	417070	271460	409250	362050	213550	136290	106910	79681	395730	333120	219860				32	27	27	21.5	19	19	275.66	0	323.31	737950000	97	O75369-2;O75369-9;O75369;O75369-8;O75369-6;O75369-3;O75369-7;O75369-5;O75369-4	O75369-2;O75369-9;O75369;O75369-8;O75369-6;O75369-3;O75369-7;O75369-5;O75369-4	Filamin-B	FLNB	486
0	2649.9	0	0	4829	0	0	1107.5	0	0	3461.2	0	0	5499.6	0	0	3987.1	0	0	1434.6	0	0	3382.1	0	0	908.54	0	0	0	0				1	1	1	15	15	15	16.24	0	10.705	6699500	2	O75379-2;O75379	O75379-2;O75379	Vesicle-associated membrane protein 4	VAMP4	487
14295	15309	10633	11516	12682	10176	11491	15099	9703.7	21030	8920.2	11543	11316	19010	12250	6997.7	11016	11611	9340.9	10841	8225.3	10948	13095	12407	5806	7276.5	6637.1	9167.4	10413	10112				5	5	5	10.2	10.2	10.2	72.1	0	23.399	43385000	9	O75382-3;O75382-2;O75382;O75382-4	O75382-3;O75382-2;O75382;O75382-4	Tripartite motif-containing protein 3	TRIM3	488
26338	43581	28240	17833	30215	21642	22960	35583	24564	21123	40947	32590	32319	42988	34361	22568	33575	26340	23644	39478	23178	25129	38552	29320	19785	31572	24012	27172	37828	24083				5	5	4	26	26	15.9	26.034	0	43.358	146460000	19	O75391	O75391	Sperm-associated antigen 7	SPAG7	489
66042	72923	55277	55472	52137	43714	50822	48252	41664	54849	44790	41366	56614	59633	52645	57627	56944	44759	75031	70935	56795	65589	52987	52381	36373	36864	33795	54720	49496	45572				4	4	4	24.7	24.7	24.7	24.593	0	153.84	1016600000	41	O75396	O75396	Vesicle-trafficking protein SEC22b	SEC22B	490
1602.6	4792.9	4862.4	2753	5510.6	2868	3104.8	5519.4	2743.2	3100	5157.4	0	2295.9	6557.4	2343.2	2528.9	4521.8	2419.3	5252.4	8062.5	2609.3	1993.4	5146.1	4424	0	3193.6	2602.8	2559.7	4585.3	0				6	1	1	9	2.2	2.2	105.93	0	8.0683	17916000	4	O75400-2;O75400	O75400-2;O75400	Pre-mRNA-processing factor 40 homolog A	PRPF40A	491
34135	21138	20861	29952	12512	16884	25839	14464	17439	21394	13813	18781	37712	19452	19506	24743	12256	16723	39090	21840	23158	34260	17693	17236	16241	11714	9968.9	28781	16327	18062				6	6	1	7.9	7.9	1.1	106.91	0	19.246	141300000	17	O75400-3	O75400-3	Pre-mRNA-processing factor 40 homolog A	PRPF40A	492
103510	56952	52009	59937	40503	35584	44292	47408	34346	45629	38573	28714	62742	60764	41985	38686	40166	33517	40369	37422	25822	57331	56073	42561	33178	33392	22288	32587	39920	23662				6	6	5	46.1	46.1	35.6	30.106	0	71.095	515530000	25	Q2L969;O75431;O75431-2	Q2L969;O75431;O75431-2	Metaxin-2	MTX2	493
98023	65672	138480	77329	47628	108740	87369	62836	123200	77824	55342	113980	73711	53606	111550	78340	56087	118870	116500	72275	162850	96010	60713	115810	48489	37587	77204	93247	59278	133700				9	9	8	37.3	37.3	35.2	38.169	0	242.04	360140000	38	O75436;O75436-2	O75436;O75436-2	Vacuolar protein sorting-associated protein 26A	VPS26A	494
12474	13327	17319	11494	10719	12714	5709.2	10984	10183	7575.7	17667	13669	8702.2	13470	11873	10230	11677	11487	11035	13010	14385	8127.3	11113	20058	3336.1	7406.9	8458.2	7699.1	9545.4	10063				3	3	3	10.4	10.4	10.4	54.366	0	21.463	140410000	10	O75439	O75439	Mitochondrial-processing peptidase subunit beta	PMPCB	495
0	0	875.87	973.62	0	0	0	0	0	881.69	1056.1	1165.7	0	0	0	1096.7	0	922.04	1824.8	0	0	0	0	0	0	0	0	0	0	0				1	1	1	1.8	1.8	1.8	108.94	0	13.391	7174900	3	O75448-2;O75448	O75448-2;O75448	Mediator of RNA polymerase II transcription subunit 24	MED24	496
504590	1252000	835460	367250	1053000	684700	361810	1056700	693150	424250	1019800	699320	407480	1112500	809310	378140	1107700	707030	510580	1085000	731900	424140	1054300	628750	282510	713220	534350	417630	919660	627270				6	6	6	14.2	14.2	14.2	60.103	0	121.09	1860000000	28	O75475;O75475-3;O75475-2	O75475;O75475-3;O75475-2	PC4 and SFRS1-interacting protein	PSIP1	497
3963.7	0	0	1833.3	0	0	3046.7	0	0	3970.1	0	0	3104	0	0	3964.5	0	0	3275.1	0	0	3884.8	0	0	1792.6	0	0	2267.4	0	0				1	1	1	3.5	3.5	3.5	35.792	0.0065086	2.4978	5082700	1	O75486;O75486-4	O75486;O75486-4	Transcription initiation protein SPT3 homolog	SUPT3H	498
164220	356440	86057	160720	309010	75806	137350	238220	66590	185710	301760	98414	167220	340900	86043	104870	162080	57883	106430	178960	68229	140780	265340	64098	120310	213530	55082	100890	116210	13672				6	6	6	25	25	25	30.241	0	31.369	2291300000	30	O75489	O75489	NADH dehydrogenase [ubiquinone] iron-sulfur protein 3, mitochondrial	NDUFS3	499
29613	60441	26314	24113	44322	17895	8289.7	34728	18396	10193	28423	25378	22960	46353	24475	23979	32971	20315	33171	42890	29382	27079	55902	18700	5573.7	6470.8	14807	8723.2	59691	14829				3	3	3	23	23	23	20.117	0	14.859	644400000	17	O75494-5;O75494-4;O75494-6;O75494-3;O75494-2;O75494;Q8WXF0	O75494-5;O75494-4;O75494-6;O75494-3;O75494-2;O75494	Serine/arginine-rich splicing factor 10	SRSF10	500
37153	38143	31125	27201	24318	18661	26416	31260	26686	28131	26724	25793	33716	36713	26100	22960	26513	19787	13390	11750	9931	25704	30337	22824	19672	16122	14173	20274	20767	13282				4	3	3	14.8	14.8	14.8	30.249	0	6.9784	86870000	7	O75525-2;O75525	O75525-2;O75525	KH domain-containing, RNA-binding, signal transduction-associated protein 3	KHDRBS3	501
0	0	0	0	0	0	0	0	0	0	0	0	0	0	0	0	0	0	0	0	0	0	0	0	0	0	0	0	0	0				1	1	1	8.1	8.1	8.1	41.392	0	5.1548	9096200	1	O75528-2;O75528	O75528-2;O75528	Transcriptional adapter 3	TADA3	502
564800	579220	520630	434000	479020	395820	454780	453060	380260	445950	462180	386750	519960	518440	465020	460490	446640	368500	666180	721000	625700	510900	523160	445530	314210	281550	298550	417140	439830	386810				31	31	31	34.4	34.4	34.4	145.83	0	323.31	2886900000	156	O75533;O75533-2	O75533	Splicing factor 3B subunit 1	SF3B1	503
69472	89991	83815	53489	70343	68153	58351	77878	71509	55958	77911	83047	55725	87654	80290	47434	76151	71640	54010	96234	70222	55035	82359	73355	34474	44965	45426	37446	65608	59933				9	9	9	15	15	15	85.746	0	232.35	351130000	38	O75534-2;O75534;O75534-3;O75534-4	O75534-2;O75534;O75534-3;O75534-4	Cold shock domain-containing protein E1	CSDE1	504
108300	82155	131190	100460	46003	107580	86864	51835	113940	83165	76732	138760	84462	45655	118150	63705	47169	94876	93171	46172	110130	105730	82585	116440	51445	33078	61711	78030	63809	99013				6	6	6	28.5	28.5	28.5	31.635	0	20.339	665650000	24	O75569-3;O75569-2;O75569	O75569-3;O75569-2;O75569	Interferon-inducible double-stranded RNA-dependent protein kinase activator A	PRKRA	505
174360	128550	81429	170680	95158	68937	143690	107800	79311	161960	100760	57459	136290	94252	76492	134420	90775	79112	217850	125710	90172	168260	126720	90525	99716	62674	48881	153430	95598	81721				11	11	11	20.8	20.8	20.8	89.864	0	59.123	330780000	33	O75582;O75582-3;O75582-2	O75582;O75582-3	Ribosomal protein S6 kinase alpha-5	RPS6KA5	506
1516.2	9990.7	1086.5	1402	5080.9	1746.7	917.1	3746.7	1726.4	1494.6	7582.4	1139.7	1406	6805.3	1782.8	1927.1	6630.3	0	1770.2	8261.8	1267.1	2231.3	7727	1769.2	0	5160.6	0	1649.4	7182.2	2196				2	2	2	0.7	0.7	0.7	513.25	0	27.719	11394000	5	O75592-2;O75592	O75592-2;O75592	E3 ubiquitin-protein ligase MYCBP2	MYCBP2	507
6819.5	5089.7	4662.6	4790.3	4008.8	2820.6	5082.8	4214.7	3220.9	6537.2	3700.2	3254.6	24894	4047	4282.1	4850	3955.3	2336.4	14658	4786.7	3838	5010.6	4041.5	2900.5	4344.6	2253.6	3194	6299	3720.2	3292.6				3	3	3	23.8	23.8	23.8	22.875	0	10.488	388580000	5	O75608-2;O75608	O75608-2;O75608	Acyl-protein thioesterase 1	LYPLA1	508
630650	462230	577770	461630	369830	456310	481650	365190	515950	573860	388880	465490	586030	459610	515370	486220	379740	460680	747360	547650	617240	531080	395770	498700	338670	247120	314040	472860	363700	438510				37	37	37	21.7	21.7	21.7	244.5	0	323.31	1953200000	186	O75643;O75643-2	O75643	U5 small nuclear ribonucleoprotein 200 kDa helicase	SNRNP200	509
34277	37312	46529	24955	28254	31725	25365	31647	35953	28505	32450	37330	31724	31893	38824	30251	32126	38794	30141	35558	46286	26561	34622	35522	18736	17779	21545	27062	26269	38536				2	2	2	18.5	18.5	18.5	20.214	0	51.375	170450000	11	O75663-2;O75663	O75663-2;O75663	TIP41-like protein	TIPRL	510
0	2308.9	1106.7	0	1264.9	1073.1	0	0	0	0	1607	2865.4	0	1600.7	1471.9	0	1884.2	1887.8	0	1740.2	1640.1	0	1320.6	0	0	1243.5	0	0	2996	0				1	1	1	2.5	2.5	2.5	84.883	0.0073009	2.3584	0	2	O75676-2;O75676	O75676-2;O75676	Ribosomal protein S6 kinase alpha-4	RPS6KA4	511
68579	38222	96499	48471	30321	65288	55209	30022	68458	55490	28097	66431	58457	35828	92221	49168	27805	65368	65875	33352	74894	54511	36120	74720	37792	22749	49821	41221	25750	57374				5	5	5	18	18	18	52.642	0	63.32	272920000	24	O75688;O75688-4;O75688-2;O75688-5;O75688-3	O75688;O75688-4;O75688-2;O75688-5	Protein phosphatase 1B	PPM1B	512
40161	52432	76716	23821	30974	58779	29821	34903	59518	31706	39553	64472	31420	48207	72211	28596	36722	63662	46470	63373	101530	27277	42553	81381	23625	31017	46126	32527	44808	67576				8	8	8	9.5	9.5	9.5	149.01	0	77.733	157740000	27	O75694-2;O75694	O75694-2;O75694	Nuclear pore complex protein Nup155	NUP155	513
32471	124890	72170	36559	79954	59219	27390	95749	63104	29532	98133	64988	33696	94070	57838	30272	114970	62947	32413	124770	80095	30901	107950	68071	16667	51880	36760	36155	109080	72182				4	4	4	8.3	8.3	8.3	39.641	0	6.3453	116450000	11	O75695	O75695	Protein XRP2	RP2	514
479880	998650	1411000	340850	921970	1408300	347150	714850	1111800	384610	847550	1154700	436520	1024000	1514700	319840	744130	1198500	256750	517970	946000	345950	695170	1131600	228160	523540	834690	235490	508280	766310				16	16	15	34.5	34.5	33.2	74.761	0	309.37	4517700000	86	O75746;O75746-2	O75746;O75746-2	Calcium-binding mitochondrial carrier protein Aralar1	SLC25A12	515
3783.2	5324.2	8905.6	2820.4	4532.1	8453	3608.7	4022.6	7540.3	3923.6	5242.8	5400.3	4332.3	4761.9	8042.3	3763.7	4130.2	9811.2	5216.7	4621.6	10616	4518.2	4066.8	10007	0	2686	2496.6	2892.2	2609.1	8111.5				2	1	1	9.3	3.6	3.6	42.075	0	11.388	27260000	4	O75781	O75781	Paralemmin-1	PALM	516
14543	0	11114	10127	0	10240	9902.9	0	10701	10306	0	12240	12347	0	12208	10136	0	11110	11706	0	9849	10587	0	14477	7009	0	6328.5	9251.5	0	7055.6				3	3	3	16	16	16	35.612	0	5.6203	24921000	5	O75787-2;O75787	O75787-2;O75787	Renin receptor	ATP6AP2	517
5796.9	3444.7	2170.2	5591.6	1895.6	1511.1	6417	2711.5	2126.5	5842.7	3317.3	2994.2	7500.4	2585	3003.6	6192.2	4303.8	1557.3	7248.4	4907	2946.8	6738.1	3772.4	2352.4	1972.9	1947.7	1614.6	6121.9	3494.3	2140.5				2	2	2	7.4	7.4	7.4	39.134	0.0010083	3.4091	2745100	4	O75794	O75794	Cell division cycle protein 123 homolog	CDC123	518
1898.8	5239.6	3689.1	1982.8	4118.6	3117	2234.2	4132.7	2908.5	1829.4	3941.8	3435.5	2634.5	3933.2	4528.6	2638.9	3815.7	3532.4	3143.9	4485.1	4385.5	1557.2	4098.4	3020.9	1563	3994.9	1640.9	2812.4	3960.6	3521.7				1	1	1	10.7	10.7	10.7	15.651	0.0024408	2.9834	27460000	3	O75817	O75817	Ribonuclease P protein subunit p20	POP7	519
42320	92908	113980	32016	62006	88910	36922	66231	93027	36216	80758	106060	33325	89648	101970	31330	71718	80585	50381	117350	143390	40096	83947	112040	21085	52555	68222	32692	82490	89647				9	9	9	36.6	36.6	36.6	35.611	0	76.272	278640000	34	O75821	O75821	Eukaryotic translation initiation factor 3 subunit G	EIF3G	520
39407	55609	63963	26686	38928	46652	28838	41616	54382	32229	57996	59191	32081	53364	69173	31203	48846	64975	29042	55418	57805	32461	46498	67737	16026	28918	37518	33758	52530	64006				5	5	5	28.7	28.7	28.7	29.062	0	54.895	236350000	24	O75822;O75822-3;O75822-2	O75822;O75822-3;O75822-2	Eukaryotic translation initiation factor 3 subunit J	EIF3J	521
24889	31690	0	17242	27538	818.4	23896	26706	825.87	21789	36494	0	28312	36594	0	23991	25919	0	26593	31846	0	17592	29541	1089.9	13085	18794	0	18644	23451	0				3	2	2	11.2	6.5	6.5	30.85	0	65.664	175410000	10	O75828	O75828	Carbonyl reductase [NADPH] 3	CBR3	522
8342.3	27189	19907	4282.1	17206	16861	7775.3	16682	16722	7506.6	20188	21374	6919	24104	21873	4193.8	20119	21321	6335.2	20974	29488	8280.5	21521	19729	3365	11275	10811	5706.9	23012	22287				4	4	4	30.5	30.5	30.5	24.428	0	43.273	41033000	8	O75832;O75832-2	O75832	26S proteasome non-ATPase regulatory subunit 10	PSMD10	523
91991	160580	156100	78687	97868	85239	76163	112580	85434	76749	131290	133640	83545	132530	145460	67611	97555	109610	102760	175570	167570	78960	127630	105290	37544	54402	61401	90185	126280	126600				7	7	7	17.9	17.9	17.9	54.812	0	22.174	495460000	27	O75844	O75844	CAAX prenyl protease 1 homolog	ZMPSTE24	524
258160	335900	333090	181380	268660	265420	200110	166090	255720	218900	273050	264930	248920	271850	328360	236590	277420	307010	298120	350070	418920	279600	322200	325360	140360	99913	162300	258480	272820	318840				11	11	11	30.4	30.4	30.4	46.659	0	201.81	2468600000	65	O75874	O75874	Isocitrate dehydrogenase [NADP] cytoplasmic	IDH1	525
6035.7	5204.9	7205.7	3866.2	5271.2	5517	3232.8	3425.7	6451.2	3855.5	4876.7	6229.9	4919	7795.4	6998.5	3544.4	5794.4	6344.3	4347	4466	7787.5	4063.1	5392.7	6817.5	2639.8	1893.3	2887.5	3676.6	4179	7586.3				2	2	2	1.7	1.7	1.7	158.54	0.00026998	4.3002	4000200	5	O75882;O75882-3;O75882-2	O75882;O75882-3;O75882-2	Attractin	ATRN	526
9817.4	9554.2	15263	6157.3	6452.5	20492	8704.2	9382.4	19870	6573	6878.9	18784	7515.9	8934.7	19825	8032.1	6710.6	19617	7609.9	9856.1	20819	9849.9	8293.9	21138	4377.5	6232.4	10392	8944.8	5981	21014				2	2	2	5	5	5	58.164	0.00051507	3.654	11694000	4	O75886;O75886-2	O75886;O75886-2	Signal transducing adapter molecule 2	STAM2	527
3902.6	16062	10572	4719.9	16131	9905.1	3254.9	12739	6347.9	3538.2	15033	8782	4203.6	19245	9768.8	5230.3	14703	8621.9	8973.1	27218	11881	4636.3	19795	10269	2501.6	9106.1	5540.6	3059.1	15142	10601				3	3	3	4.2	4.2	4.2	98.828	0	5.4059	19342000	6	O75891;O75891-3;O75891-2;O75891-4	O75891;O75891-3;O75891-2	Cytosolic 10-formyltetrahydrofolate dehydrogenase	ALDH1L1	528
2974.7	7810.4	1426.7	0	5293.7	0	2619.3	4702.6	979.87	2826	5536.7	1502.4	1651.2	7397.2	1048.7	1336.1	6137.8	0	859.85	1527	0	3042.7	5982.7	1666.9	1518.1	4810.3	1421.7	1150.4	3772.9	0				3	3	3	4.4	4.4	4.4	105.82	0	9.9445	8481100	5	O75899	O75899	Gamma-aminobutyric acid type B receptor subunit 2	GABBR2	529
0	0	0	1216.6	0	0	1089.9	0	0	997.1	0	0	0	0	0	0	0	0	1005.8	0	0	911.15	0	0	0	0	0	0	0	0				1	1	1	3.3	3.3	3.3	55.278	0.00027375	4.4484	6037900	1	O75907	O75907	Diacylglycerol O-acyltransferase 1	DGAT1	530
19423	11024	18881	17297	9498.6	13569	14861	6914.9	18251	18065	7967.5	17797	19844	10625	23812	15126	10905	16751	27787	16495	26997	16136	10728	19218	13393	4834.6	11084	17848	8544.8	16120				3	3	3	13	13	13	40.787	0	12.338	41974000	9	O75909-2;O75909-1;O75909;O75909-4	O75909-2;O75909-1;O75909;O75909-4	Cyclin-K	CCNK	531
18481	18979	13530	15219	10710	7599.9	16377	10296	9688.1	20633	4746.4	10690	16712	12552	11521	11035	12536	9012.6	95105	83129	86934	27375	25181	23348	9064.1	4878.2	7751.2	53422	40661	44121				5	5	5	25.5	25.5	25.5	33.548	0	23.146	97290000	20	O75911;O75911-2	O75911	Short-chain dehydrogenase/reductase 3	DHRS3	532
4167.6	0	0	4043.7	0	0	4926.7	0	0	3923.5	0	0	3098.7	0	0	3968.3	0	0	3024.8	0	0	4185.1	0	0	1898.5	0	0	2889.6	0	0				2	1	1	2.9	1.5	1.5	117	0.00050543	3.4278	4812300	1	O75912	O75912	Diacylglycerol kinase iota	DGKI	533
65976	33373	43078	50158	25217	33401	46258	24951	39139	50719	21646	34186	49845	29058	37247	49246	23227	28111	49941	20379	35136	54676	21731	49096	36152	16167	22966	48234	26075	39692				7	4	3	21	12.9	10.5	60.692	0	30.019	109010000	20	O75914-2;O75914;O75914-4;O75914-3	O75914-2;O75914;O75914-4;O75914-3	Serine/threonine-protein kinase PAK 3	PAK3	534
14484	53894	55082	10824	41674	37103	8250.6	33670	30867	8874.3	45744	36805	12312	51761	56474	14385	41280	46509	8980.9	37712	31022	8419.6	38762	34285	8223.2	28088	27800	9418.2	29612	28308				3	3	3	6.6	6.6	6.6	56.776	0	60.392	94463000	12	O75916-3;O75916-4;O75916-2;O75916-5;O75916	O75916-3;O75916-4;O75916-2;O75916-5;O75916	Regulator of G-protein signaling 9	RGS9	535
14031	24546	6689.8	9051.7	13788	3880	13118	20743	5458.4	11208	21819	5654.5	7967	19596	3877	9231.8	16756	3809.2	5623	6892.8	0	8251.4	16747	4003.4	6383.1	9044.5	2854.7	5630.6	15633	1206.7				6	6	5	3.6	3.6	3	241.35	0	11.217	20418000	12	O75923-13;O75923-5;O75923-7;O75923-8;O75923-2;O75923-10;O75923-4;O75923-11;O75923-12;O75923-6;O75923-14;O75923;O75923-9;O75923-3;O75923-15;Q9NZM1-7;Q9NZM1-8	O75923-13;O75923-5;O75923-7;O75923-8;O75923-2;O75923-10;O75923-4;O75923-11;O75923-12;O75923-6;O75923-14;O75923;O75923-9;O75923-3;O75923-15	Dysferlin	DYSF	536
17058	16969	16704	11219	13809	9946.7	10086	13218	13782	11407	12097	9104	15099	19465	14579	9211.4	13357	11312	13138	18239	13677	16098	14473	10891	10259	10140	11042	9686.5	16374	14618				2	2	2	19.1	19.1	19.1	26.131	0	9.7357	69767000	5	O75934	O75934	Pre-mRNA-splicing factor SPF27	BCAS2	537
0	2006.2	6565.6	0	1203.3	5751	0	2152.6	4563.6	0	1428.5	6724.6	0	3164.1	6945.8	0	2521.5	2709.5	0	2760.3	5278.1	0	2635.6	6048.3	0	1657.1	4158.2	0	2764.2	7988.6				1	1	1	12.7	12.7	12.7	18.001	0	51.546	12172000	3	O75935-3;O75935	O75935-3;O75935	Dynactin subunit 3	DCTN3	538
8698.5	9625.4	9788.5	6270.9	7346.7	5530.5	4315	6810.9	9133.6	5103	9023.8	8749.8	5741	7819.1	7385.8	3632	8073.2	5103.4	5631.5	11403	8074.9	5546.9	16820	8533.4	1533.5	4495.9	5050.3	4044	8369.9	4520.7				2	2	2	14.6	14.6	14.6	29.841	0.0010091	3.4152	111800000	7	O75937	O75937	DnaJ homolog subfamily C member 8	DNAJC8	539
66047	42925	26486	51950	36603	22364	47290	37853	18054	42976	34649	19066	55056	38872	27240	53731	35005	19762	64962	45706	29631	57201	42200	19606	35504	30009	13969	45981	32191	24247				4	4	4	33.2	33.2	33.2	26.711	0	82.027	187500000	25	O75940	O75940	Survival of motor neuron-related-splicing factor 30	SMNDC1	540
18661	16252	0	18569	13376	0	16735	15844	0	18891	18368	0	18223	15981	0	14128	12275	0	18080	16842	0	16993	15085	0	11153	10134	0	17022	10338	0				2	2	2	11.5	11.5	11.5	39.133	0.00052507	3.9131	9569500	4	O75953;O75953-4;O75953-5	O75953;O75953-4;O75953-5	DnaJ homolog subfamily B member 5	DNAJB5	541
0	8692.5	1660.1	0	7306.7	2562.7	0	7341.8	2596.5	0	6356.1	1395.6	0	10388	2232.2	0	6868	2070	0	7303.9	2191.3	0	10099	2154.9	0	6897.7	0	0	6047.9	1704.4				2	2	2	0.9	0.9	0.9	287.37	0.0017224	3.0727	0	3	O75962-5;O75962-2;O75962-4;O75962	O75962-5;O75962-2;O75962-4;O75962	Triple functional domain protein	TRIO	542
28857	30404	15397	24455	24204	14487	19703	19676	13487	19027	25483	13522	32849	26380	15780	27055	25090	11137	32667	42421	22268	26766	30568	19615	13736	17274	7191.5	18492	27624	13843				5	5	5	4.8	4.8	4.8	214.8	0	41.175	62751000	19	O75970-5;O75970-3;O75970-2;O75970	O75970-5;O75970-3;O75970-2;O75970	Multiple PDZ domain protein	MPDZ	543
9217.7	21697	18800	8418.7	16661	16657	7801.1	20208	14620	5532.3	18043	12765	10074	18794	16913	7029.8	18221	16703	10330	25464	20080	8029.2	20904	17075	5773.8	14285	9635.3	9157.6	16667	10364				5	5	5	6.3	6.3	6.3	126.49	0	10.896	28735000	10	O75976-2;O75976	O75976-2;O75976	Carboxypeptidase D	CPD	544
63220	85555	92940	52212	60356	72451	45538	62753	66222	39688	56207	69953	58148	67254	71274	48330	58835	66506	60745	81564	90216	58520	65884	82076	29079	38983	51586	49895	65159	73784				4	4	4	14.3	14.3	14.3	37.432	0	11.267	235440000	14	O76003	O76003	Glutaredoxin-3	GLRX3	545
11446	13179	22557	11250	11500	21888	8030.8	9395.2	17949	11793	10923	18767	11235	11045	19487	9923.9	9709.3	18020	11952	12283	25607	9610.9	9206.3	19610	5600.9	7814	14978	9116.2	9332.1	15439				4	4	4	8.1	8.1	8.1	69.223	0	12.594	20362000	7	O76031	O76031	ATP-dependent Clp protease ATP-binding subunit clpX-like, mitochondrial	CLPX	546
13260	16561	17898	14133	10768	12078	12273	11914	12894	11439	14380	14105	15949	9516.5	15330	8290.8	9037.6	7888.2	9745.8	8611.4	11147	11434	11460	17195	7654.8	4566.1	8129.5	6350.4	5912.9	10388				2	2	2	14.1	14.1	14.1	31.196	0	162.66	144610000	22	O76041-2;O76041	O76041-2;O76041	Nebulette	NEBL	547
42746	88944	78951	29140	72970	59592	29585	66329	55343	28958	68703	55577	35781	77510	69578	26893	77200	62338	44681	108230	98465	34795	75184	73795	22432	53294	45882	31751	71737	59245				3	3	3	14.4	14.4	14.4	36.636	0	15.274	182150000	19	O76054-5;O76054;O76054-4;Q9UDX4-3;Q9UDX4-2;Q9UDX4	O76054-5;O76054;O76054-4	SEC14-like protein 2	SEC14L2	548
58504	118780	256070	40350	86758	198460	45605	121780	250110	46048	118810	268960	50820	106730	266380	40106	86942	151000	13378	29594	77438	36477	78159	233230	22165	57352	134500	17782	39547	112960				1	1	1	12.6	12.6	12.6	13.331	0	28.137	703140000	11	O76070	O76070	Gamma-synuclein	SNCG	549
1691.5	1394.9	2106.1	965.68	931.31	0	0	852.66	1401.1	0	911.58	1676.4	719.41	1965	1609.5	983.93	1621.2	0	3720.5	1370.4	1550.2	1228.1	1615	1290.2	0	846.82	1353.8	1148.8	1179.5	1524.5				1	1	1	4.7	4.7	4.7	37.84	0.00052659	3.934	10370000	4	O76071	O76071	Probable cytosolic iron-sulfur protein assembly protein CIAO1	CIAO1	550
25751	48857	25125	19702	34932	20201	18660	40195	21682	20927	32064	17529	26344	43173	25829	20583	38727	20899	22679	47361	26585	20392	43823	22205	13520	25124	14653	19049	37065	19640				4	4	4	12.4	12.4	12.4	74.605	0	25.472	87398000	15	O76094;O76094-2	O76094;O76094-2	Signal recognition particle subunit SRP72	SRP72	551
91836	76331	105480	100410	112200	116320	80015	80745	98047	91567	104690	101530	98790	91589	100360	118780	124070	132590	485340	572930	543430	238530	285880	272600	74805	63650	72689	127140	171510	155270				13	13	8	21.6	21.6	15.2	84.523	0	98.221	987150000	54	O77564;Q04609-9;Q04609-8	O77564			552
103820	97906	122790	81604	83450	114740	76461	92984	118120	120500	77235	105340	88497	82531	103990	90406	75340	107910	143680	110740	161720	93461	75274	135000	58457	47527	73472	80199	76666	109000				5	5	5	24.9	24.9	24.9	30.132	0	66.512	1151700000	27	O77591;P29218-2;P29218	O77591			553
7129.1	8315.1	7156.3	5256.9	6485.4	2413.8	5805.2	7267.3	1643	5180.1	8661.5	1644.5	5660.3	7838.3	2661.2	4401.1	8103	2814.3	9595.9	15379	1331.3	6506.1	9113.8	2140.7	4154.5	5384.6	2638.2	5105.8	8696.6	4873.5				2	2	2	3.9	3.9	3.9	62.778	0	5.2625	11747000	5	O77666	O77666			554
180920	225650	73258	140160	109570	56926	197560	149550	90075	196660	108380	61623	149720	204950	97291	176450	159440	62024	126580	156110	60625	144100	154900	85464	78529	56586	46712	116790	155610	49831				4	4	4	27.2	27.2	27.2	37.919	0	92.296	1844800000	45	O77735;O15126-2;O15126	O77735;O15126-2;O15126	Secretory carrier-associated membrane protein 1	SCAMP1	555
8896.4	0	18556	5439.6	0	19616	5942.4	0	17290	6420.6	0	19066	5839.3	0	15401	7808.6	0	20182	8595.9	0	14972	9870.8	0	19983	5153.1	0	8894.6	4560.5	0	12035				1	1	1	4.3	4.3	4.3	26.061	0.0098743	2.2129	9826700	3	O77737;Q07817-2;Q07817-3;Q07817	O77737;Q07817-2;Q07817-3;Q07817	Bcl-2-like protein 1	BCL2L1	556
66563	91183	97426	58939	70469	111410	64339	73772	80668	70440	82469	126470	71648	87046	99139	55231	61637	70589	35535	52258	69847	56073	70506	102740	39638	66081	47829	30951	53395	48359				3	3	3	9.4	9.4	9.4	35.647	0	35.657	309280000	8	O79874;P03886	O79874			557
10071	29389	30967	8819.9	24896	27180	7421.2	26909	28113	10449	29613	36440	9891.8	26173	32898	8032.3	20660	29634	4933.3	14391	19882	10115	21365	21144	7438.3	16063	21050	4144	13597	20104				2	2	2	7.5	7.5	7.5	39.055	0	9.5624	121640000	7	O79875	O79875			558
85627	102780	87233	65925	96244	64989	77063	78702	78673	87452	89806	68844	83816	99115	89985	71818	68098	61167	58723	45171	41388	60469	94654	76845	44190	60517	44084	43919	51372	28142				2	2	2	9.3	9.3	9.3	56.958	0	39.006	961490000	31	O79876	O79876			559
90455	59040	47991	62303	50286	21297	44996	52627	37688	74456	58115	44100	87062	59074	38195	53152	42626	27127	42804	31640	13793	73393	46093	21988	29203	29861	30758	18703	26239	12334				3	3	3	8.5	8.5	8.5	51.824	0	12.34	174900000	11	O79881;P03905	O79881			560
86276	42018	36735	65904	36750	30224	65326	42631	35112	92650	39141	34822	70840	38470	29807	89432	33699	26104	101530	58314	47726	80946	39419	35368	53903	28100	15827	76570	31671	33790				2	1	1	9.9	5.5	5.5	20.189	0.00052219	3.8582	318450000	6	O94760-2;O94760	O94760-2;O94760	N(G),N(G)-dimethylarginine dimethylaminohydrolase 1	DDAH1	561
3192	1247.5	2440.2	2387	1494.5	0	2463.1	1796.5	2611.3	5480.5	1272	3694.8	3735.2	1732.8	3915.5	2668	1154.4	1276.1	3507	2746.2	3163.6	4590.5	2254.1	1714.6	3120.5	755.19	1070.2	3986.4	2928.6	0				2	2	2	13	13	13	34.624	0	10.385	26504000	6	O94766-2;O94766	O94766-2;O94766	Galactosylgalactosylxylosylprotein 3-beta-glucuronosyltransferase 3	B3GAT3	562
62876	34126	51566	51795	31583	36765	40659	31783	36511	45546	30823	44937	49071	27693	42042	54950	28246	34438	72507	39387	64886	49351	32283	45787	41230	22840	35196	45558	31638	39716				8	8	6	13.9	13.9	11.4	75.022	0	18.843	159680000	18	O94776;O94776-2	O94776;O94776-2	Metastasis-associated protein MTA2	MTA2	563
0	0	0	0	1028.3	0	0	2446.3	0	0	2554	0	0	2324.5	0	0	2994.7	0	0	1137	0	0	1901.2	0	0	0	0	0	1843.3	0				1	1	1	1.9	1.9	1.9	100.33	0.0049447	2.6187	1838900	1	O94779-4;O94779-2;O94779	O94779-4;O94779-2;O94779	Contactin-5	CNTN5	564
4699.6	4745	0	0	5072.6	0	0	2876.1	0	27150	7336.7	804.4	13828	7440.3	349.49	15496	4303.9	0	295330	117630	182430	45248	23526	21843	4798.5	4828.2	3409.4	112510	44518	65175				6	6	6	18.2	18.2	18.2	46.136	0	23.579	168240000	19	O94788-4;O94788-2;O94788-3;O94788	O94788-4;O94788-2;O94788-3;O94788	Retinal dehydrogenase 2	ALDH1A2	565
6569.1	2572	3552.6	6084.5	2161.9	1892.8	5690.5	4099.9	1808.1	33473	3188.2	6489.4	7650.1	3340.8	4727.2	4930.4	2937.4	3364.7	24063	2028.4	6025.8	10403	2450.2	3925.7	2325.7	1085.3	0	11486	0	4288.6				2	2	2	13.7	13.7	13.7	23.693	0	7.9131	175460000	8	O94811	O94811	Tubulin polymerization-promoting protein	TPPP	566
1268.7	4095.8	2460.9	3321.3	1543.9	1592.1	1196.6	1775	1225.8	2263.7	1581.7	1506.8	1313.6	2755.1	2734.1	2276.1	2416.4	963.07	2839.2	3405.6	2893.2	3645.8	1315.2	2197.5	965.64	0	933.93	0	1500.4	1824.7				1	1	1	3.7	3.7	3.7	39.293	0	15.313	61046000	10	O94818-4;Q96MY1;O94818-2;O94818-3;O94818	O94818-4;Q96MY1;O94818-2;O94818-3;O94818	Nucleolar protein 4;Nucleolar protein 4-like	NOL4;NOL4L	567
0	0	0	0	0	0	0	0	0	0	0	0	0	0	0	0	2370	0	0	0	0	0	1973	0	0	0	0	0	1791.4	0				1	1	1	3	3	3	49.182	0.0029	2.8826	0	1	O94822-2;O94822;O94822-3	O94822-2;O94822;O94822-3	E3 ubiquitin-protein ligase listerin	LTN1	568
373030	181530	279010	298170	144310	196540	309820	149810	194650	311760	124170	192540	395920	203350	265170	278710	127350	201880	218280	114760	144520	399040	170610	249380	276310	113780	187270	245110	103860	150290				16	16	16	42.1	42.1	42.1	67.454	0	215.51	957240000	63	O94826	O94826	Mitochondrial import receptor subunit TOM70	TOMM70A	569
18181	14623	16595	8870.8	15631	12991	13614	11371	15475	21534	15955	14125	12587	15464	15004	18735	14637	17223	20976	19834	15889	12824	16546	14260	8885.4	9287.3	11111	18904	14353	16971				4	4	4	5.6	5.6	5.6	108.19	0	78.211	62619000	9	O94829	O94829	Importin-13	IPO13	570
0	3851.1	771.14	0	4456.7	857.2	0	3632	725.07	0	4366.5	960.46	0	3237.1	1299.8	0	2372.3	0	0	2537.4	740.08	0	2817.4	0	0	2124.7	0	0	1563.8	0				2	2	2	10.6	10.6	10.6	37.682	0.0040621	2.7826	4576800	3	O94830-2;O94830	O94830-2;O94830	Phospholipase DDHD2	DDHD2	571
10813	5840.8	1720.4	7739.6	4092.1	1480.4	10013	8335.4	3709.4	10161	6610.4	3399.2	9465.7	4587.7	1663.6	7311	3815.7	2016.1	13993	6125.6	3506.2	8527.5	5781.1	1757.5	4269.9	2782.4	1423.4	9276.9	3307.3	2272.3				2	2	2	6.2	6.2	6.2	63.594	0	14.616	19584000	5	O94842-3;O94842-2;O94842;Q96NM4-3;Q96NM4;Q96NM4-4;Q96NM4-2;O15405-2;O15405	O94842-3;O94842-2;O94842;Q96NM4-3;Q96NM4;Q96NM4-4;Q96NM4-2;O15405-2;O15405	TOX high mobility group box family member 4;TOX high mobility group box family member 2;TOX high mobility group box family member 3	TOX4;TOX2;TOX3	572
170800	151050	104670	141960	126820	88087	150310	130120	94658	134880	122880	92704	156820	142130	98656	152930	141710	105200	114990	104320	59808	160810	125420	96770	85169	81758	51090	116330	102370	62312				14	14	14	17.7	17.7	17.7	137.61	0	250.9	832640000	70	O94856-9;O94856-4;O94856-12;O94856-6;O94856-13;O94856;O94856-11;O94856-7;O94856-5;O94856-10;O94856-3;O94856-8;O94856-2	O94856-9;O94856-4;O94856-12;O94856-6;O94856-13;O94856;O94856-11;O94856-7;O94856-5;O94856-10;O94856-3;O94856-8;O94856-2	Neurofascin	NFASC	573
0	0	1742.6	0	0	781.38	0	0	0	0	0	845.09	0	0	1391.1	0	0	0	0	0	1182.8	0	0	0	0	0	0	0	0	0				1	1	1	2.1	2.1	2.1	58.885	0.006922	2.4414	0	1	O94868-3;O94868-2;O94868	O94868-3;O94868-2;O94868	F-BAR and double SH3 domains protein 2	FCHSD2	574
19955	24569	54014	19484	22950	44526	11781	16762	46275	18562	18772	48575	20592	20103	37049	18979	19140	34777	26693	29453	60225	23457	26104	56338	13968	22414	28252	21741	23534	46667				7	7	7	13.1	13.1	13.1	89.594	0	38.374	77597000	23	O94874;O94874-2;O94874-3	O94874;O94874-2;O94874-3	E3 UFM1-protein ligase 1	UFL1	575
162430	141480	179520	121680	110630	128060	115910	100330	118960	141120	122700	113210	128810	116320	122300	108690	103530	146740	191500	179440	250410	151910	140320	152800	71615	74240	87396	118160	129540	198530				7	7	1	17.3	17.3	2.3	74.777	0	41.255	457290000	31	O94875-2;O94875-9;O94875-3;O94875-8;O94875-4;O94875-12;O94875-5	O94875-2;O94875-9;O94875-3;O94875-8;O94875-4;O94875-12	Sorbin and SH3 domain-containing protein 2	SORBS2	576
9741.7	3573.7	0	7042.1	3427	0	8267.3	2350.4	0	10355	1104.4	0	7248.2	3150.3	0	7787.5	1137.1	0	12776	2936.2	0	7113.4	3183.1	0	6408.1	1498.9	0	7563.9	2762.6	0				3	3	3	6.8	6.8	6.8	100.05	0	11.501	5804100	4	O94880;O94880-2	O94880;O94880-2	PHD finger protein 14	PHF14	577
0	8398.1	6126.4	0	6976.4	5660.4	0	5198.5	6114.6	0	5694.6	6978	0	8167.5	7409.8	0	3650.3	6561.2	0	8840.8	6086	0	7260	6280.8	0	4967.1	4175.9	0	4436.9	3697.3				1	1	1	4.3	4.3	4.3	41.708	0	4.588	11501000	2	Q9NSI8;Q9NSI8-3;O94885	Q9NSI8;Q9NSI8-3;O94885	SAM domain-containing protein SAMSN-1;SAM and SH3 domain-containing protein 1	SAMSN1;SASH1	578
29703	21722	19781	22355	25065	15994	26149	18990	12965	24614	23060	20234	27527	20500	20962	22242	14420	15850	29292	19156	16474	28945	24461	16281	15106	18886	11636	15764	20605	11015				6	6	6	18.6	18.6	18.6	54.862	0	84.113	90532000	17	O94888	O94888	UBX domain-containing protein 7	UBXN7	579
133390	91657	96591	94588	66728	63832	102080	66734	67544	77224	69638	63816	104200	71591	73302	93792	68709	74789	117380	87679	80109	117340	82857	87763	47797	39219	38818	103860	69457	64189				6	6	6	20.9	20.9	20.9	37.839	0	23.959	490550000	32	O94905;O94905-2;O94905-3;O75477	O94905	Erlin-2	ERLIN2	580
35683	26962	34135	29890	24244	26984	34224	18404	21467	31660	15467	17824	33647	27186	32365	36217	27866	22318	43040	24586	29090	30630	23579	30091	21534	14683	15230	30143	24547	21504				6	6	6	7.4	7.4	7.4	102.43	0	47.57	191720000	18	O94906-2;O94906	O94906-2;O94906	Pre-mRNA-processing factor 6	PRPF6	581
0	4685.9	3946.5	0	2402.4	2173.1	0	3638.8	2837.9	0	4556.8	2903.4	0	7391.8	3270.9	0	3296.3	2915.6	0	1569.3	1206.1	0	3912.1	1268.8	0	2160.4	1093.3	0	3528.7	1742.1				5	5	5	6.9	6.9	6.9	162.12	0	12.61	14371000	8	O94910-2;O94910	O94910-2;O94910	Latrophilin-1	LPHN1	582
39376	80944	62987	14968	49671	42930	29866	65657	49518	24413	59299	51361	13533	36841	51978	11126	32348	39377	14571	41770	54716	20857	47727	45404	10636	30625	26272	18439	53345	44931				4	3	3	3.3	2.2	2.2	183.67	0	7.0282	237650000	11	O94911-3;O94911	O94911-3;O94911	ATP-binding cassette sub-family A member 8	ABCA8	583
0	0	7661.4	0	0	7537.5	0	0	8955.6	0	0	8258.9	0	0	9512.7	0	0	8141.3	0	0	10683	0	0	7988.4	0	0	5946	0	0	6642.9				1	1	1	0.6	0.6	0.6	173.05	0.0064875	2.4767	0	1	O94913	O94913	Pre-mRNA cleavage complex 2 protein Pcf11	PCF11	584
35915	20308	23563	26779	15549	16098	22787	17620	18451	29357	17233	19899	28857	19553	22245	22369	15487	16067	38886	24565	31226	35916	17540	19206	13965	10977	11275	28921	17818	21005				4	4	4	2.1	2.1	2.1	339.59	0	7.4201	23653000	9	O94915	O94915	Protein furry homolog-like	FRYL	585
0	7502.3	3314.9	0	6933.2	2171.8	0	5027.6	1845.4	0	15395	2024.5	0	7582.8	2509.4	0	7085.6	2306.4	0	9768.2	2628.4	0	7201.9	2633.1	0	3979	1347.9	0	7968	1920.5				2	2	2	2.5	2.5	2.5	157.98	0	10.282	3807600	4	O94916-2;O94916;O94916-4;O94916-5	O94916-2;O94916;O94916-4;O94916-5	Nuclear factor of activated T-cells 5	NFAT5	586
0	36117	0	0	34160	0	0	30702	0	0	32133	0	0	36197	0	0	26972	0	0	29141	0	0	31960	0	0	21949	0	0	20920	0				2	2	2	7.6	7.6	7.6	47.759	0	5.0045	19837000	3	O94921-3;O94921-2;O94921	O94921-3;O94921-2;O94921	Cyclin-dependent kinase 14	CDK14	587
0	0	13976	0	0	14011	0	0	12743	6792	0	13520	0	0	14103	1934.9	0	13251	3735.4	0	24185	0	0	18333	0	0	7879.3	2417.2	0	19639				2	2	2	5.5	5.5	5.5	70.1	0.00098765	3.1226	112380000	3	O94923	O94923	D-glucuronyl C5-epimerase	GLCE	588
2801600	1488200	490730	1908400	1070300	384080	2225700	1085500	405980	2544900	1394600	445930	2062000	1255900	431310	1963200	1150500	377100	1234900	705210	303440	2008300	1152600	474310	1408300	697000	258790	1220100	681940	274610				18	18	3	41.4	41.4	8.2	73.46	0	303.25	4382300000	88	O94925;O94925-2	O94925	Glutaminase kidney isoform, mitochondrial	GLS	589
9276.1	16516	8945.3	3833.9	10711	4753.8	6213	14331	7133.3	8287.1	16487	9390.1	8416.8	11411	9565.6	5433.4	14262	5495.5	7321.9	12194	5281.4	7056.2	14855	5490.8	4477.1	10549	4391.8	2311.7	7199.5	5008.7				16	1	1	40.1	3	3	65.459	0	6.2793	41308000	6	O94925-3	O94925-3	Glutaminase kidney isoform, mitochondrial	GLS	590
14795	18538	29974	7416.6	23535	21970	11052	13589	18646	6569.5	13631	22010	11397	17911	26513	10430	18467	21223	9114	11233	21982	11166	17913	26876	10106	12901	14528	6535.5	8342.1	19610				2	2	2	6.6	6.6	6.6	71.478	0	76.336	226000000	9	O94952-1;O94952	O94952-1;O94952	F-box only protein 21	FBXO21	591
11329	14149	8405.4	4002.8	12174	8010	12558	10230	12269	12892	11906	8666.1	17703	12369	10352	10992	11613	8796.8	17717	19535	14466	16580	12646	12694	9249.3	11102	4409.6	7740.8	9939.4	10951				5	5	5	6.5	6.5	6.5	140.02	0	26.906	45541000	12	O94966-4;O94966-3;O94966;O94966-7;O94966-6;O94966-5;O94966-2	O94966-4;O94966-3;O94966;O94966-7;O94966-6;O94966-5	Ubiquitin carboxyl-terminal hydrolase 19	USP19	592
7364.1	7065.8	11841	11096	7938.3	8179.5	9444.6	6013.8	5755	6275.5	6602.9	7996.2	12415	6107.4	10012	9637.4	5571.1	8570.2	6704.2	4785.6	6782.1	9532.4	6355.2	8037.6	6129.8	4673.8	3817.2	6720.7	3339.7	3991				5	5	5	11.4	11.4	11.4	98.515	0	48.446	32290000	12	O94967-2;O94967;O94967-3;O94967-4	O94967-2;O94967;O94967-3;O94967-4	WD repeat-containing protein 47	WDR47	593
632130	304010	466920	514590	268580	371160	611000	259210	447720	584820	257690	395960	650310	285950	441040	601770	293620	381710	657950	293450	346020	609850	311900	402950	346030	190100	292130	483350	261330	384020				12	8	8	17.4	11.8	11.8	104.09	0	85.105	952580000	41	O94973-2;O94973;O94973-3	O94973-2;O94973;O94973-3	AP-2 complex subunit alpha-2	AP2A2	594
109310	105540	133270	120840	89622	121590	119410	98077	134350	138010	123320	92268	117640	94464	121760	108770	81307	126300	143350	123130	153720	150880	107490	130880	97340	53442	82456	89086	80590	87143				8	8	8	7.3	7.3	7.3	117.67	0	36.788	431090000	18	O94979-6;O94979-3;O94979-10;O94979-4;O94979-9;O94979-2;O94979;O94979-8;O94979-7;O94979-5	O94979-6;O94979-3;O94979-10;O94979-4;O94979-9;O94979-2;O94979;O94979-8;O94979-7;O94979-5	Protein transport protein Sec31A	SEC31A	595
56081	60954	39792	46632	41125	29988	40337	37628	26598	32908	31862	31003	70994	52618	35311	40406	44399	29619	51737	51740	33244	49205	43040	30857	30802	29561	21800	43513	36800	32870				3	3	3	4.5	4.5	4.5	109.79	0	8.6285	128360000	7	O94985;O94985-2	O94985;O94985-2	Calsyntenin-1;Soluble Alc-alpha;CTF1-alpha	CLSTN1	596
4025.3	0	8505	2405.2	0	5230.5	2414.3	0	8388.9	6571.1	0	7066.4	3967.4	0	9317.7	2900.3	0	7123.7	4604.6	0	9572.2	3236.3	0	3229.5	968.37	0	3719.5	3172.8	0	7491.4				2	2	2	10.9	10.9	10.9	40.623	0	14.79	10314000	5	O94992	O94992	Protein HEXIM1	HEXIM1	597
83492	42078	48069	61168	33245	35724	83928	37778	43207	69432	46079	40851	74283	37599	36124	63583	31265	37168	25458	21751	15623	64250	29027	34514	44700	23695	21298	36437	18442	24958				6	6	6	40.9	40.9	40.9	22.329	0	54.683	115070000	19	O95057	O95057	GTP-binding protein Di-Ras1	DIRAS1	598
2181.9	4327.5	7675.1	1603.1	3302.8	4865.3	1280.4	3288.3	5186.9	1377.6	3219.4	7311.8	2651.3	3431	6075.7	1964.7	1861	5902.6	2422.9	4146.1	7022.1	1945.4	2666.3	6719	942.03	1461.9	3941	1481.2	2744.2	6875.5				2	2	2	10.6	10.6	10.6	32.011	0	8.5285	9039000	5	O95070	O95070	Protein YIF1A	YIF1A	599
10468	2554.7	10091	7576.5	3945.4	8884.7	8703.7	2321	5672.1	5629.9	3448.6	8910	8800.8	2886.1	4542.4	9540.5	1884.1	7572.8	14342	2367.2	10183	6655.3	2275.2	8159.8	4467.3	2349.9	4331.9	7638.8	3912.6	9365.5				4	4	4	1.9	1.9	1.9	309.22	0	10.689	10782000	7	O95071-2;O95071	O95071-2;O95071	E3 ubiquitin-protein ligase UBR5	UBR5	600
3644.3	7129.4	22580	4969.6	4956	19735	5119.4	8010.8	21083	3379.7	8527.7	17241	4493.3	8443.2	19626	3076.2	8272.9	16683	6661.5	9963.2	26758	5062.6	6798.6	23376	3491.8	5337.2	11256	3885.6	6911.7	12513				5	5	4	7.2	7.2	6.6	125.87	0	18.758	50353000	12	O95104;O95104-3;O95104-2	O95104;O95104-3;O95104-2	Splicing factor, arginine/serine-rich 15	SCAF4	601
261850	365470	150720	227250	281710	119310	242470	313090	133870	230330	303790	121340	240920	356430	143070	263360	265680	157570	181110	227170	103140	228910	305510	139960	149010	176280	83483	166100	210130	87026				9	9	9	12.9	12.9	12.9	86.401	0	260.32	619490000	38	O95140;O95140-2	O95140	Mitofusin-2	MFN2	602
0	1858.6	2715.4	0	2826.4	3231.9	0	1519.6	1789.9	0	1493.5	2564.6	0	1482.1	2342	0	2645.6	3008.1	0	3850.4	1685.9	0	2308.2	3692.4	0	0	2686.1	0	2476.5	3563.7				1	1	1	5.7	5.7	5.7	37.206	0	7.6452	11140000	2	O95154	O95154	Aflatoxin B1 aldehyde reductase member 3	AKR7A3	603
58224	34674	27894	39787	23856	21359	44501	29620	21608	44961	28207	22911	54681	31347	24182	45890	29977	26949	65770	29473	27942	49804	31868	21966	39049	18739	11737	56785	26494	22153				12	12	12	15.8	15.8	15.8	133.27	0	66.229	148630000	29	O95155-2;O95155;O95155-4;O95155-3	O95155-2;O95155;O95155-4;O95155-3	Ubiquitin conjugation factor E4 B	UBE4B	604
0	7825.3	3192	0	4750.4	2624.9	0	5379.1	2436	0	7912	2790.7	0	2136.7	2103.5	0	6436.9	2662.2	0	9602.6	4357	0	8429.4	1514.5	0	5272.9	2014.5	0	5032.6	1057.4				1	1	1	5.8	5.8	5.8	34.114	0	5.1473	14862000	3	O95159	O95159	Zinc finger protein-like 1	ZFPL1	605
22562	13910	12060	18466	13064	9920.6	15997	12177	10256	24517	17735	14538	20035	13060	9520.3	18746	8558.2	8710.7	21947	18952	12350	15858	16185	12338	11120	7674.2	4238.9	17484	19141	11966				3	3	3	2.9	2.9	2.9	150.25	0	11.019	25458000	10	O95163	O95163	Elongator complex protein 1	IKBKAP	606
6783.8	11662	6929.1	1024.3	8778.9	2934	4112.5	7159.7	5064.1	5579.6	8442.6	4948.4	3886.6	10625	5394.5	5285.4	9629.7	4619.3	4197.5	8743.1	4126.2	3608.3	9101.8	5194.6	1054.9	7583.3	3358.6	4967.8	9351.9	4207				2	2	2	14.5	14.5	14.5	13.157	0	7.8484	18598000	5	O95164	O95164	Ubiquitin-like protein 3	UBL3	607
19864	28829	31387	16436	25524	24878	15898	25061	24580	21725	33948	31281	20564	33110	35933	15909	27950	29472	9787.8	13845	10387	17243	23267	23563	15127	21312	22004	9918.6	19180	18255				1	1	1	12.3	12.3	12.3	18.479	0	19.055	125990000	13	O95169-3;O95169-2;O95169	O95169-3;O95169-2;O95169	NADH dehydrogenase [ubiquinone] 1 beta subcomplex subunit 8, mitochondrial	NDUFB8	608
0	11082	5392.9	0	8949.4	4832.1	0	8924.1	6436.3	0	7353.4	5125.6	0	7726.8	6269.8	0	7682.5	4983	0	5144	5150.2	0	9252.2	4263	0	8133.5	4674.1	0	9234.6	4281.9				1	1	1	4.5	4.5	4.5	43.621	0	13.403	26038000	2	O95196-3;O95196-2;O95196	O95196-3;O95196-2;O95196	Chondroitin sulfate proteoglycan 5	CSPG5	609
22717	68910	35236	28758	44653	27388	20088	43505	115780	34057	42687	25962	27460	68875	119000	16370	51850	90389	24122	50424	103820	32020	56464	84819	14632	48726	19201	15818	38633	20448				5	5	5	10	10	10	83.353	0	34.146	512150000	19	O95202;O95202-2;O95202-3	O95202	LETM1 and EF-hand domain-containing protein 1, mitochondrial	LETM1	610
23320	43228	44809	25696	34692	37332	21772	39027	44935	22529	38953	61069	21451	42537	51058	21032	28336	37699	31642	55288	58838	27450	41062	50412	9751.3	25364	37509	36434	37811	58354				3	3	3	14.3	14.3	14.3	37.111	0	41.035	156180000	9	Q19QU3;O95218-2;O95218	Q19QU3;O95218-2;O95218	Zinc finger Ran-binding domain-containing protein 2	ZRANB2	611
32347	18015	15532	20494	10212	12244	18732	12862	12243	21784	15339	14228	26305	14584	13288	23467	13759	12946	22846	15712	14658	23450	16134	13261	15563	9513.3	8740.8	27079	17120	13940				2	2	2	7.9	7.9	7.9	35.61	0	27.286	43932000	10	O95219-2;O95219	O95219-2;O95219	Sorting nexin-4	SNX4	612
8115.1	33133	32617	5191	27617	31842	8683.2	34749	35684	6786.4	35386	46685	5489.9	24706	31759	7174.3	26548	39003	12481	32141	47483	7654.2	30604	50665	3933.3	19954	28788	1675.8	28070	38996				1	1	1	2.5	2.5	2.5	51.466	0.0060578	2.527	66143000	8	O95232	O95232	Luc7-like protein 3	LUC7L3	613
5698.7	5269.3	1988.4	2745.2	4444.3	1232.7	4509.7	3352.5	1935.9	3648.1	3782.3	1969.3	5550.9	3453.5	2492.2	4680.7	4958.1	0	5475.7	3475.4	2029.1	4156.5	2429.3	1369.7	2153.1	1805.1	1036.8	3394	2936.6	1937.3				3	3	3	2.7	2.7	2.7	208.44	0.00052673	3.9361	11546000	5	O95248;O95248-5;O95248-4	O95248;O95248-5;O95248-4	Myotubularin-related protein 5	SBF1	614
18107	6129.4	13944	16774	4130.6	11320	13233	4726.1	12996	15933	4625.7	11762	21867	4445.5	10964	20194	5066.8	10042	18340	4839	13634	17454	5086.1	10373	8231.1	2392.1	7329	20813	5126.4	12460				3	3	3	9.1	9.1	9.1	59.031	0	16.273	53595000	13	O95260-2;O95260	O95260-2;O95260	Arginyl-tRNA--protein transferase 1	ATE1	615
67025	67067	0	53692	54496	0	55160	71024	0	55811	69203	0	67703	78227	0	57970	43697	0	38079	58090	0	49209	60049	0	38184	48214	0	50193	37706	0				2	2	2	5.1	5.1	5.1	40.75	0.0040573	2.7724	471260000	4	O95299;O95299-2	O95299;O95299-2	NADH dehydrogenase [ubiquinone] 1 alpha subcomplex subunit 10, mitochondrial	NDUFA10	616
1121.8	3247.9	2570.4	989.53	2051.1	0	0	1553.5	1774.7	1945.5	2044.2	2546.5	2050.3	2336.5	1992.8	1277.5	2515.4	1965.7	2300.9	2595.3	4276.5	2585.9	2120.7	1986.2	0	1669.5	2364.2	1698.3	2728.4	1782.2				1	1	1	3	3	3	63.083	0.0005156	3.6673	36255000	3	O95302	O95302	Peptidyl-prolyl cis-trans isomerase FKBP9	FKBP9	617
13473	45718	18826	7917.3	38847	13976	13433	36918	18258	8579.5	31561	16426	10815	41878	17906	11308	34034	16851	14162	41663	18783	10870	46980	20792	7078.5	20507	11144	12143	33854	10255				4	4	4	7.8	7.8	7.8	52.054	0	25.181	115800000	20	O95319-5;O95319-2;O95319;O95319-4;O95319-3	O95319-5;O95319-2;O95319;O95319-4;O95319-3	CUGBP Elav-like family member 2	CELF2	618
32349	52809	16434	32067	40786	12804	35217	67288	14889	33911	77728	20172	27331	17007	11850	18435	13048	7782.3	45717	109630	25642	47082	91162	26267	19537	28472	10551	25495	49065	18574				3	3	3	12	12	12	27.547	0	15.065	119510000	14	O95336	O95336	6-phosphogluconolactonase	PGLS	619
6749.1	0	3821.8	6274.9	0	4608.9	5072.9	0	5599.7	7018.1	0	7849.4	7178.7	0	6036.3	6590.1	0	5377.1	10439	0	7867.5	5764.6	0	5142.2	3266.4	0	4601	8013.6	0	3459.7				3	1	1	13.9	4.5	4.5	35.486	0.00051059	3.535	6745800	2	O95343	O95343	Homeobox protein SIX3	SIX3	620
12463	9286.9	11632	9852.1	7083.2	12315	11059	8895.8	10830	9494.5	9813.7	11649	10982	6501	9073.2	10837	8550.3	13145	13172	10937	14931	10405	9498.5	10826	6051	5349.1	8274.6	12460	7990.7	13748				4	4	4	6.5	6.5	6.5	77.959	0	10.257	23289000	8	O95352;O95352-2;O95352-3	O95352;O95352-2;O95352-3	Ubiquitin-like modifier-activating enzyme ATG7	ATG7	621
3905.6	1994.2	2457.4	2732.1	790.85	1592.9	2380.2	2709.7	1251.5	3769.1	2409	1816.3	4358.5	3299	1929.7	3996	967.79	2552.2	5522.3	2067.8	1587.4	4229.6	0	1545.7	1299.4	0	2051.9	2805.8	1322.7	1251.1				1	1	1	3.9	3.9	3.9	61.438	0	32.365	22917000	5	O95365	O95365	Zinc finger and BTB domain-containing protein 7A	ZBTB7A	622
27952	21614	14915	23282	15128	12114	23695	13971	14455	9544	20032	12269	42692	21932	18893	20316	18066	12256	26060	14948	17484	18756	23406	12574	17987	12102	11325	17923	17462	11944				1	1	1	7.8	7.8	7.8	24.737	0	10.398	89528000	3	O95372	O95372	Acyl-protein thioesterase 2	LYPLA2	623
151640	81912	174070	120790	53040	123450	122130	46425	113490	148370	72308	128010	140380	67300	128790	134980	63643	115460	159590	82329	157420	142700	63813	118790	73205	44641	90270	144710	62428	126320				15	15	15	21.1	21.1	21.1	119.52	0	93.919	885650000	78	O95373;O15397-2;O15397	O95373	Importin-7	IPO7	624
4485.3	6632.3	5021.2	0	9001.9	5965.4	2999.6	4641	4369.6	2930.8	6034.2	4313.7	2658.4	8960.6	4658.1	4376.4	8777.6	4731	5445.1	9030.9	3810.5	2965.5	7218.7	3863.7	1312.4	4936	4566.7	4597.4	6915.8	2057				3	3	3	11.8	11.8	11.8	57.818	0	7.2856	9946300	9	O95376	O95376	E3 ubiquitin-protein ligase ARIH2	ARIH2	625
2235.9	0	0	3210.7	0	0	3828.9	0	0	780.77	0	0	3301.9	0	0	1143.7	0	0	3165.6	0	0	1836.9	0	0	1234.2	0	0	2803.8	0	0				2	2	2	8.5	8.5	8.5	68.386	0	7.136	5772400	3	O95391	O95391	Pre-mRNA-splicing factor SLU7	SLU7	626
7262.3	9714.9	6726.7	6414.4	5905.3	7542.9	7730	5415.8	5662.1	7591.5	8793.6	7212.7	7712.4	10637	5086.3	5843.1	5324.9	4783.6	8173.3	7375.7	11291	6844	11363	7906	7462	5565	2216.4	5779.8	7653.8	4144.7				3	3	3	17.6	17.6	17.6	37.646	0	14.141	74306000	17	O95400	O95400	CD2 antigen cytoplasmic tail-binding protein 2	CD2BP2	627
4063.3	15627	15928	3379	11895	10674	3139.2	14391	8751	3664.7	14718	12522	2084	16612	12179	3622.4	13616	15295	4041.8	16487	12052	2920.4	18250	13693	2360.1	11055	6212.6	3716.9	15519	14744				4	4	4	3.2	3.2	3.2	200.84	0	16.637	15686000	8	O95425-2;O95425-4;O95425-3;O95425	O95425-2;O95425-4;O95425-3;O95425	Supervillin	SVIL	628
64667	76656	28275	48851	58195	23015	48938	64534	28020	60267	77769	42793	51692	59612	24056	47056	53954	19596	67284	86134	39261	52315	60326	29631	36541	43212	19770	40972	50353	22685				5	5	5	16.9	16.9	16.9	38.274	0	27.611	386800000	26	O95433;O95433-2	O95433;O95433-2	Activator of 90 kDa heat shock protein ATPase homolog 1	AHSA1	629
27432	8817.2	6313.6	19252	15766	5186.4	14514	5706.4	5421	22962	11247	6466.7	27129	16695	5179.5	17153	13383	6077	24378	14508	6909.1	26514	12787	5765.4	13002	6816.1	5186.1	20826	10384	5608.5				1	1	1	3.5	3.5	3.5	63.523	0	8.0662	22613000	8	O95470	O95470	Sphingosine-1-phosphate lyase 1	SGPL1	630
5937.4	8903.3	3783.5	3647.5	9271.3	3322.9	3759.7	5514.8	3391.4	4631.8	5685.5	3801.4	4765.9	8147.1	3307.6	3226.3	7942.5	2438.5	7077.6	8126	3182.5	5353.2	6092.6	2567.8	2911.6	5745.3	2712	5476.4	5641.1	3848.4				3	3	1	18.7	18.7	6.1	27.687	0	14.493	16089000	4	O95475	O95475	Homeobox protein SIX6	SIX6	631
14066	5676.5	11832	11906	3131.2	8803.6	8970.5	2670.3	8630.3	8512.6	2687.7	11462	11021	5595	15544	10541	2198.8	10233	14486	4751.1	17106	13763	5924.4	10409	8207.8	1499.4	7924.9	12554	2378.2	10484				4	4	4	5	5	5	119.75	0	13.707	26699000	9	O95486;O95486-2	O95486;O95486-2	Protein transport protein Sec24A	SEC24A	632
7875.1	30436	41833	5829.9	20949	30575	4897.3	20206	27845	4846.7	24981	35103	5506.3	25724	38687	4125.5	25352	31741	7628.6	34281	44311	5555.5	26731	39253	4388.1	15164	19744	5651.2	21760	28347				5	5	5	5.6	5.6	5.6	133.63	0	18.814	43829000	14	O95487-2;O95487;O95487-3	O95487-2;O95487;O95487-3	Protein transport protein Sec24B	SEC24B	633
2237.7	15173	8784.6	2889.1	10681	9920.7	2031.8	8453.2	9199.9	1431.9	13411	5518.9	1654.6	16482	7380.1	1060.9	12847	11054	1505.2	21084	9322.7	3346.2	22295	10807	1866.5	8308.1	7082.8	3299.2	16549	9435				3	3	3	4.4	4.4	4.4	126.16	0	8.2343	27785000	4	O95490-3;O95490-4;O95490-2;O95490-5;O95490;O95490-7;O95490-6	O95490-3;O95490-4;O95490-2;O95490-5;O95490;O95490-7;O95490-6	Latrophilin-2	LPHN2	634
1153.7	1794.5	0	0	0	981.25	1100.1	0	1269.4	852.56	1344.5	0	1285.6	1151.6	0	1483.8	1283.9	1497.5	1284.1	1068.8	1308.1	865.68	851.47	957.75	0	0	0	0	1705.2	1723				1	1	1	3.4	3.4	3.4	43.898	0.00050594	3.4326	9662300	3	O95503	O95503	Chromobox protein homolog 6	CBX6	635
60166	28203	0	50789	26051	0	60393	30003	0	43650	36121	0	49283	33140	0	33300	30353	0	60622	25388	0	66162	32406	0	36035	23462	0	39055	18531	0				2	2	2	14.2	14.2	14.2	14.279	0.00099354	3.2019	269950000	2	O95563	O95563	Mitochondrial pyruvate carrier 2	MPC2	636
4671.9	6094.9	3224.2	2673.7	0	1417	2822.9	4328.3	2094	2805.3	4347	1521.2	2487.3	0	2297.1	2642.3	5859.8	2599.3	3272.9	2442.8	3769.5	3019.6	4032.5	931.87	2088.1	2098.5	1015.1	3765.5	3310	2463.9				1	1	1	3.9	3.9	3.9	27.873	0.0094595	2.2415	23868000	3	O95571	O95571	Persulfide dioxygenase ETHE1, mitochondrial	ETHE1	637
46950	63688	16516	34869	58288	15369	41520	64561	11470	39054	51504	11899	41131	71512	21809	34270	64054	13615	46918	62538	16905	41136	55403	16261	21035	41968	10878	28948	56959	15099				5	3	3	10	6	6	80.419	0	14.458	72416000	9	O95573	O95573	Long-chain-fatty-acid--CoA ligase 3	ACSL3	638
20494	0	17809	16399	0	16492	13937	0	10355	19807	0	15494	20243	0	12949	16941	0	10903	21386	0	17844	15310	0	17223	10864	0	6498.9	16387	0	12783				4	4	4	23.8	23.8	23.8	26.499	0	6.7891	30445000	8	O95619	O95619	YEATS domain-containing protein 4	YEATS4	639
4183.8	5242.6	5260.7	2964.5	3460.8	4911.6	3430.5	4600	6068.7	9617.8	2138.8	3054	3976.6	4857.7	5742.4	3416.3	3914.6	3319	6932.7	6478.8	7130	5112.7	3627.1	4587.3	2399.4	2056.8	2299.7	8628.2	4181.7	4809.4				3	3	3	5.7	5.7	5.7	102.61	0	14.845	16948000	8	O95622-2;O95622;P51828	O95622-2;O95622	Adenylate cyclase type 5	ADCY5	640
0	25652	25419	0	15145	16917	0	12676	16998	0	18371	15539	0	24117	19483	0	14050	17490	0	25974	25168	0	20126	18930	0	7193.1	14148	0	16606	15738				2	2	2	8.1	8.1	8.1	48.484	0.0017199	3.0595	22341000	3	O95628-5;O95628-3;O95628-2;O95628;O95628-8;O95628-4;O95628-7;O95628-9;O95628-10;O95628-6	O95628-5;O95628-3;O95628-2;O95628;O95628-8;O95628-4;O95628-7;O95628-9;O95628-10;O95628-6	CCR4-NOT transcription complex subunit 4	CNOT4	641
0	48998	34600	1186.6	42556	30443	0	40165	30008	0	38246	38393	0	41440	30574	885.74	37195	31507	0	60808	49668	0	44484	35784	0	27962	17006	0	38058	31697				3	3	3	10.1	10.1	10.1	39.596	0	5.8019	26943000	5	O95630-2;O95630	O95630-2;O95630	STAM-binding protein	STAMBP	642
4417.2	6432.8	0	3520.2	5324.3	0	1431.9	2417.5	0	2774.7	3610.8	0	2620	7590.4	0	1268.1	5137.2	0	4209.9	3631.9	0	4193.5	6574	0	1729.4	5180.5	0	3376.6	4667.9	0				2	2	2	11.9	11.9	11.9	27.419	0	4.5741	10374000	3	O95639-3;O95639-2;O95639	O95639-3;O95639-2;O95639	Cleavage and polyadenylation specificity factor subunit 4	CPSF4	643
8277.9	4526.9	0	7210.3	6582.7	0	5733.5	4470.6	0	10030	5516.3	0	7628.7	6609.3	0	5916.9	6496.7	0	13679	8994.4	0	8809	4351.4	0	4899.7	2492.9	0	12248	9007.9	0				1	1	1	4.3	4.3	4.3	32.559	0.0051716	2.6038	4390500	3	O95685	O95685	Protein phosphatase 1 regulatory subunit 3D	PPP1R3D	644
3276	2679.4	3588.9	2316.8	3562.7	3096.5	4015.9	3286.5	2899.4	3386.7	3344.5	4219.7	2888.3	2873.3	3305.7	4218.8	3972.6	2814.2	3350.5	4695.7	4592.5	3200.2	3903.8	3744.3	2949.8	1484.4	3644.4	2414.3	2026.5	2635.3				1	1	1	0.2	0.2	0.2	527.22	0.0040361	2.7067	3104500	3	O95714	O95714	E3 ubiquitin-protein ligase HERC2	HERC2	645
112070	115530	74025	72312	79694	54860	96304	97145	70111	71227	79057	58414	84048	81802	54711	78091	81890	53861	37685	40068	27155	71315	73629	52161	42817	46113	34416	44003	46765	34833				3	1	1	17.4	5	5	24.267	0	24.868	565130000	13	O95716	O95716	Ras-related protein Rab-3D	RAB3D	646
16372	21035	34771	18499	20788	29610	14813	20255	25875	11653	16769	18626	16413	24571	33545	15253	20223	28017	17954	25868	34316	14721	19246	31171	11542	16002	24508	11665	12661	26091				6	6	4	19.2	19.2	12.5	48.053	0	95.576	88069000	14	O95718;O95718-2;O95718-1	O95718;O95718-2;O95718-1	Steroid hormone receptor ERR2	ESRRB	647
120050	71656	60504	103690	68621	60292	103080	60193	68613	110140	68130	63388	138180	68743	60076	115820	65573	59220	68874	46459	23901	99125	51810	49792	85926	37835	48711	86517	45975	34346				7	7	6	17.4	17.4	15.8	61.99	0	44.388	565650000	24	O95741;O95741-2	O95741;O95741-2	Copine-6	CPNE6	648
556180	666690	564320	370070	550310	406580	386870	475610	479560	379540	575630	455530	445370	722990	513950	391770	594900	416980	406150	577680	399030	395950	582390	474180	226270	360850	311930	326820	343310	375670				14	12	12	25.7	22.2	22.2	94.511	0	280.07	4137600000	63	O95757	O95757	Heat shock 70 kDa protein 4L	HSPA4L	649
6227.6	2172.3	0	5251.6	0	0	4927.5	0	0	2862.9	0	0	6376.8	1904.7	0	4704.8	1977.8	0	7756.9	2010.6	0	7096.8	0	0	3339.7	0	0	6535.6	0	0				3	2	2	9.2	7.7	7.7	56.501	0	69.29	8225900	4	O95758-1;O95758-6;O95758-2;O95758;O95758-5;O95758-4;O95758-7	O95758-1;O95758-6;O95758-2;O95758;O95758-5;O95758-4;O95758-7	Polypyrimidine tract-binding protein 3	PTBP3	650
78636	77389	10218	54204	62149	13573	60008	58259	11118	58617	60428	93176	97136	90494	16739	51886	66716	7437.3	91486	71850	51885	70750	56258	10028	37590	37847	3416.7	83496	58977	13058				2	2	2	41.7	41.7	41.7	10.403	0	60.963	370080000	17	O95777	O95777	U6 snRNA-associated Sm-like protein LSm8	LSM8	651
781940	587810	868100	608490	412230	644160	594260	520100	682700	600710	430160	677270	704060	550950	787470	625230	491040	684500	596170	481630	641760	642670	587750	754550	410760	280030	441550	567670	362500	580810				26	26	22	41.2	41.2	35.6	105.36	0	323.31	4789200000	158	O95782-2;O95782	O95782-2;O95782	AP-2 complex subunit alpha-1	AP2A1	652
32137	4498.5	8291.5	26080	1144.7	6483.4	31987	2399.3	8417.4	25357	1064.9	8415	35427	2014.3	9401.2	25563	3689	7549.2	40341	4001	9441.5	33700	3858.2	7698.2	16238	0	3036	27741	4039	7061.1				6	6	6	15.5	15.5	15.5	54.933	0	79.997	28073000	15	O95793-2;O95793-3;O95793	O95793-2;O95793-3;O95793	Double-stranded RNA-binding protein Staufen homolog 1	STAU1	653
15829	7113.5	12713	8503.5	5615.4	6740.1	12448	8030.6	11566	14255	7386.4	10621	9367.3	7693.3	8934.7	14413	7137.7	11083	4687.9	1323.2	4347.4	6547.5	5774.8	11544	7954	5844.2	5465.6	13523	3571.7	8427.1				1	1	1	3.3	3.3	3.3	47.173	0	25.338	42137000	6	O95810	O95810	Serum deprivation-response protein	SDPR	654
12031	12465	0	14424	6818.7	0	14403	11246	0	13546	10251	0	12594	9274.5	0	10668	7085	0	7624	3656.6	0	11354	7733.4	0	11753	8502.3	0	8095	7453.6	0				2	2	2	11.8	11.8	11.8	23.772	0	9.5514	34914000	4	O95816;O95816-2	O95816;O95816-2	BAG family molecular chaperone regulator 2	BAG2	655
8684.7	3185.1	5029.4	7946	2310.2	3557.3	7353	3213.8	2926.8	5319.8	6146.9	5475.8	7307.1	2035.9	4599.2	7727.8	1479.8	4136.1	9144.9	6945.3	6680.3	7014.5	2600.5	3718.4	8166.8	0	3834.7	10802	3740.9	6687.4				1	1	1	2.3	2.3	2.3	61.594	0.0017178	3.0485	13544000	6	O95817	O95817	BAG family molecular chaperone regulator 3	BAG3	656
4881.2	3624.9	2209.7	2696.1	2281.7	1875.1	5408.1	3131.8	3197	4583.5	2762.3	2069.6	6258	3034.5	1723.8	6829.3	2581.7	2297.4	8749.6	3625.6	4319.1	7516.6	3207.7	1235	2044.1	1095.5	2092	6506.3	2874.9	2317.8				2	1	1	2.7	1.8	1.8	133.4	0	5.6808	5972300	3	O95819-4;O95819-2;O95819;O95819-5;O95819-6;O95819-3;Q8N4C8-5;Q8N4C8-2;Q8N4C8-3;Q8N4C8-4;Q8N4C8	O95819-4;O95819-2;O95819;O95819-5;O95819-6;O95819-3;Q8N4C8-5;Q8N4C8-2;Q8N4C8-3;Q8N4C8-4;Q8N4C8	Mitogen-activated protein kinase kinase kinase kinase 4;Misshapen-like kinase 1	MAP4K4;MINK1	657
2963	17780	28244	1511.1	16881	19792	1559	15041	23135	1448.4	14006	22471	2039.8	16665	24659	1683.9	13595	22609	1207.8	16915	24723	1474.4	15214	25570	1062	9277.7	14861	1912.6	12835	16180				2	2	2	5.3	5.3	5.3	50.945	0	10.691	12802000	9	O95822-2;O95822	O95822-2;O95822	Malonyl-CoA decarboxylase, mitochondrial	MLYCD	658
6869	16096	6396.2	10960	11589	8577.8	8191.6	11857	6056.2	8171.9	14748	5574.1	11625	15161	8064.1	11090	10524	6294.8	13653	10029	7544.4	11753	11521	7128.9	4082.1	8057	4579.4	12317	13827	6329.3				1	1	1	5.7	5.7	5.7	38.696	0	13.487	42140000	8	O95825	O95825	Quinone oxidoreductase-like protein 1	CRYZL1	659
1114700	1295700	550490	798820	998330	403210	789190	959810	372560	886430	1004800	430050	949510	1147700	501200	792140	932530	417090	797420	986060	344020	905440	979770	399240	648840	773310	306970	615540	707790	305030				8	8	8	17.7	17.7	17.7	66.294	0	85.019	3977800000	79	O95831-3;O95831;O95831-2;O95831-5;O95831-6;O95831-4	O95831-3;O95831;O95831-2;O95831-5	Apoptosis-inducing factor 1, mitochondrial	AIFM1	660
51158	78250	74793	35505	62151	49590	33979	56008	58258	44758	69970	54523	46389	70313	63018	47696	73097	61689	74120	102130	97837	57794	84471	58716	24011	41519	36417	53425	78811	73139				4	4	4	6.6	6.6	6.6	92.069	0	72.278	923130000	22	O95834-3;O95834-2;O95834	O95834-3;O95834-2;O95834	Echinoderm microtubule-associated protein-like 2	EML2	661
6529.9	6812.1	0	5518.2	5984.8	0	4004.8	6804.1	0	3861.2	5017.3	0	4887.2	5850.9	0	4698.6	6423.6	0	2444.5	4019.9	0	4358.3	4834.8	0	4071	4426.7	0	3121.6	4537.4	0				1	1	1	6.5	6.5	6.5	27.209	0.00051046	3.5286	11554000	2	O95847-2;O95847	O95847-2;O95847	Mitochondrial uncoupling protein 4	SLC25A27	662
0	5956.9	8608.9	0	5661.4	4490.1	0	7094.3	4687.7	0	4509.9	6596.8	0	5448.8	5290	0	6502.4	6022.1	0	6847.9	8104.8	0	5288.1	6485.1	0	3348.4	1603.3	0	4163.2	7027.2				2	2	2	6.8	6.8	6.8	33.165	0.0029105	2.9093	8786300	3	O95858	O95858	Tetraspanin-15	TSPAN15	663
152280	160020	116560	114210	138500	86609	92758	127280	86619	111450	95289	58750	139340	146800	79880	129070	157840	85122	177860	234990	122570	165420	165640	93582	81136	66952	38266	128600	164750	70582				5	5	5	20.5	20.5	20.5	33.392	0	23.819	573540000	32	O95861;O95861-2;O95861-3;O95861-4	O95861;O95861-2;O95861-3;O95861-4	3(2),5-bisphosphate nucleotidase 1	BPNT1	664
166380	145750	107650	144710	146240	74495	114350	115880	77643	92431	135560	90554	126930	159040	92464	113560	133220	90930	205990	230570	126960	132810	156060	103970	54432	68977	45226	140730	152110	96404				5	5	4	38.2	38.2	35.4	29.644	0	103.28	2044500000	31	O95865	O95865	N(G),N(G)-dimethylarginine dimethylaminohydrolase 2	DDAH2	665
59367	47703	45237	50322	33293	34254	48078	37589	39704	42854	37693	39619	52352	44586	42856	51880	42527	32540	59429	51752	45646	48308	41373	29431	30789	30855	23681	39102	34025	27840				6	6	6	13.7	13.7	13.7	59.382	0	39.795	117920000	27	O95870-2;O95870	O95870-2;O95870	Abhydrolase domain-containing protein 16A	ABHD16A	666
5775.3	12491	22748	4667.3	9591.6	19074	4097.8	11875	20041	4075.1	8532.3	20838	7007.1	13555	24370	4451.4	8701.2	15536	6048.9	12828	25555	6378	12497	26966	3453.2	6911.1	14892	5979.4	15437	22948				2	2	2	14	14	14	19.206	0	4.8501	28194000	4	O95881	O95881	Thioredoxin domain-containing protein 12	TXNDC12	667
12547	6636.3	9567.1	9350.8	6088.6	4720.3	12764	5112.6	7361.6	11682	11129	15076	11109	9793.1	9647.3	12591	7636.8	7265.2	19216	12700	10279	17757	7452.9	7959.7	9750.7	6166.5	8914.6	12539	10975	12922				1	1	1	8	8	8	23.568	0.00026759	4.1717	21609000	3	O95926-2;O95926	O95926-2;O95926	Pre-mRNA-splicing factor SYF2	SYF2	668
6977	3508.8	10543	7947.1	3751.8	7571.5	5783.2	1819.4	9676.4	5930.4	2891.2	9205.5	5190.9	5066.3	8329.8	4995.8	3043.1	6948.6	11462	4205.6	8288.6	8216.7	4200.8	9711.7	5074.7	2842.4	4159.1	8356.6	4438.8	8036.7				3	3	3	4.7	4.7	4.7	106.46	0	5.7513	15017000	4	O95980	O95980	Reversion-inducing cysteine-rich protein with Kazal motifs	RECK	669
4978.7	5843.2	3939.7	4647.1	5346.6	0	4425.5	5845.3	2006.7	5698	4834.5	1653	5270.1	6160	3016.4	4050.3	6252	3211.1	6305.8	7505.3	4027.3	3016.1	7152.5	3008.6	2717.4	3613.1	3528.9	4958.2	4253.9	2017.3				1	1	1	2.1	2.1	2.1	79.838	0.00051773	3.7252	13463000	6	O95985-3;O95985-2;O95985	O95985-3;O95985-2;O95985	DNA topoisomerase 3-beta-1	TOP3B	670
87503	84184	187870	67510	54153	151370	58446	61637	133480	56883	71133	153830	66506	67170	164290	55730	56201	160420	70888	92354	168970	67166	81873	169020	38402	32449	87255	57887	51736	168520				2	2	2	18	18	18	19.471	0	8.9508	192380000	6	O95989	O95989	Diphosphoinositol polyphosphate phosphohydrolase 1	NUDT3	671
53017	22507	14804	47584	19184	12372	25255	18393	13326	49652	20546	12604	40299	18456	12977	44005	13208	12866	45574	24117	23670	37012	20389	13701	19584	11348	9573.2	54868	19910	9619				4	4	4	8.8	8.8	8.8	65.596	0	18.877	348610000	13	O96005-3;O96005-4;O96005	O96005-3;O96005-4;O96005	Cleft lip and palate transmembrane protein 1	CLPTM1	672
148350	130160	155040	111050	90264	110830	120400	104460	126880	118920	104390	122440	127830	119200	144960	118390	96570	121910	118200	108740	112920	121640	104610	131190	87989	71263	77288	97809	78182	91326				7	7	7	27.4	27.4	27.4	37.893	0	51.264	525120000	38	O96008;O96008-2	O96008;O96008-2	Mitochondrial import receptor subunit TOM40 homolog	TOMM40	673
6093.7	0	0	3991.1	0	0	5821.1	0	0	4137.8	0	0	3792.4	0	0	3676.7	0	0	5259.4	0	0	6434.3	0	0	3025.5	0	0	5163.5	0	0				1	1	1	5.7	5.7	5.7	26.724	0	6.8581	2902600	3	O96011-2;O96011	O96011-2;O96011	Peroxisomal membrane protein 11B	PEX11B	674
8665.3	0	18138	6006.6	0	16738	4039.2	0	10716	4785	0	13358	6299.8	0	13323	6225.8	0	12713	12504	0	23084	6883.9	0	17614	3707.6	0	8207.2	6155.9	0	16393				2	2	2	6.1	6.1	6.1	47.924	0	14.25	7716300	3	O96013-2;O96013-4;O96013;O96013-3	O96013-2;O96013-4;O96013;O96013-3	Serine/threonine-protein kinase PAK 4	PAK4	675
44193	22965	20545	33615	16388	19000	38128	17994	16237	45203	21470	17828	44710	22921	21260	40460	19302	14473	54179	30687	28280	38772	21342	21078	26049	12832	13840	33822	20801	15468				7	7	6	21.9	21.9	19.1	47.46	0	34.755	145720000	23	O96019;O96019-2	O96019;O96019-2	Actin-like protein 6A	ACTL6A	676
742930	602670	516300	536540	447060	344130	586180	433690	363120	551650	461470	415820	606790	492010	436960	475540	405700	393590	389420	293940	270100	499490	419280	386550	373280	243370	267780	264530	226540	221940				12	12	5	40	40	22.1	46.258	0	167.94	3432900000	119	O97580	O97580			677
20375	39393	46814	16399	46997	38502	8970.9	33030	31437	16006	48335	43421	20157	63359	42182	11173	42385	44978	25609	80545	77430	12667	64208	45017	4584.1	26600	17501	15039	49186	50361				3	3	3	34.7	34.7	34.7	11.153	0	11.47	488430000	9	P00172-2;P00172;P00167-2;P00167-3;P00167	P00172-2;P00172;P00167-2;P00167-3;P00167	Cytochrome b5	CYB5A	678
2902.7	0	0	3181.7	0	0	1975.8	0	0	2517.7	0	0	3159.2	0	0	3472	0	0	3637	0	0	3526.1	0	0	2352.3	0	0	2647.6	0	0				1	1	1	7.2	7.2	7.2	35.412	0.0083957	2.2958	0	1	P00325-2;P00325;P08319;P08319-2	P00325-2;P00325;P08319;P08319-2	Alcohol dehydrogenase 1B;Alcohol dehydrogenase 4	ADH1B;ADH4	679
4540300	8733600	9312200	3356600	7119700	7788900	3586700	6608400	7153500	3676900	6759200	7694100	4303300	7376500	8077900	3374900	6479600	8254400	4881500	7553100	8810500	4410600	7020200	8821600	2798100	5150500	5580600	3480500	5748600	7507100				19	19	19	64.7	64.7	64.7	36.612	0	323.31	74598000000	299	P00336;P07195	P00336;P07195	L-lactate dehydrogenase B chain	LDHB	680
5265700	9919000	9677200	6470600	11966000	11244000	4727200	8638800	8351700	5717400	11162000	10572000	6988800	12077000	11162000	5508000	10022000	9782700	3767800	5824000	6325100	5197900	9089100	7484800	4073200	8084900	7704800	3187000	5131900	5048400				17	17	16	59.9	59.9	58.7	36.618	0	323.31	28323000000	174	P00339;P00338-4;P00338;P00338-3;P00338-5;P00338-2	P00339			681
6332000	4631800	6974900	5138600	3685200	4785100	4803200	3375000	5161600	5231400	3557700	5603200	6474300	4651600	7639300	4789000	3590100	5485600	4073300	2752200	3864200	6203800	3663600	5929700	3946600	2810100	3579000	3429000	2338800	3403200				15	15	15	58.6	58.6	58.6	35.484	0	323.31	39057000000	229	P00346;P40926;P40926-2	P00346;P40926	Malate dehydrogenase, mitochondrial	MDH2	682
249050	33147	76257	203190	22833	52565	196960	22217	49015	192050	25937	50305	239550	25623	97373	160230	21292	45084	250570	37083	79733	273120	30709	64587	119810	14253	31354	184090	23525	70236				4	4	4	22.9	22.9	22.9	34.161	0	62.958	383320000	20	P00348;Q16836;Q16836-3;Q16836-2	P00348			683
101520	83955	131540	48162	33999	60462	78261	63166	105010	110840	97764	137910	80595	70850	109970	40411	33043	55127	96006	83544	130150	59664	53062	79887	28639	24397	49317	88690	69726	115460				6	6	6	13.8	13.8	13.8	54.861	0	26.743	181520000	29	P00352	P00352	Retinal dehydrogenase 1	ALDH1A1	684
19944000	25369000	17269000	17279000	19714000	15238000	15917000	18647000	14175000	16588000	20258000	14025000	17888000	23046000	16009000	16649000	19966000	14735000	15048000	17481000	13054000	16016000	22168000	15164000	11211000	13698000	9446300	11700000	16068000	10270000				18	18	18	71.2	71.2	71.2	35.836	0	323.31	197370000000	1438	P00355;P04406-2;P04406	P00355			685
1632500	1538200	1611800	1217200	1171700	993680	1049400	1036000	1005800	1395600	1262800	1239700	1161200	1130400	1080200	1032300	898000	950550	1611000	1664100	1317900	1467400	1299200	1242300	763410	728260	659300	1224700	1365200	1047500				16	16	16	41.2	41.2	41.2	61.397	0	279.07	11351000000	176	P00367;P00367-3;P00367-2;P49448	P00367;P00367-3;P00367-2;P49448	Glutamate dehydrogenase 1, mitochondrial;Glutamate dehydrogenase 2, mitochondrial	GLUD1;GLUD2	686
27410	73741	29110	17636	45651	21108	21451	58921	26347	21217	71972	30991	24972	55901	33539	24591	56234	27718	30769	56280	33558	20504	43785	32225	14305	41984	18105	24926	56752	30792				3	3	3	26.3	26.3	26.3	21.455	0	112.37	154590000	13	P00377	P00377			687
2106.3	13774	14980	4962.7	11738	13022	3902	8502.4	12756	2419	15556	12519	0	19483	12898	2595.8	12083	7467.7	3237.4	10962	17059	3166.7	16077	14336	0	8058.4	5495.5	2824	14691	15200				5	1	1	27.3	8.3	8.3	31.628	0	20.441	55763000	5	P00387-2;P00387;P00387-3	P00387-2;P00387;P00387-3	NADH-cytochrome b5 reductase 3;NADH-cytochrome b5 reductase 3 membrane-bound form;NADH-cytochrome b5 reductase 3 soluble form	CYB5R3	688
4573.4	3233.6	1289.1	2698.3	3410.1	1167.7	2179.4	4719.1	0	2192.9	3430.9	1209	4835.7	4059.8	1708.9	2246.8	5629.4	1588.2	4273.2	4614.3	2029.1	4197.8	3907.1	0	2238.8	1909.5	0	3614.2	4585	3143				1	1	1	5.2	5.2	5.2	47.267	0	32.685	12119000	5	P00390-5;P00390-4;P00390-2;P00390-3;P00390	P00390-5;P00390-4;P00390-2;P00390-3;P00390	Glutathione reductase, mitochondrial	GSR	689
20703	13909	15947	9890	17939	6839.5	11456	8602.7	7674.6	136910	142540	174430	18155	23793	34000	20315	20650	30994	93680	97260	118380	35144	37515	48025	4813	8239	4457.7	50713	53678	52501				5	5	5	7.6	7.6	7.6	122.2	0	38.316	332950000	32	P00450;CON__ENSEMBL:ENSBTAP00000031900	P00450	Ceruloplasmin	CP	690
54757	71963	79035	40940	56682	60168	48336	58549	65655	75137	71332	97568	53790	64958	83989	55635	53351	70873	80624	86298	114850	54653	57256	77209	32402	41262	46904	42364	58715	58929				4	4	4	20.8	20.8	20.8	32.118	0	48.946	648630000	44	P00491	P00491	Purine nucleoside phosphorylase	PNP	691
3775300	3582700	3548700	1961700	1897000	2466400	2238800	3173400	3195800	2881300	2819300	3041700	2712200	2588800	3138200	2242700	2068300	2791700	1949500	2541500	1723500	2408000	2318200	3179200	1533600	1668100	2150500	1773400	2077800	2296100				12	12	12	49.9	49.9	49.9	46.474	0	246	14713000000	100	P00503;P17174;P17174-2	P00503			692
15376000	11544000	13285000	11774000	8736900	8986800	9953200	8143600	8762200	10751000	9730900	10598000	16359000	12905000	13176000	10791000	7769900	10351000	9519600	8061300	6785400	10785000	10030000	10163000	8777600	6499000	7374700	7740600	5578000	7329300				23	23	16	67	67	50	47.436	0	323.31	91237000000	433	P00506	P00506			693
444680	608530	570740	293480	488210	427570	383970	406640	542550	389820	528130	448630	461520	616750	620360	332650	360080	548320	367790	536830	441580	388610	415080	611200	214880	386910	348480	295130	338100	345450				8	8	8	45.4	45.4	45.4	21.639	0	241.76	3628000000	53	P00571;P00568	P00571			694
931.79	0	0	0	0	0	0	0	0	0	0	0	0	0	0	0	0	0	0	0	0	0	0	0	0	0	0	0	0	0				1	1	1	4.4	4.4	4.4	36.779	0	27.516	16128000	3	P00636	P00636			695
1340100	2164100	1675700	1008800	1404300	1198700	1048400	1703400	1472000	743970	1276200	1026900	1024200	1636900	1352800	983170	1382500	1346200	1855800	2966300	2175800	1424900	2374500	1972700	767460	1257600	1009000	1087100	1661800	1501200				9	9	6	34.8	34.8	23.2	37.294	0	194.2	7667200000	131	P00795	P00795			696
18199	65954	40074	11272	48489	25893	12772	44544	33008	14452	50783	31424	18184	59825	39711	12599	56351	33132	9137.3	48185	35309	16609	52485	37622	11360	25762	19534	18916	44440	39699				2	2	2	9.1	9.1	9.1	11.206	0.0058562	2.5629	49472000	4	P00819;P14621	P00819;P14621	Acylphosphatase-2	ACYP2	697
2067900	1839500	3047300	1610000	1401700	2348600	1484000	1657500	2250000	1701800	1693000	2347500	2008600	2016600	2730400	1397700	1370200	2078900	1200100	1195400	1856000	1559600	1314800	2283600	1043500	1230700	1836100	906470	979860	1528300				13	13	13	34.3	34.3	34.3	51.629	0	323.31	17247000000	177	P00889;O75390	P00889;O75390	Citrate synthase, mitochondrial	CS	698
22626	18490	96557	8969.5	5720.3	64019	5454.8	4113.6	53721	60657	61509	132780	13041	15500	82145	13455	11835	68449	19574	19163	63521	5831	5171.3	65461	0	6508.9	41374	18561	18591	91649				2	2	2	12.6	12.6	12.6	28.87	0	9.5555	180440000	6	P00915	P00915	Carbonic anhydrase 1	CA1	699
428940	420610	442420	370910	509810	427880	397990	401840	386200	452820	491300	447460	492370	478280	485410	311730	356460	392880	548810	515110	545960	436860	453250	453260	259920	245000	262250	360910	337240	304660				1	1	1	5	5	5	29.246	0.00051269	3.5964	11679000000	15	P00918	P00918	Carbonic anhydrase 2	CA2	700
21831	26336	0	13282	12244	0	16364	16165	0	12911	6871.1	0	20071	15934	0	16293	13021	0	13040	4206.2	0	17940	10649	0	12875	8421.6	0	16454	11208	0				2	2	2	7.8	7.8	7.8	46.53	0	20.828	16530000	4	P00966	P00966	Argininosuccinate synthase	ASS1	701
4440.5	8296.2	5656.3	4573.6	4246.8	1934.1	2972.7	5373.7	2753.2	44648	84885	47649	3958.2	9967.1	5219.4	3218	12480	6236.3	25284	39437	20117	7365.9	11793	6657.1	0	2546	674.06	4178.8	17170	9559.2				2	2	2	7.1	7.1	7.1	52.602	0	4.8737	57296000	8	P01008	P01008	Antithrombin-III	SERPINC1	702
66334	45637	67712	38863	34494	45331	32785	8401.7	33223	507150	359560	624520	59303	34177	62998	69462	44761	51547	338400	232580	432620	95224	46223	94375	31888	21382	30134	261600	173850	270630			+	2	2	2	1.8	1.8	1.8	163.29	0	6.0354	517670000	9	P01023;CON__ENSEMBL:ENSBTAP00000024146;P20742-2;P20742	P01023;CON__ENSEMBL:ENSBTAP00000024146;P20742-2;P20742	Alpha-2-macroglobulin;Pregnancy zone protein	A2M;PZP	703
559270	373140	524330	538900	335450	487570	524690	281450	430000	6250100	6353500	5470300	761330	734420	717830	742330	688380	794930	2561900	2472100	2337300	884080	703360	852780	442850	204240	350810	876680	702630	785730				40	40	40	34.2	34.2	34.2	186.8	0	323.31	8136500000	253	P01025;CON__Q2UVX4;P01024	P01025			704
2992.7	4536.3	8195.9	3689.3	2833.3	3365.9	1996.4	1987.4	5917.8	3999.9	1648.8	6268.7	3538.5	2787.8	3671.4	2583.3	1266.5	4990.2	4442.1	2859.9	6944.3	2986.2	2299.5	8410.7	1983.2	0	3976.2	3853.1	2170.2	6382.2				7	1	1	56.1	7.9	7.9	21.229	0.002907	2.9037	6364700	4	Q2MJK3;P01111	Q2MJK3;P01111	GTPase NRas	NRAS	705
138850	75114	65348	89303	52967	55094	111350	53303	51802	120040	64999	54842	108420	62555	50608	130330	56833	56810	114860	72671	57124	110860	64181	56395	67077	41104	30397	110480	50977	56856				7	3	1	56.1	20.6	6.3	21.298	0	12.286	195830000	17	P01112;P01112-2	P01112;P01112-2	GTPase HRas;GTPase HRas, N-terminally processed	HRAS	706
284730	129060	221950	194770	111020	162680	212570	98170	170750	228990	105710	170160	231050	96613	170250	218620	99992	169890	244980	104330	186560	238270	122670	182650	139180	62490	100080	217730	99156	160810				7	7	2	56.4	56.4	14.4	21.424	0	86.172	978670000	55	P01116-2;P01116	P01116-2;P01116	GTPase KRas;GTPase KRas, N-terminally processed	KRAS	707
334200	346890	248010	405080	159140	223780	127520	74619	132960	4719200	4141200	4169100	562280	197840	359150	415460	429290	305880	2115000	1505800	1516100	298890	671760	380360	70730	85967	152270	630130	605140	564290				3	3	3	51.4	51.4	51.4	11.003	0	112.85	6719000000	63	P01846	P01846			708
0	0	1655.4	0	0	0	0	0	807.14	0	0	2226	0	0	989.15	0	0	1505.5	0	0	1418	0	0	9989.3	0	0	876.52	0	0	1488.5				1	1	1	3.8	3.8	3.8	49.328	0.0017161	3.0354	0	1	P0DOX5;P01857	P0DOX5;P01857	Ig gamma-1 chain C region	IGHG1	709
7140.5	127930	158860	6712.9	112860	148710	4777.2	100450	80378	39621	943000	949340	5913.6	106130	142700	6220.7	99872	76111	32417	579520	618080	11196	176960	188330	6144.3	74243	96147	31616	421040	512720				1	1	1	2.6	2.6	2.6	63.485	0.0051643	2.5918	180510000	5	P0DOX6;P01871;P01871-2	P0DOX6;P01871;P01871-2	Ig mu chain C region	IGHM	710
3040100	1880300	2547500	1886100	1195500	1652700	1845600	1142800	1477400	35553000	21391000	28385000	3962200	2494600	3410500	2821800	1654100	2117200	17017000	9616700	13381000	4590300	2377200	3269800	1210300	889970	1256500	3470700	2348200	3233100				7	7	6	78.7	78.7	72.3	15.039	0	100.8	28542000000	166	P01965;CON__P01966	P01965			711
77726	32777	14953	57018	18677	12091	43432	14380	10276	887460	338130	103710	87301	43013	17055	75391	20930	17510	389540	139830	56385	107480	39653	14558	41394	23198	7866.4	89641	46665	15936				4	1	1	29.3	12.9	12.9	16.055	0.00027005	4.3035	333200000	15	P02042	P02042	Hemoglobin subunit delta	HBD	712
8157000	11173000	8407500	6134200	6671700	5364500	3538300	5649500	4679900	97143000	127830000	107040000	9001800	15743000	12223000	6991700	11329000	8684100	39976000	54782000	47297000	10318000	13455000	12479000	3570100	4959900	3747200	10507000	14794000	11736000				12	12	9	68.7	68.7	52.4	16.165	0	323.31	298540000000	704	P02067;P68871;P04246;P02101;P69892;P69891;P02100	P02067			713
0	4682.8	0	0	3221.2	0	0	3393.8	0	0	1942.9	0	0	2995.3	0	0	2587.7	0	0	6170.3	0	0	1674.6	0	0	1688.3	0	0	2953.1	0				1	1	1	1	1	1	160.61	0.0024438	2.9926	3209800	1	P02462	P02462	Collagen alpha-1(IV) chain;Arresten	COL4A1	714
34254	12675	5347	32960	7934.8	4648.8	33188	8665.8	3307.8	67515	26054	3452.9	45689	10088	7489.5	4021.5	8132.8	4456.9	439470	207250	457910	106520	47800	89111	45974	7680.4	16982	3397500	1607400	3839400				5	5	5	33.5	33.5	33.5	19.746	0	12.982	1177200000	29	P02475;A0A140G945-2;A0A140G945;P02489	P02475			715
34020000	26763000	17590000	25569000	20409000	14290000	27234000	20974000	14905000	34012000	29090000	20737000	40604000	35537000	21564000	53253000	42731000	30059000	115610000	99991000	69131000	59707000	46682000	35203000	14690000	14560000	6677500	71208000	59407000	42786000				36	36	30	64.4	64.4	55.4	53.667	0	323.31	466980000000	1508	P02543;P08670	P02543;P08670	Vimentin	VIM	716
800870	1423400	915470	932040	1384100	1014700	727420	1346700	812010	662110	1182400	812120	623070	1351000	766530	797060	1402200	629930	160050	887630	185600	464390	1058700	506730	455520	1076700	535880	111480	467020	114610				16	15	5	36.4	36.4	12.9	62.071	0	323.31	7934100000	199	P02547	P02547			717
11392	13356	7090.4	8478.3	12331	7967.5	4786.4	8671.6	5083.5	72127	93287	56157	12865	10251	8950.1	8321.6	15467	7603.3	43697	46692	28773	10386	12760	7502.6	5036.7	3624.8	4541.7	12372	17279	9418.1				5	5	5	2.5	2.5	2.5	279.67	0	72.5	56019000	13	P02549-2;P02549	P02549-2;P02549	Spectrin alpha chain, erythrocytic 1	SPTA1	718
99389	46468	59178	81657	30143	51530	87318	38117	49892	94613	36355	46641	99839	39777	58773	75106	32044	48287	106090	33666	44098	86554	42695	53812	60881	24302	32863	89443	28678	46575				26	2	2	61.6	4.7	4.7	50.068	0	16.073	475740000	24	P02550	P02550			719
12873000	12891000	13361000	9739000	10073000	9881900	11221000	11170000	12080000	10388000	10761000	11041000	10951000	11313000	12283000	10900000	10330000	11354000	9009000	9843600	9564200	10780000	10662000	10056000	6159900	7143700	6874700	8809800	8057200	8849000				26	3	0	66.7	8.1	0	49.86	0	43.489	24739000000	408	P02554;A6NNZ2;CON__ENSEMBL:ENSBTAP00000025008;Q9H4B7	P02554			720
30851	25170	47117	15304	13682	27376	11071	9656.5	17668	47865	36267	64673	23925	20454	36624	19086	19016	30989	114150	90681	171190	40714	26970	56837	13996	12811	22301	152910	111470	216950			+	3	3	3	2.5	2.5	2.5	94.972	0	53.018	299710000	14	P02671;P02671-2;CON__P02672	P02671;P02671-2;CON__P02672	Fibrinogen alpha chain;Fibrinopeptide A;Fibrinogen alpha chain	FGA	721
57897	86360	63610	31849	56034	45417	24996	56743	26459	80652	141020	95148	36710	71879	37410	41779	56048	41902	157610	280130	231180	51989	116480	61055	22922	40903	29801	222270	392210	336490				2	2	2	6.3	6.3	6.3	55.928	0	22.271	347640000	14	P02675	P02675	Fibrinogen beta chain;Fibrinopeptide B;Fibrinogen beta chain	FGB	722
39024	37964	81624	23112	22597	37059	14381	13584	28711	53524	49081	75422	29059	33087	56517	32726	28719	55631	121740	121640	212220	47498	36962	93064	13827	16629	31909	163180	145730	278910				2	2	2	6.4	6.4	6.4	49.496	0	53.048	212410000	14	P02679-2;P02679	P02679-2;P02679	Fibrinogen gamma chain	FGG	723
28633	27616	77515	24516	33086	63961	21932	23765	53713	102010	215530	459690	31386	43173	97317	28415	32580	84069	88648	181080	350310	53026	83234	194590	10994	17154	41398	187010	346440	666850				14	14	14	11.3	11.3	11.3	262.62	0	314.08	697730000	71	P02751-1;P02751-6;P02751-5;P02751-3;P02751-17;P02751;P02751-8;P02751-7;P02751-11;P02751-14;P02751-9;P02751-10;P02751-4;P02751-13;P02751-12;P02751-16;P02751-2	P02751-1;P02751-6;P02751-5;P02751-3;P02751-17;P02751;P02751-8;P02751-7;P02751-11;P02751-14;P02751-9;P02751-10;P02751-4;P02751-13;P02751-12	Fibronectin;Anastellin;Ugl-Y1;Ugl-Y2;Ugl-Y3	FN1	724
3295.3	0	13835	1435	0	10575	2101.9	0	6312.3	2148.8	0	10126	3454.4	0	14295	4290.1	0	10704	52625	0	68440	24085	0	29272	1388.2	0	7649.3	10898	0	17569				1	1	1	7.4	7.4	7.4	20.019	0	4.9363	21562000	2	P02792	P02792	Ferritin light chain	FTL	725
0	9347.7	6490.5	0	6177.6	4929	0	4814.2	5788.8	0	8836.4	6381.1	0	7996.5	7701.5	0	8715.8	5959.3	0	69104	62048	0	27172	27926	0	4695.2	3212.6	0	20980	20637				2	2	2	9.8	9.8	9.8	21.225	0.00098985	3.1498	23116000	3	P02794	P02794	Ferritin heavy chain;Ferritin heavy chain, N-terminally processed	FTH1	726
157090	97528	158020	136430	77261	126300	134230	76692	128820	139700	69020	120990	145510	80483	136210	127380	78468	134840	143260	93884	151760	164020	89469	146170	86694	49273	85606	141250	70707	112750				32	1	1	60.4	2	2	89.288	0	8.8984	653210000	14	P03974	P03974			727
8693	10152	3342.3	3753	6522.6	2963.2	2349.1	3451.6	1569.5	2092.4	1610.8	1925.6	4939.3	6012.3	2949.1	5061.8	3197.3	2701.8	2007.5	0	2558.6	3275.1	3432.8	1406.7	2930.7	2617.3	2558	2375.7	3714.3	1907.7				1	1	1	5.7	5.7	5.7	39.135	0	19.087	46070000	6	P03999	P03999	Short-wave-sensitive opsin 1	OPN1SW	728
244300	73689	53778	154290	54018	47003	129650	38595	35151	158460	49510	43891	244770	74609	70467	172200	48443	40764	104550	33587	21318	158820	55305	39249	123560	45921	29439	112210	38560	36604				2	2	2	4.4	4.4	4.4	40.584	0	6.9879	236120000	8	P0DN78;P0DN77;P04001;P04000	P0DN78;P0DN77;P04001;P04000	Medium-wave-sensitive opsin 1;Long-wave-sensitive opsin 1	OPN1MW;OPN1LW	729
11579	0	5675.8	6949	0	4945.1	8668.4	0	2865	4461.8	0	3710.5	8368.3	0	5164.8	6595.5	0	5355.4	9137	0	5018.6	8363	0	4776.4	2722.1	0	3866.7	7463.5	0	7106.5				3	3	3	9.2	9.2	9.2	53.688	0	5.9613	11933000	5	P04066	P04066	Tissue alpha-L-fucosidase	FUCA1	730
1824500	463340	1328200	1367400	338460	986940	1369600	365250	966820	1345400	340000	1031100	1464200	415230	1104900	1432300	368820	923410	1133000	343860	720300	1342200	356980	908200	872740	240300	609450	849120	285400	827750				12	12	9	48.6	48.6	39	39.42	0	226.02	7724000000	91	P04075;P04075-2	P04075;P04075-2	Fructose-bisphosphate aldolase A	ALDOA	731
2981.9	0	0	3597.2	0	0	2945.2	0	0	18697	0	0	4286.9	0	0	4470.8	0	0	16285	0	0	3913.5	0	0	2164.7	0	0	8872.7	0	0				1	1	1	0.3	0.3	0.3	515.6	0.0024426	2.9875	4108700	1	P04114	P04114	Apolipoprotein B-100;Apolipoprotein B-48	APOB	732
2881	14753	10942	9416.7	9228.4	13790	0	8238.6	10671	6190.6	12903	15023	7196.6	10996	14257	7180.9	12592	16426	17552	16781	32109	15675	14550	22457	8387.5	5574.6	4541.1	13665	17756	32352				2	2	2	17.7	17.7	17.7	11.075	0.00026631	4.1002	220970000	7	P04163;P60903	P04163;P60903	Protein S100-A10	S100A10	733
72649	66647	51712	43941	54873	41251	50953	41722	37410	53395	51811	39525	60045	58612	45309	63898	54172	40563	74318	65290	44224	65164	57514	43362	37959	39588	20907	52743	54447	37707				6	6	6	16.2	16.2	16.2	76.832	0	94.032	198160000	41	P04175;P16435	P04175;P16435	NADPH--cytochrome P450 reductase	POR	734
3813500	4107900	3214800	2838600	2780600	2483600	2465300	2671200	2496400	2139200	3260800	2834100	2954500	3257900	2437700	1180300	2083900	2137200	3555900	3393100	3022600	3061000	2667300	2590300	1460300	1427400	1681000	3094500	2443400	2776200				6	6	6	62.7	62.7	62.7	15.892	0	222.65	19726000000	84	P04178	P04178			735
52374	9150	6852.2	27637	8129.1	2787.5	48998	6351.6	3314.7	44545	7677.1	2167.6	42453	7884.9	5015.4	33373	7694.3	4373.1	33159	4954.9	3254.3	31288	7149.6	3727.3	29991	3405.2	2615.1	35069	4125.7	1619				3	1	1	13.1	8	8	19.73	0	34.002	518160000	9	P04179-4;P04179-2;P04179;P04179-3	P04179-4;P04179-2;P04179	Superoxide dismutase [Mn], mitochondrial	SOD2	736
0	0	37956	0	0	29441	0	0	22913	0	0	20101	0	0	29949	0	0	32383	0	0	19531	0	0	26572	0	0	19176	0	0	19974				1	1	1	3.6	3.6	3.6	48.534	0.00099428	3.2222	6482300	2	P04181	P04181	Ornithine aminotransferase, mitochondrial;Ornithine aminotransferase, hepatic form;Ornithine aminotransferase, renal form	OAT	737
55451	45666	72643	40817	44224	68746	42379	39631	69592	39071	39210	58999	40834	41729	62530	30663	39058	54871	15407	13749	30641	34527	33263	58183	28880	20930	43508	21259	19229	32644				2	2	2	14.9	14.9	14.9	17.935	0	5.5386	379170000	14	P04216	P04216	Thy-1 membrane glycoprotein	THY1	738
74009	73908	76543	112090	105950	120620	33826	45066	54821	195320	162490	192140	158910	138110	151750	76769	71293	81284	78235	83241	72874	166110	148430	170630	52587	45553	61843	81612	83657	95083			+	14	9	1	29.6	22.3	1.8	60.066	0	73.222	784940000	37	P04259;CON__P48668;CON__P04259;P48668	P04259;CON__P48668;CON__P04259;P48668	Keratin, type II cytoskeletal 6B;Keratin, type II cytoskeletal 6C	KRT6B;KRT6C	739
1298	0	0	1506.7	0	1361.8	944.58	0	1149.9	3503.3	0	1770.8	1163.1	0	760.32	0	0	630.78	1484.1	0	1225	0	0	0	1063.8	0	0	1056.3	0	1269.5				3	2	2	1.7	0.9	0.9	309.26	0	11.577	1317300	2	P04275;P04275-2	P04275	von Willebrand factor;von Willebrand antigen 2	VWF	740
266910	499780	1178600	222360	397590	1010500	232470	428800	993780	231360	431450	954160	216000	398920	941330	193070	354070	923440	68182	115680	282700	191070	324150	847940	143840	247400	615370	68443	81118	399690				20	5	4	61.5	15.1	11	49.585	0	323.31	2212800000	38	P04350	P04350	Tubulin beta-4A chain	TUBB4A	741
11446	14633	7717.3	8944.1	11566	7123.7	7458.7	6983.7	0	89090	158800	103220	11295	19376	13246	9051.9	16180	12555	42707	72199	48023	17141	24208	15776	6125.7	9786.1	7556.1	17856	29323	14409				3	3	3	13.6	13.6	13.6	37.69	0	95.995	309980000	10	P04366	P04366			742
24616	4061.9	2669.3	18855	5725.1	2664.2	19619	3184.7	2291.2	22408	2801.5	1851.6	31450	4332.7	2740.6	19614	4622.7	2680.3	19899	1881.5	1280.2	16216	3416.1	2812.1	13907	2726.1	1089.2	25564	3935.4	1587.5				2	2	2	6.7	6.7	6.7	48.882	0.00050633	3.4437	14888000	4	P04404;P10645	P04404;P10645	Chromogranin-A;Vasostatin-1;Vasostatin-2;EA-92;ES-43;Pancreastatin;SS-18;WA-8;WE-14;LF-19;Catestatin;AL-11;GV-19;GR-44;ER-37;GE-25;Serpinin-RRG;Serpinin;p-Glu serpinin precursor	CHGA	743
42017	110310	102880	19781	47830	41224	28943	73063	62148	26604	64746	57434	17976	67597	43597	19716	52727	43778	41627	107060	99461	32362	97497	85888	14138	34018	33901	36818	92061	79368				5	5	5	14.7	14.7	14.7	51.657	0	21.86	269640000	21	P04424;P04424-2;P04424-3	P04424;P04424-2;P04424-3	Argininosuccinate lyase	ASL	744
15054	23384	30408	18390	18333	22783	13691	16027	22134	12639	20112	28348	21456	18808	28830	19803	18234	23824	197700	41541	166900	30774	20971	40385	25423	12411	25391	25113	16387	32884				2	2	1	7.4	7.4	3.8	40.84	0	31.204	146860000	25	P04439;P04439-2	P04439;P04439-2	HLA class I histocompatibility antigen, A-3 alpha chain	HLA-A	745
185920	259400	171840	132000	225820	128180	55501	212190	107650	118010	242300	161030	124730	261580	187250	82282	237840	164070	260600	478180	258670	157540	367020	237060	85082	132070	76779	150350	307230	180990				7	7	7	59.8	59.8	59.8	28.068	0	211.05	1775000000	27	P04574;P04632;Q96L46	P04574;P04632	Calpain small subunit 1	CAPNS1	746
2242.1	1687.4	3644.8	1102.4	1735.5	2260.4	1533.6	3382.7	2235.9	1844.8	3621.6	3353.6	3284.4	2193.9	3212.4	2737.9	2772.9	3403.6	5072.8	5941.1	8952.8	2806.5	2531.8	2891.2	1069.7	1269.6	1990.2	3957.2	2768.9	4749.1				3	3	3	6.2	6.2	6.2	62.567	0	10.121	4239700	5	P04626-3;P04626-2;P04626-5;P04626-4;P04626;Q15303-4;Q15303-3;Q15303-2;Q15303;P04626-6;P00533	P04626-3;P04626-2;P04626-5;P04626-4;P04626;Q15303-4;Q15303-3;Q15303-2;Q15303	Receptor tyrosine-protein kinase erbB-2;Receptor tyrosine-protein kinase erbB-4;ERBB4 intracellular domain	ERBB2;ERBB4	747
209400	305240	400240	110470	252430	290280	77909	193040	375000	98036	232540	340000	223930	269560	498080	80780	235270	282870	478510	385900	1338700	101290	314260	517350	76605	142580	274590	285320	316840	662030				12	10	8	42	35.5	27.6	40.45	0	197.78	3706200000	71	P04899;P04899-6;P04899-3;P04899-5;P04899-2;P04899-4	P04899;P04899-6;P04899-3;P04899-5;P04899-2;P04899-4	Guanine nucleotide-binding protein G(i) subunit alpha-2	GNAI2	748
655620	240330	1279800	416140	194890	938980	405270	258150	807260	542130	308410	1327400	564820	283390	825120	423010	216290	821300	604320	235640	1422500	505900	226270	790450	447030	184520	864730	487370	238130	1200600				5	5	1	57.7	57.7	8.5	14.105	0	152.07	63200000000	16	Q93077;Q7L7L0;P04908	Q93077;Q7L7L0;P04908	Histone H2A type 1-C;Histone H2A type 3;Histone H2A type 1-B/E	HIST1H2AC;HIST3H2A;HIST1H2AB	749
1270200	1478400	1080200	1036700	1180400	956860	985590	1362200	846970	913970	1230200	832760	968860	1267600	896680	1014000	1144500	862620	940870	1308100	871800	959010	1356800	930090	532030	828880	496980	859230	1226600	749530				22	11	2	29.2	15.7	5.2	109.55	0	295.66	7889800000	145	P05023-3;P05023-4;P05023;P05023-2	P05023-3;P05023-4;P05023;P05023-2	Sodium/potassium-transporting ATPase subunit alpha-1	ATP1A1	750
3484.8	4498	3670.6	3790	1742.9	2764.5	3087.3	4436.3	2688.8	2205.6	3288.4	2054.9	3684.1	5010.9	3297.5	2840	4110.9	2274.4	3289.9	2286.5	2728	4387.7	3087.7	1094.2	1234.4	0	1248.1	3516.9	4390.8	3036.1				20	1	1	25.5	2.4	2.4	112.68	0	21.079	61423000	4	P05024	P05024			751
1222300	906830	851850	1194700	750410	729870	1082300	751460	679190	921020	691660	693480	1341800	755530	661280	1045800	584220	552040	262550	282170	267310	905120	618460	608410	705790	524840	495530	375160	336100	281240				9	9	9	32.7	32.7	32.7	35.158	0	139.39	6138600000	94	P05027	P05027			752
45736	35038	21299	27505	24888	16321	32866	24235	18294	30599	27459	16933	34577	26687	14637	36335	26700	16961	32019	28427	16375	34267	28517	16490	18298	15479	12153	34995	28862	17260				5	5	5	9.6	9.6	9.6	86.97	0	23.251	109870000	19	Q5IS80;P79307;P05067-7;P05067-11;P05067-8;P05067-9;P05067;P05067-10;P05067-3;P05067-4;P05067-5;P05067-6;P05067-2	Q5IS80;P79307;P05067-7;P05067-11;P05067-8;P05067-9;P05067;P05067-10;P05067-3;P05067-4;P05067-5;P05067-6	Amyloid beta A4 protein;N-APP;Soluble APP-alpha;Soluble APP-beta;C99;Beta-amyloid protein 42;Beta-amyloid protein 40;C83;P3(42);P3(40);C80;Gamma-secretase C-terminal fragment 59;Gamma-secretase C-terminal fragment 57;Gamma-secretase C-terminal fragment 50;C31	APP	753
0	0	789.96	0	0	825.93	0	0	1373.2	0	4268.2	2875.6	0	2600	1515.8	0	1494.5	1227	0	2125.6	1437.4	0	1933.2	1884.5	0	1233	0	0	2680.8	1303.4				1	1	1	3.4	3.4	3.4	34.735	0	11.418	8000600	2	P05089;P05089-2	P05089;P05089-2	Arginase-1	ARG1	754
8281.4	2879.7	6491	6476.4	3080.6	6764.6	6168.4	2973.4	4572.3	7700.2	2252.9	7719	5693.4	2731.3	3708.4	8810.8	4154.9	6916.4	12581	7021.6	22229	8875.4	1727.6	9431.8	4077.4	2547.9	4245.7	7332.7	6209.6	12474				2	2	1	4.6	4.6	2.3	84.781	0	9.5442	12028000	6	P05107	P05107	Integrin beta-2	ITGB2	755
5546.4	2179.1	1099.7	2882.6	1238.1	838.31	5136.8	1944.2	1462	3830.6	2745.7	2603	3102.9	846.77	1772.4	4825.9	2155.7	0	5953.4	0	0	3413.4	1237.7	1183.9	3222.2	0	830.14	2485.3	0	1132.9				5	3	3	17.7	10.9	10.9	62.029	0	12.281	29531000	9	P05129-2;P05129	P05129-2;P05129	Protein kinase C gamma type	PRKCG	756
1530600	1097400	1250700	981640	772850	887740	1131700	795160	914550	1085100	842400	927610	1284300	971750	1035800	1276400	874720	926830	808520	769840	790230	1216600	791220	918710	894380	591340	677550	662360	514060	662800				13	8	6	38.6	25.5	16.8	32.852	0	101.69	8347400000	110	P05141	P05141	ADP/ATP translocase 2;ADP/ATP translocase 2, N-terminally processed	SLC25A5	757
87731	64424	52922	65878	56439	41944	67846	55213	40023	76162	60836	47453	70802	62861	54201	70880	68423	48023	61733	61559	47724	85511	60322	49135	37896	40833	30585	53848	46954	33447				4	4	4	8.2	8.2	8.2	75.001	0	28.741	450420000	19	P05165-3;P05165-2;P05165	P05165-3;P05165-2;P05165	Propionyl-CoA carboxylase alpha chain, mitochondrial	PCCA	758
3877.6	5418.7	12066	3818.4	6043.5	8595.9	818.68	3478.3	10195	3134.1	7026.7	10688	4113.1	5612	8565.6	2880.4	5405.3	9924.8	7848.3	15312	26085	5010.1	11812	18126	1036.9	4635.8	10061	4893.5	9770.3	14748				3	3	3	10.1	10.1	10.1	57.304	0	22.288	31828000	9	P05186;P05186-3;P05186-2	P05186;P05186-3	Alkaline phosphatase, tissue-nonspecific isozyme	ALPL	759
65968	53987	33869	47004	35207	19047	54527	35971	23155	49978	51484	22106	55484	42409	29704	41613	36444	25426	64387	57188	34678	53082	44989	28918	28531	26488	18287	47353	40883	29777				8	8	8	35.2	35.2	35.2	36.112	0	33.769	208330000	22	P05198;P20460	P05198	Eukaryotic translation initiation factor 2 subunit 1	EIF2S1	760
363730	284160	307230	243330	124820	234590	185060	122950	185540	228810	185730	209720	339780	284190	250800	193770	203350	201600	274650	264570	238370	257330	206660	195930	140630	144120	136580	228630	161120	211960				7	7	3	29.6	29.6	11.7	40.593	0	40.173	2705900000	39	P05383;P22694-10;P22694-4;P22694-3;P22694;P22694-5;P22694-7;P22694-6;P22694-9;P22694-2;P22694-8	P05383;P22694-10;P22694-4;P22694-3;P22694;P22694-5;P22694-7;P22694-6;P22694-9;P22694-2	cAMP-dependent protein kinase catalytic subunit beta	PRKACB	761
78058	32945	45033	28400	27185	21048	32134	36411	31316	62204	50028	35922	71210	26713	36612	51778	42291	26913	41820	46237	44573	51493	63696	39124	37597	19148	15359	59846	51090	15102				1	1	1	14	14	14	11.514	0	13.413	496710000	3	P05386	P05386	60S acidic ribosomal protein P1	RPLP1	762
231930	251170	233480	187470	201640	187290	185610	177850	173590	161960	184300	173930	225410	247150	227030	146430	148090	167330	250070	242810	242780	213440	240880	227320	113590	122810	137130	216050	218830	212420				4	4	4	53.9	53.9	53.9	11.665	0	27.873	548920000	32	P05387;Q29315	P05387	60S acidic ribosomal protein P2	RPLP2	763
234830	354520	136450	162840	256240	101830	144550	253250	116160	209200	245660	128630	233910	348980	140730	174480	280380	110690	302410	477390	195090	199670	295460	135020	138060	160500	75000	193640	280700	141950				6	6	6	10.5	10.5	10.5	46.836	0	17.293	2585300000	32	P05455	P05455	Lupus La protein	SSB	764
0	7335.8	2274.1	0	4959.5	2901.6	0	2728.8	3517.7	0	16663	3890	0	8788.6	2673.8	0	6151.5	3376.2	0	10228	2488.2	0	6424.6	3441.7	0	4014.8	2084.8	0	12115	2841.3				11	2	2	20.4	5.8	5.8	76.868	0.0065026	2.4916	6910400	4	P05771;P05771-2	P05771;P05771-2	Protein kinase C beta type	PRKCB	765
6748.6	16673	31040	3192.1	7339.2	7698.7	1926.4	10611	23052	76535	65150	43299	10932	14803	25465	11438	24115	33205	39135	52349	29879	11819	19264	14838	3235.9	8284.4	8151.3	6399.7	13093	10185			+	2	2	1	7.2	7.2	3	48.057	0	11.559	256640000	10	P05783;CON__H-INV:HIT000015463	P05783;CON__H-INV:HIT000015463	Keratin, type I cytoskeletal 18	KRT18	766
0	2461.8	0	0	2593.6	0	0	2597.3	0	9968.2	28625	36249	0	3104.6	3849.3	0	2486.8	0	11664	36366	58098	3243.6	8633.3	9965.4	0	5571.5	4389.2	124180	300320	435710				1	1	1	6.1	6.1	6.1	23.191	0	35.305	99245000	5	P05813-2;P05813	P05813-2;P05813	Beta-crystallin A3;Beta-crystallin A3, isoform A1, Delta4 form;Beta-crystallin A3, isoform A1, Delta7 form;Beta-crystallin A3, isoform A1, Delta8 form	CRYBA1	767
338200	453040	399530	195130	270150	242450	248400	295230	258870	246810	322300	264240	482440	654380	513700	268740	306720	247210	261120	277570	286680	375230	373300	340610	219040	218690	214000	198230	267990	271800				7	7	6	33.7	33.7	29.5	30.025	0	105.75	2032700000	35	P05937;P05937-2	P05937;P05937-2	Calbindin	CALB1	768
1658.2	5392.5	0	3940.4	1838.3	0	1632.2	1623.7	0	1249.4	1690.7	711.48	1891.6	2963.8	0	2049.5	1920.3	839.27	4410	3812.3	1488.9	2085.8	1706.8	803.28	753.97	0	0	1485.9	3353.4	2748.4				2	2	2	8.4	8.4	8.4	40.786	0	64.5	64178000	10	P06132	P06132	Uroporphyrinogen decarboxylase	UROD	769
7323	19016	6475.8	4302.6	16442	5504.9	4009.3	16528	6175.1	3906.9	15468	18949	5138.6	19884	6671.1	4059.1	13652	4675	4128.5	14254	3827.2	4258.2	15559	3628.9	3124.1	12295	2411.3	2876.2	16052	4756.8				5	5	4	6.4	6.4	5.5	155.14	0	17.566	21695000	9	P06213-2;P06213	P06213-2;P06213	Insulin receptor;Insulin receptor subunit alpha;Insulin receptor subunit beta	INSR	770
34273	27785	33731	23621	21250	24935	23552	19287	22407	29069	23137	25126	24372	17568	27143	24735	19459	24026	111540	88147	108260	45547	36288	44015	19369	11593	11746	107100	80755	93895				3	3	3	6	6	6	68.417	0	23.416	105690000	18	P06276	P06276	Cholinesterase	BCHE	771
24250	24154	13013	19794	16781	9253.5	22196	16187	9068	25924	16000	9432.2	24838	20629	11862	24193	25418	11583	66072	44028	27438	33152	20409	14034	13615	11849	6702.8	23513	21631	12702				1	1	1	4.2	4.2	4.2	48.766	0	7.9607	61891000	5	P06280	P06280	Alpha-galactosidase A	GLA	772
40183	0	0	29919	0	0	45502	0	0	46244	0	0	30613	0	0	17016	0	0	54865	0	0	25005	0	0	39829	0	0	27186	0	0				3	1	1	16.1	10.4	10.4	22.059	0.00050671	3.446	78805000	1	P06348;P22492;Q02539	P06348;P22492;Q02539	Histone H1t;Histone H1.1	HIST1H1T;HIST1H1A	773
0	0	0	0	0	1265.7	0	0	0	0	0	1227.8	0	0	836.65	0	0	892.01	0	0	1547.8	0	0	0	0	0	0	0	0	1495.7				9	1	1	25.4	3.4	3.4	80.64	0.0040323	2.6944	0	1	P06396-2;P06396-4;P06396-3;P06396	P06396-2;P06396-4;P06396-3;P06396	Gelsolin	GSN	774
21907000	19815000	15433000	17403000	16032000	12955000	15630000	15184000	12160000	18384000	17641000	12545000	18008000	17409000	15658000	15025000	14708000	12055000	13628000	12542000	10155000	17161000	15504000	12016000	10560000	10690000	8844600	9235500	8716000	6832400				23	23	23	63.9	63.9	63.9	56.559	0	323.31	119400000000	668	P06576	P06576	ATP synthase subunit beta, mitochondrial	ATP5B	775
8396.1	6083.4	9748.3	8860.5	2449.4	9934.3	6932.6	4678	7787.5	61617	46820	31689	14949	8519.4	11987	9673.9	6529.5	10643	8810.9	7734.2	12359	24534	20307	17158	11530	5302.6	7442.5	18105	5846.7	12241				2	2	2	26.3	26.3	26.3	13.242	0	41.148	51881000	10	P06702	P06702	Protein S100-A9	S100A9	776
30249	29366	28679	22442	21870	21931	26586	20991	23700	22982	23699	26365	28698	20197	28568	22963	21317	25846	34154	34046	35381	25873	21105	26034	19324	14791	15386	22797	21120	19833				2	2	2	8.3	8.3	8.3	25.097	0	8.065	176880000	11	P06730;P06730-3;P06730-2	P06730;P06730-3;P06730-2	Eukaryotic translation initiation factor 4E	EIF4E	777
19911000	29053000	31118000	18500000	28252000	28072000	15518000	22827000	22877000	17138000	23863000	27122000	19921000	28708000	31557000	18215000	24916000	28498000	29730000	41272000	44178000	23317000	30822000	35169000	10557000	14059000	14735000	21503000	33907000	33949000				21	21	16	52.1	52.1	40.6	47.168	0	323.31	251110000000	960	P06733;P06733-2	P06733;P06733-2	Alpha-enolase	ENO1	778
491730	539800	620150	343830	438520	364630	373140	482620	521750	395190	506310	548390	385160	469650	541750	362600	352370	356410	543870	713890	822670	389240	536620	517090	238460	233670	306260	486280	537830	624710				17	17	15	23.7	23.7	19.6	93.133	0	251.48	7288900000	103	P06737-2;P06737	P06737-2;P06737	Glycogen phosphorylase, liver form	PYGL	779
29830	20123	11356	21337	16785	10389	25995	15919	9221.8	27034	18663	24669	26535	18275	12229	24147	16332	13567	38361	30595	23306	27684	17726	12221	15592	10317	8749.1	23224	20952	8816.3				4	4	4	14.6	14.6	14.6	38.177	0	7.0557	86754000	9	P06746	P06746	DNA polymerase beta	POLB	780
468510	385550	397590	383600	254330	289610	416030	372670	296010	386380	361380	308090	504950	435550	362210	372430	301480	258640	475580	454110	354500	490790	406000	387110	252850	169720	213420	332110	303440	294280				5	5	5	29.6	29.6	29.6	32.575	0	236.7	3400700000	93	P06748;P06748-2;P06748-3	P06748;P06748-2;P06748-3	Nucleophosmin	NPM1	781
114580	149460	166790	73235	82199	84983	74722	90931	99030	94312	111700	147450	115650	125390	138600	100410	112120	146240	76923	106970	127190	109070	123200	137040	77787	82373	86062	150950	196480	216750				11	11	7	31.9	31.9	21.8	28.922	0	27.368	546850000	37	P06753-6;P06753-3;P06753-2;A1XQV4;P06753-4;P06753-5;P06753;P06753-7	P06753-6;P06753-3;P06753-2;A1XQV4;P06753-4;P06753-5;P06753	Tropomyosin alpha-3 chain	TPM3	782
67788	48430	65671	57122	32727	44854	50218	35723	42708	53084	35655	56025	54478	33833	58801	56225	38693	43914	82120	60810	70244	64263	42625	51482	29121	19293	32951	63448	45663	51565				7	7	7	10.1	10.1	10.1	111.13	0	48.763	142900000	31	P06756-3;P06756-2;P06756	P06756-3;P06756-2;P06756	Integrin alpha-V;Integrin alpha-V heavy chain;Integrin alpha-V light chain	ITGAV	783
30773	42118	21900	21950	31239	17233	27798	31820	15800	26499	30671	14957	24688	36660	16787	24213	36535	14222	46955	67577	25513	34632	45514	20914	16555	23593	8337.2	29564	31516	16707				1	1	1	2.3	2.3	2.3	60.702	0	5.1415	42216000	6	P06865	P06865	Beta-hexosaminidase subunit alpha	HEXA	784
35604	35583	30224	22202	18330	27053	10098	14792	14485	138820	168830	189820	47632	48544	42656	43624	41729	37313	171620	177920	154740	65351	52059	51541	12882	16635	16515	52519	58722	51021				12	12	11	20.8	20.8	20.8	90.614	0	143.77	225900000	41	P06867;Q15195;P00747	P06867			785
32620000	40425000	40208000	25117000	32844000	28351000	28240000	33883000	29850000	29124000	34325000	28690000	32824000	39152000	35887000	33384000	38943000	32908000	36743000	49025000	36507000	31203000	38551000	28036000	20340000	25705000	21369000	29743000	34033000	28101000				5	5	2	32.5	32.5	7.9	13.92	0	157.04	170180000000	162	Q16778;P33778;P23527;P06899;Q8N257;Q6DRA6;Q6DN03	Q16778;P33778;P23527;P06899;Q8N257;Q6DRA6;Q6DN03	Histone H2B type 2-E;Histone H2B type 1-B;Histone H2B type 1-O;Histone H2B type 1-J;Histone H2B type 3-B;Putative histone H2B type 2-D;Putative histone H2B type 2-C	HIST2H2BE;HIST1H2BB;HIST1H2BO;HIST1H2BJ;HIST3H2BB;HIST2H2BD;HIST2H2BC	786
43535	16082	11989	32720	13375	9860.6	36592	13706	10671	31762	10730	11432	52520	12222	10443	46828	14052	9570.1	46197	15847	15458	43606	17292	10897	23263	9881.8	7241.4	31994	15392	9781.6				3	3	3	1.4	1.4	1.4	380.11	0.0009879	3.1243	63440000	4	P06935;Q9Q6P4;P14335	P06935			787
932.07	4590.2	0	1172.2	5350.7	0	1438.1	4682	0	2890.3	4144.7	0	1359.6	1674.1	0	922.29	2117	0	4526.7	8114	0	3437.5	6820.5	0	2293.6	2623.3	0	2019.2	5678.2	0				1	1	1	2.5	2.5	2.5	44	0.0069204	2.4384	9980400	2	P07093-2;P07093;P07093-3	P07093-2;P07093;P07093-3	Glia-derived nexin	SERPINE2	788
123540	265020	646570	136480	329260	732320	120720	274960	681630	100950	218110	712850	121820	209540	527000	167750	100960	583460	12485	16490	129000	106280	164540	500590	70148	139410	452200	11214	16166	57196				14	3	3	33.5	9.8	9.8	61.516	0	48.718	4428100000	28	P07196	P07196	Neurofilament light polypeptide	NEFL	789
638300	201270	216900	633990	287160	264050	513790	195380	190870	470900	256940	264220	562030	203230	205200	726610	228090	238460	44552	47527	60587	345270	142030	143710	336530	152640	148550	72154	36678	42904				12	10	2	15.5	13.3	3.5	102.47	0	166.16	3253400000	107	P07197;P07197-2	P07197	Neurofilament medium polypeptide	NEFM	790
6229.9	6440.8	0	4213.5	3285.5	0	3909	3571.3	0	5918.9	6356.3	0	3227.6	4360.2	0	5322.2	3590.5	0	6606.7	8163.7	0	5347.8	4647.1	0	3230.7	2796.9	0	6711.3	5613.2	0				1	1	1	4.9	4.9	4.9	44.28	0.0009995	3.2743	5423600	2	P07200	P07200			791
1090000	664710	784420	930000	536200	564680	882850	531270	518490	961030	571170	614070	1128700	603080	677560	871380	497960	537610	1456300	784470	836710	1011100	633390	733960	586440	347530	383860	1083600	559010	721300				7	7	7	16.1	16.1	16.1	57.116	0	163.06	4301800000	49	P07237	P07237	Protein disulfide-isomerase	P4HB	792
1700800	2158600	1933700	1477700	1941700	1713000	1433500	1821400	1679200	1498900	1754600	1725500	1822900	2186900	2059200	1445600	1888000	1666600	2064700	2546100	2251500	1505800	1893800	1584200	1116400	1401900	1096700	1350700	1636700	1575200				2	2	2	11.9	11.9	11.9	19.167	0	11.186	3316600000	76	P07305-2;P07305	P07305-2;P07305	Histone H1.0;Histone H1.0, N-terminally processed	H1F0	793
2538.4	0	2467.9	1470.8	0	1793.9	2226.4	0	3376.3	5765.5	0	16221	3122.9	0	4597	2099	0	3899.5	2513.1	0	3140.6	6197.4	0	12668	1045.6	0	2198.2	1839.6	0	4201.7				4	1	1	14.1	4.4	4.4	44.552	0	4.9984	0	2	P07339	P07339	Cathepsin D;Cathepsin D light chain;Cathepsin D heavy chain	CTSD	794
55427	18690	82582	25487	10013	58592	45305	17493	87343	72153	29291	133820	34871	11884	66322	47785	18790	77973	80570	30814	144200	60045	21909	105040	21306	3201	45058	125500	48065	219040				13	1	1	34.2	3.1	3.1	40.411	0	5.5868	455110000	10	P07355-2;P07355;A6NMY6	P07355-2;P07355;A6NMY6	Annexin A2;Putative annexin A2-like protein	ANXA2;ANXA2P2	795
3147200	4614500	3865200	2949100	4017900	2753900	2813700	4035300	2880200	2971100	4233000	3225700	2466200	3988700	2993700	2466300	3432600	2864600	3341800	4488200	4249200	2973900	4240300	3716200	1619200	2585100	1928900	2192800	3774000	2820600				23	5	5	58.8	16.2	16.2	49.67	0	153.78	17967000000	96	Q767L7;P07437	Q767L7;P07437	Tubulin beta chain	TUBB	796
35002	17452	45619	29923	15043	32719	19631	12758	29844	16792	10792	28664	32616	19083	35503	27209	15669	34560	45930	25412	60112	33899	17328	40357	15414	8118.6	24236	32283	13650	29546				1	1	1	2.1	2.1	2.1	58.112	0.006501	2.4892	77952000	6	P07602;P07602-2;P07602-3	P07602;P07602-2;P07602-3	Prosaposin;Saposin-A;Saposin-B-Val;Saposin-B;Saposin-C;Saposin-D	PSAP	797
185010	520260	527610	194710	428290	458070	136210	361610	326540	170600	459770	454570	149590	584690	485770	163120	406460	450890	292270	990530	837110	241350	613700	625460	108350	323830	231810	259950	719350	714540				4	1	1	43.6	11.4	11.4	15.054	0	13.21	2187000000	4	P07737	P07737	Profilin-1	PFN1	798
94224	151670	210910	124670	111390	139420	77243	106190	152310	74629	131160	144190	108630	136360	171430	79591	149760	150870	97596	224190	150440	104800	158340	162220	49911	78172	91316	69782	111370	123060				7	7	6	22.1	22.1	19.7	42.921	0	140.17	697520000	38	P07802;P10644;P10644-2	P07802;P10644;P10644-2	cAMP-dependent protein kinase type I-alpha regulatory subunit;cAMP-dependent protein kinase type I-alpha regulatory subunit, N-terminally processed	PRKAR1A	799
195790	182520	154780	155360	132680	124210	165060	129000	134730	159070	155360	135780	163200	155710	140340	147260	137210	129710	193920	187020	171070	172460	161490	142970	101080	91795	90365	136040	153760	131440				11	11	11	8.1	8.1	8.1	170.59	0	68.61	635270000	43	P07814	P07814	Bifunctional glutamate/proline--tRNA ligase;Glutamate--tRNA ligase;Proline--tRNA ligase	EPRS	800
10332	12157	13799	9902.7	9402.9	10502	5778.2	7241.6	7407.3	12361	6973.9	9357.5	10888	8477.2	11199	10162	9560.9	9434.2	18091	19019	21171	14236	11588	16978	3681.9	4708	6692	14393	14283	15966				3	3	3	7.7	7.7	7.7	43.363	0	8.2311	20323000	9	P07902;P07902-2	P07902;P07902-2	Galactose-1-phosphate uridylyltransferase	GALT	801
867050	631500	1392300	636720	453350	982430	778440	583310	1047800	670560	494520	978630	788180	580420	1237500	696870	510240	1035000	998900	746680	1461100	832220	590260	1195100	511080	364700	711940	643000	474740	1074300				8	8	4	26.6	26.6	19.1	32.337	0	123.57	2744200000	99	P07910-2;P07910;P07910-4;B2RXH8;P07910-3	P07910-2;P07910;P07910-4;B2RXH8	Heterogeneous nuclear ribonucleoproteins C1/C2;Heterogeneous nuclear ribonucleoprotein C-like 2	HNRNPC;HNRNPCL2	802
0	967.07	1147.2	0	908.71	1358.2	0	1206.2	1223.2	0	1696	0	0	1638.4	1285.2	0	991.33	0	0	745.37	967.03	0	0	1463.9	0	0	0	0	1758.2	733.18				1	1	1	0.8	0.8	0.8	198.04	0.0058534	2.5566	3827200	2	P07942	P07942	Laminin subunit beta-1	LAMB1	803
4081	6612.5	6606.6	1593.8	2563.2	6739.7	2903.5	4252.4	4211.1	3210.7	4031.5	5525.2	2843.4	3896.8	5343.9	3598.2	4901.8	7493	5281.8	9140.9	8780.8	3992.9	4262.5	5661.8	2068	1353.8	4193.3	6815.3	9251.5	8409.9				3	2	2	7.4	5.9	5.9	60.801	0	32.636	29648000	7	P07947	P07947	Tyrosine-protein kinase Yes	YES1	804
63421	45539	73916	25686	17232	27741	27011	28054	43807	29890	28639	35896	41572	35378	43782	29310	24809	42438	17832	12487	24629	32480	28783	40320	26810	25946	34650	34927	39081	54344			+	8	5	5	27.8	21.8	21.8	28.684	0	10.542	121960000	14	P07951-3;P07951-2;CON__Q3SX28;P07951;P67937;P67936;P67936-2	P07951-3;P07951-2;CON__Q3SX28;P07951;P67937;P67936;P67936-2	Tropomyosin beta chain;Tropomyosin alpha-4 chain	TPM2;TPM4	805
0	0	0	0	0	0	0	0	0	0	0	0	0	0	0	0	0	0	0	0	0	0	0	0	0	0	0	0	0	0				1	1	1	6.1	6.1	6.1	66.065	0.0010015	3.3114	2279900	1	P17010-2;P08048-2;P08048-3;P08048;P17010;P17010-3	P17010-2;P08048-2;P08048-3;P08048;P17010;P17010-3	Zinc finger X-chromosomal protein;Zinc finger Y-chromosomal protein	ZFX;ZFY	806
3637200	2193500	5522400	3435100	2210800	5450300	3600900	2192000	5666000	3813200	2489200	4555000	4180500	2619700	6296700	3465900	2007300	4526600	3219200	1801000	4657400	3205400	1742200	4932500	2164500	1079000	3370400	2406000	1310100	3329100			+	21	21	21	53.6	53.6	53.6	63.125	0	323.31	36122000000	197	P08059;CON__Q3ZBD7;P06744;P06744-2	P08059;CON__Q3ZBD7			807
20513	16730	1791.3	17389	12382	2873.5	18627	11364	2700.9	18023	13752	2816.6	20143	17449	3458.6	16910	14794	2088.2	23679	16673	2094.6	18403	15071	3546.9	11986	8652.1	894.34	16697	11570	2901.2				4	3	3	5	4.2	4.2	154.79	0	9.0346	17734000	9	P08069	P08069	Insulin-like growth factor 1 receptor;Insulin-like growth factor 1 receptor alpha chain;Insulin-like growth factor 1 receptor beta chain	IGF1R	808
34116	38997	28411	21430	22190	17510	21294	25798	18898	36475	32193	32704	20762	19478	16335	20905	25557	20130	41999	50781	38139	31444	33419	29009	14650	11963	12895	44903	65813	49203				6	5	5	30.1	27.9	27.9	35.828	0	27.156	114470000	20	P08132;P09525;P09525-2	P08132;P09525;P09525-2	Annexin A4	ANXA4	809
484430	174280	247640	480630	217170	299660	390420	143950	236530	445930	223910	251420	460420	185960	296040	415280	152730	295390	535200	250710	315780	532850	208290	289260	308000	127310	200930	384240	153550	263280				9	9	9	13.7	13.7	13.7	72.423	0	51.085	1876600000	35	P08133-2;P08133	P08133-2;P08133	Annexin A6	ANXA6	810
89132	12562	75038	114210	13495	53940	139410	10755	3437.9	100930	16868	36797	82490	12095	67609	102970	13897	44260	265470	57777	105500	132530	23311	41017	48070	7431.8	2526	126750	20845	70962				7	2	2	55.4	18.7	18.7	22.006	0	26.985	878960000	7	P08134	P08134	Rho-related GTP-binding protein RhoC	RHOC	811
54954	114130	99044	55093	114740	120020	52232	115050	69399	54214	104310	72604	26477	89881	70231	66858	112190	97670	44249	60489	67993	97041	214400	129980	45350	71968	61977	62482	129230	102610				4	4	4	26.4	26.4	26.4	35.766	0	42.161	933420000	30	P08138-2;P08138	P08138-2;P08138	Tumor necrosis factor receptor superfamily member 16	NGFR	812
0	3235.2	0	0	2322.2	0	0	1676.6	0	0	918.64	0	1217.6	2743.4	0	0	1593.1	0	990.63	1168	0	0	2827.7	0	0	1909	0	0	2077.7	0				2	2	2	2.4	2.4	2.4	134.03	0.00026652	4.11	3649200	3	P08183-2;P08183	P08183-2;P08183	Multidrug resistance protein 1	ABCB1	813
54965	25160	64247	39604	17445	45417	39638	20559	46479	42130	21558	54596	44619	19131	47871	41815	18678	45953	70929	33989	70868	62490	23916	60764	26572	13315	27754	47081	24003	56663				2	2	2	4.2	4.2	4.2	57.944	0	19.032	229290000	11	P08195-2;P08195-3;P08195;P08195-4	P08195-2;P08195-3;P08195;P08195-4	4F2 cell-surface antigen heavy chain	SLC3A2	814
870170	388260	723300	647370	327470	495010	601570	281620	531860	557020	334520	544360	673940	349280	795160	658190	303630	615340	704660	391910	606450	682350	367470	673210	408270	219310	369820	514400	267760	534410				29	16	13	47.2	26	22.7	83.263	0	323.31	8855400000	111	P08238;Q58FF7	P08238	Heat shock protein HSP 90-beta	HSP90AB1	815
38052	23893	40845	21184	19370	33929	36037	15968	29764	31873	15861	35571	30307	18048	36314	25164	16067	29965	45235	27190	51708	31689	20323	37948	15505	11597	21865	21670	15835	32537				7	7	7	13.6	13.6	13.6	66.558	0	39.725	119970000	24	P08240-2;P08240	P08240-2;P08240	Signal recognition particle receptor subunit alpha	SRPR	816
43967	52726	63641	32525	37072	38725	36440	40790	47730	39066	47558	55446	38049	44844	51239	31386	40781	53074	62092	79118	99633	41380	44818	54830	23864	26260	39032	37424	47340	64548				6	6	6	19.5	19.5	19.5	54.817	0	48.527	114980000	26	P08243-3;P08243-2;P08243	P08243-3;P08243-2;P08243	Asparagine synthetase [glutamine-hydrolyzing]	ASNS	817
106590	131040	123860	67748	73385	84339	97328	94293	93417	73404	87364	87403	92432	92366	102390	86872	99655	80973	57655	78542	73411	76170	88870	90559	51573	57846	57119	59906	62017	61666				4	4	4	20.8	20.8	20.8	33.845	0	11.524	328390000	13	P08247;P08247-2	P08247;P08247-2	Synaptophysin	SYP	818
0	6474	8118.9	0	6156.6	4933.3	0	4842.8	4435.2	0	6965.2	6299.4	0	6876.7	6251.9	0	5796.3	4651.7	0	8528.6	10323	0	8960.5	4709.4	0	4779.5	3787.4	0	6858.6	4707.6				1	1	1	3.6	3.6	3.6	33.264	0.0073176	2.3708	15925000	2	P08397-4;P08397-3;P08397-2;P08397	P08397-4;P08397-3;P08397-2;P08397	Porphobilinogen deaminase	HMBS	819
16614	0	26973	15145	0	41892	0	0	34273	12126	0	18855	0	0	29444	20594	0	31245	0	0	3212.9	0	0	16765	0	0	16605	0	0	0				11	1	1	31.9	7.7	7.7	51.985	0	85.821	466050000	17	P08552	P08552			820
6683.6	3268.4	3741.3	4625.3	2008.7	2833.9	3835	3072.6	1970.6	2881.6	1808.4	2476.1	4997.5	1537.5	1966.9	2225.9	1907	2299.2	3614.6	2221.8	3229	3890.5	1982.5	1540.4	0	2069.1	1602.6	3810.5	2252.9	1128.6				1	1	1	0.6	0.6	0.6	167.55	0.0049563	2.633	13676000	3	P08572	P08572	Collagen alpha-2(IV) chain;Canstatin	COL4A2	821
184520	196160	188410	147840	156800	141310	137960	144290	135300	144680	158590	166370	157100	174880	169660	137670	145160	118610	103700	114310	114780	148760	157690	145180	105560	110200	104200	81097	90567	83664				3	3	3	19.7	19.7	19.7	35.422	0	124.03	1302600000	84	P08574	P08574	Cytochrome c1, heme protein, mitochondrial	CYC1	822
33475	19001	30803	26758	11727	31712	18499	15091	22018	33049	20239	39544	33414	18032	41491	19358	11964	29127	35681	22804	49015	23868	15651	39431	22065	13282	22576	25412	12231	35552				3	2	2	19.1	15.6	15.6	25.486	0	41.605	72021000	4	P08579	P08579	U2 small nuclear ribonucleoprotein B	SNRPB2	823
57670	87756	49851	37049	65974	47398	46558	70685	49765	44368	71556	45649	54695	90788	58463	57133	78713	48465	61763	123620	69600	50349	86742	48082	37168	57515	33971	59191	84614	47379				3	3	3	21.7	21.7	21.7	19.79	0	6.3613	153920000	8	P08621-3;P08621-2;P08621	P08621-3;P08621-2;P08621	U1 small nuclear ribonucleoprotein 70 kDa	SNRNP70	824
3087800	1399300	2864700	2643400	1044400	2273800	2424200	1077000	2052000	2832700	1034700	2715500	3044200	1181900	2658900	2398700	1105700	2293400	3554900	1524700	2913400	2886600	1126500	3122800	2001800	794340	1726000	2742900	1136100	2343400				8	8	8	52.6	52.6	52.6	15.524	0	184.52	3902200000	35	Q6QAP7;P08708	Q6QAP7;P08708	40S ribosomal protein S17	RPS17	825
1778.3	3433.4	5083.6	0	1098.5	2623.7	1171.6	2574.2	2929.8	2544	1437.6	5964.6	1457.7	1243.1	4485	1100.6	3937.6	3987	3545.1	3891.3	8844.9	2124	1597.6	4059.7	0	0	1638.9	2431.1	5199.1	4345.1				6	3	3	22.6	11.9	11.9	40.532	0	117.82	365130000	14	P08754	P08754	Guanine nucleotide-binding protein G(k) subunit alpha	GNAI3	826
2251900	941930	3355600	2102200	836350	2570100	1878600	1079200	2588800	2916100	1335200	3282400	2468500	1169000	2849200	2134800	1066300	3357000	12949000	5940600	16836000	4178600	2206500	5519000	1113000	590370	1794400	8158100	3905000	10769000				17	17	16	55	55	55	35.936	0	291.77	15222000000	111	P08758	P08758	Annexin A5	ANXA5	827
10349000	7148200	8199800	7219800	5103000	6406000	4715800	3471200	4735800	105030000	71277000	90405000	12273000	8442200	9671200	10192000	7414500	9848200	40026000	28436000	36966000	13404000	8760500	10974000	4518000	3144700	2958500	18231000	13651000	14527000				38	38	37	57.3	57.3	56.2	69.691	0	323.31	166530000000	818	P08835;CON__P02769	P08835			828
544260	523980	266380	387940	400110	216400	428260	409450	209090	418750	451230	219180	502660	481520	250200	390160	381080	189720	576380	572630	297280	561110	529760	264700	269100	299320	143760	415420	431670	206990				12	12	12	55.3	55.3	55.3	32.928	0	192.93	2401500000	100	Q4GWZ2;P08865	Q4GWZ2;P08865	40S ribosomal protein SA	RPSA	829
10606	9228.1	5968.2	7157	8342.4	3129.1	9383.8	7991.7	3661.3	9085.8	8846.9	3285.9	8922.8	7713.1	4643.3	6805.9	3165.6	2666.3	11514	11812	4506.2	10218	7494.8	3483.1	7255.3	2970.5	2197.9	8076	7942.2	2747.8				2	2	2	7.3	7.3	7.3	30.736	0.00052002	3.7996	27565000	5	Q5IS69;P09038-2;P09038-3;P09038-1;P09038	Q5IS69;P09038-2;P09038-3;P09038-1;P09038	Fibroblast growth factor 2	FGF2	830
9558100	4294200	3983400	7754600	4185600	3090900	8050300	3639800	3095400	9000100	4270500	3538200	8094400	4183000	3311700	6969700	3276700	3077600	6592500	2870700	2256100	7407600	3536200	3219900	5242000	2513500	2712100	4427000	2094000	2047200				18	14	13	62.2	53.2	53.2	47.268	0	323.31	54983000000	279	P09104;P09104-2	P09104;P09104-2	Gamma-enolase	ENO2	831
2260.9	3648.2	9744.3	1956.4	0	8609.7	2056.7	1756	9114.7	2273.3	1834.9	8128.4	1189	2954.5	8534.5	0	1631.8	9978	0	1705.1	12142	1811.2	0	9337.4	0	1865.3	5172.8	0	1790.9	9151.8				2	2	2	9.1	9.1	9.1	34.664	0	7.2855	19291000	5	P09110-2;P09110	P09110-2;P09110	3-ketoacyl-CoA thiolase, peroxisomal	ACAA1	832
0	10334	4598.6	0	6647.9	3242.6	0	9622.4	2149.7	0	8391.9	2918	0	8645.2	4487.8	0	4365	3865.6	0	7283.5	3073	0	6279.8	1991.7	0	4833.9	3364.2	0	7817.9	2627.4				2	2	2	16.7	16.7	16.7	16.156	0.0024337	2.9553	830580	3	P09132;P09132-2	P09132;P09132-2	Signal recognition particle 19 kDa protein	SRP19	833
73578	41653	1950.8	67947	33180	2040.2	57671	26038	924.06	60335	31261	1003.2	48348	22097	3787.5	47179	23310	1298.9	68442	40033	4493.1	76784	48492	5638.1	20716	9865.3	819.96	34634	14229	1064.9				2	2	2	18.9	18.9	18.9	17.394	0	31.007	184300000	7	P09234	P09234	U1 small nuclear ribonucleoprotein C	SNRPC	834
947730	444530	430660	790470	338780	332130	715530	351920	318300	707800	340550	334530	917630	431000	407970	868340	402200	339270	1063900	521860	462200	868260	391080	327540	544960	246340	226770	868500	322860	319860				6	6	5	22.3	22.3	16.7	24.893	0	138.37	13097000000	63	P09429;P12682;B2RPK0	P09429;P12682	High mobility group protein B1	HMGB1	835
203580	135280	134390	104300	64267	72889	159640	108890	111180	79613	54488	56861	143160	85375	70322	126440	88084	82697	109560	75242	72169	169810	110660	102600	80161	46710	52113	120240	98263	90967				4	4	4	34.8	34.8	34.8	15.85	0	62.22	460390000	36	P09455;P09455-2;P09455-3	P09455;P09455-2;P09455-3	Retinol-binding protein 1	RBP1	836
1254800	980190	1112100	1113100	759930	965020	1136200	804070	859880	1186600	829700	991130	1156400	889600	965790	1114300	704560	758670	702340	476800	548560	1176500	815710	993250	943720	522630	712350	810970	562540	629910				12	11	3	40.4	37.3	8.2	40.05	0	323.31	11447000000	120	P09471	P09471	Guanine nucleotide-binding protein G(o) subunit alpha	GNAO1	837
123310	922.47	10888	341620	3285.9	26270	113870	0	16481	147800	1576.3	18497	119750	0	4243.9	14810	0	9183.1	267230	4494.8	32620	312690	3364.6	30637	297760	0	18558	23852	0	12513				3	3	3	17.1	17.1	17.1	21.252	0	145.77	498570000	12	P09488-2;Q03013-2;Q03013;P09488;Q03013-3;P28161-2;P28161;P46439	P09488-2;Q03013-2;Q03013;P09488;Q03013-3;P28161-2;P28161	Glutathione S-transferase Mu 1;Glutathione S-transferase Mu 4;Glutathione S-transferase Mu 2	GSTM1;GSTM4;GSTM2	838
111800	211880	153560	53781	98859	72862	64080	132320	81764	61001	96114	82401	92565	184780	133730	94831	160850	148150	109380	133590	114810	89710	148210	123480	48534	88731	68004	204540	318540	263030				11	8	3	30.3	25	14.1	32.865	0	55.445	363680000	36	P09493-10;P09493-4;P09493;P42639;P09493-6;P09493-9;P09493-3;P09493-2;P09493-8;P09493-7	P09493-10;P09493-4;P09493;P42639;P09493-6;P09493-9;P09493-3;P09493-2;P09493-8;P09493-7	Tropomyosin alpha-1 chain	TPM1	839
4660.3	1408.8	0	3229	1060.5	0	1659.2	880.75	0	2325.1	1525.9	0	4350.3	1431.4	0	3176.8	1411.7	0	0	0	0	2971.3	0	0	3169.5	1899.6	0	3943.3	0	0				9	1	1	25.7	6.9	6.9	28.385	0	22.075	19919000	3	P09493-5	P09493-5	Tropomyosin alpha-1 chain	TPM1	840
10260	102840	6260.3	9892.6	71160	2821.8	3457.9	68076	3680.4	3274.5	64514	2546.4	3755.8	64883	4860.7	2875.8	58655	2840.2	2716.1	78845	2158.2	9545.3	71396	3403.2	1091.5	31270	2144.8	2760.1	74858	3421				2	2	2	14	14	14	25.19	0	12.402	199060000	5	P09497;P09497-2	P09497;P09497-2	Clathrin light chain B	CLTB	841
1607500	2471900	1680200	1857500	2028500	1132900	1124800	1792800	986880	10376000	14585000	16345000	2166100	2150400	1769600	1825400	2549100	2207300	4309500	7290400	7702100	2023100	3554000	2665700	379440	1286000	1164900	2735200	3525200	3239400				28	28	24	51.3	51.3	43.1	76.967	0	323.31	29750000000	301	P09571;P02788-2;P02787;P02788	P09571			842
17817	59831	45412	13430	17373	36048	8546.2	63451	30631	14303	52619	57005	8715.5	50301	29371	6870	24391	41132	13481	29007	38993	9961.6	15084	38430	7304.3	7381.2	19479	5632.4	29451	42622				6	1	1	19.6	4.9	4.9	54.177	0	4.6558	399200000	5	P09622;P09622-3;P09622-2	P09622;P09622-3;P09622-2	Dihydrolipoyl dehydrogenase, mitochondrial	DLD	843
2308100	2216000	1832800	1944500	2112900	1368200	2036300	1941500	1641400	1810800	1783400	1188400	1911100	2210100	1324500	1929500	1640800	1234200	1233000	1270400	1000800	1509700	1794800	1481900	1418600	1205200	1066800	1083600	1440900	947280				9	9	4	34.6	34.6	19.8	54.185	0	213.51	9801900000	79	P09623	P09623			844
833510	617110	708180	667270	486660	545640	641040	461040	539770	728890	477050	592420	704630	535350	589100	736340	492890	559290	825310	607920	633830	710850	499740	577210	444400	322410	342640	612680	444210	492190				10	10	10	37.5	37.5	37.5	29.386	0	320.48	5912500000	166	P09651-3;P09651-2;P09651;Q32P51	P09651-3;P09651-2;P09651;Q32P51	Heterogeneous nuclear ribonucleoprotein A1;Heterogeneous nuclear ribonucleoprotein A1, N-terminally processed;Heterogeneous nuclear ribonucleoprotein A1-like 2	HNRNPA1;HNRNPA1L2	845
24522	13134	44860	17662	13350	33136	20159	10448	38896	23040	11276	46135	25942	12172	59648	16571	9154.1	40658	24282	14500	58591	21568	10773	49039	18469	9791.3	29255	21624	12787	37909				4	4	4	23.5	23.5	23.5	28.415	0	16.526	231240000	8	P09661	P09661	U2 small nuclear ribonucleoprotein A	SNRPA1	846
330870	476260	414530	273810	358560	272510	285970	382270	258800	282770	381800	268130	320450	454060	328420	284470	389510	279870	426840	612930	402630	310830	473290	352500	171350	234780	197910	258100	423820	348300				25	25	25	22.7	22.7	22.7	113.08	0	200.79	2087900000	91	P09874	P09874	Poly [ADP-ribose] polymerase 1	PARP1	847
63971	96817	71170	49772	70164	51237	47434	76618	54328	65714	80690	55722	52084	97376	62536	47705	76969	57852	72780	105320	73598	58804	96652	64304	40955	34875	26495	71173	88910	67311				5	5	5	11.9	11.9	11.9	66.851	0	27.417	243530000	31	P09960-4;P09960;P09960-3;P09960-2	P09960-4;P09960;P09960-3;P09960-2	Leukotriene A-4 hydrolase	LTA4H	848
2376000	2049600	927720	1494200	1759900	705200	1959000	1725100	682770	1944800	1503000	732150	1936800	1599500	822390	1916400	1610600	760760	1103300	1223700	428520	1904000	1603400	718920	1196700	1186800	514000	1590000	1575500	592270				10	7	7	34.3	24.7	24.7	39.455	0	323.31	39590000000	226	P09972;P05062	P09972	Fructose-bisphosphate aldolase C	ALDOC	849
9775.4	13971	10641	2255.5	5384.2	4319.5	11700	18081	11960	9070.9	10274	8060.6	10168	9385.8	10196	14981	19379	13064	8876.7	15784	9512.9	10348	10968	7747.4	3245.4	5546.5	4417.5	6515.3	8163.7	7911				1	1	1	2.2	2.2	2.2	56.13	0.0098544	2.2007	20602000	4	P09991	P09991			850
6728.8	27570	15382	6041.5	21388	11738	3800.6	11605	6847.9	58096	174790	143810	6565.4	31142	24004	11685	31796	19048	46875	126760	100050	17271	43745	35381	1958.8	13941	6727.6	39231	121950	92112				3	3	3	2.6	2.6	2.6	187.7	0	8.1222	28412000	11	P0C0L4-2;P0C0L5;P0C0L4	P0C0L4-2;P0C0L5;P0C0L4	Complement C4-A;Complement C4 beta chain;Complement C4-A alpha chain;C4a anaphylatoxin;C4b-A;C4d-A;Complement C4 gamma chain;Complement C4-B;Complement C4 beta chain;Complement C4-B alpha chain;C4a anaphylatoxin;C4b-B;C4d-B;Complement C4 gamma chain	C4A;C4B	851
192290	232520	200260	144390	185350	155260	162520	190830	178360	141890	212570	191270	207470	256620	251120	145340	220550	178710	210970	278280	209310	148250	211100	183060	115590	158680	152680	135400	198950	169500				5	3	3	53.9	41.4	41.4	13.509	0	18.698	5929900000	34	Q71UI9;P0C0S5;Q71UI9-4;Q71UI9-2;Q71UI9-3;Q71UI9-5	Q71UI9;P0C0S5;Q71UI9-4;Q71UI9-2;Q71UI9-3	Histone H2A.V;Histone H2A.Z	H2AFV;H2AFZ	852
19457	30091	35785	28159	22244	25755	18938	23171	30220	23470	30814	34484	17254	19830	29309	19535	26514	24838	40073	40069	39827	36694	26977	31776	14341	11345	18570	20579	33104	32827				3	3	3	11.1	11.1	11.1	39.827	0	13.268	86951000	10	P0C5I2;Q9Y5P6;Q9Y5P6-2	P0C5I2;Q9Y5P6;Q9Y5P6-2	Mannose-1-phosphate guanyltransferase beta	GMPPB	853
0	0	0	0	0	0	0	0	0	0	0	0	0	0	0	0	0	0	0	0	0	0	0	0	0	0	0	0	0	0				1	1	1	2.5	2.5	2.5	100.09	0	5.1016	0	1	P0C869-8;P0C869-7;P0C869-6;P0C870	P0C869-8;P0C869-7;P0C869-6;P0C870	JmjC domain-containing protein 7	JMJD7	854
7641.5	7050.5	17415	2157.1	4111.7	14033	6307.7	11842	10783	4292.1	6719.5	13303	4970.4	6956.8	16496	4510.7	4663.4	12883	4767.2	7826.8	10975	4504.8	6859.4	15803	5786.8	3280	4489.2	3618	5402.5	5028.1				3	3	3	4.8	4.8	4.8	129.25	0	5.1238	40613000	6	P0CA12;P0CA10	P0CA12			855
11818	9959.1	9200.1	11408	5535.3	8577.1	8886.4	8540.7	10177	11149	9436.6	8870.6	11384	11332	7803.4	10402	8888.3	6524.3	16934	14859	16420	11156	6351.1	10846	7788.2	6508.7	4963.3	11079	10094	7783.3				5	2	1	3.4	1.3	0.5	196.66	0.00027226	4.3979	38051000	8	P0DJD0;P0DJD1;Q99666;O14715;Q7Z3J3-2;Q99666-2	P0DJD0;P0DJD1;Q99666;O14715	RANBP2-like and GRIP domain-containing protein 1;RANBP2-like and GRIP domain-containing protein 2;RANBP2-like and GRIP domain-containing protein 5/6;RANBP2-like and GRIP domain-containing protein 8	RGPD1;RGPD2;RGPD5;RGPD8	856
0	5117.4	0	0	3692.5	0	0	3081.6	0	0	3618.6	0	0	5583.2	0	0	4120.1	0	0	5087.1	0	0	4690.4	0	0	3993.9	0	0	3597.2	0	+			18	1	1	48.7	3.4	3.4	70.051	1	-2	0	1	P0DMV9;P0DMV8;P0DMV8-2;P34934;P48741	P0DMV9;P0DMV8;P0DMV8-2	Heat shock 70 kDa protein 1B;Heat shock 70 kDa protein 1A	HSPA1B;HSPA1A	857
49687	75190	185970	40650	74297	161920	46492	38218	138910	45358	54549	206430	47495	52014	187220	47245	55760	152910	45461	73342	197500	53269	62340	193070	30909	33383	166590	43249	64933	128660				5	5	5	29.2	29.2	29.2	27.872	0	45.014	967840000	31	P0DN76;Q01081-2;Q01081;Q01081-4;Q29350;Q01081-3;Q8WU68-3;Q8WU68-2;Q8WU68	P0DN76;Q01081-2;Q01081;Q01081-4	Splicing factor U2AF 35 kDa subunit	U2AF1	858
1083400	1137500	1025700	821940	750380	696040	895450	962580	750310	682500	938350	652230	1252400	1212000	836150	923330	1010400	702470	1018400	1047200	709260	990890	1134300	707650	694490	647350	454140	896460	1068100	768290				8	8	7	80.5	80.5	80.5	16.837	0	246.07	20485000000	132	P0DP25;P0DP24;P0DP23	P0DP25;P0DP24;P0DP23			859
1988.6	0	1261	1218.2	1545.3	0	1905.2	864.49	919.04	0	831.68	1277	1518.7	0	947.09	3347.4	1313.4	2191.3	1121.3	1184.5	1196.6	2213.7	1902.5	1264.5	1326	0	0	0	0	0				20	1	1	54.4	3.3	3.3	49.959	0.0005062	3.4372	8925900	3	P0DPH8;P0DPH7;P0DPH7-2;Q6PEY2	P0DPH8;P0DPH7;P0DPH7-2;Q6PEY2	Tubulin alpha-3E chain	TUBA3E	860
5518.7	1635	3336.4	3040	1315.3	2450	2069.6	1533.5	2514.8	3294.5	1213.1	2890.6	3190.4	1452	2792.7	2198.9	1782.1	2531.5	3736.2	2243	4388.3	2295.9	1333.6	3495.3	2464.5	815.13	1210.1	2955.7	0	2833.5				1	1	1	5.9	5.9	5.9	23.378	0.0012327	3.0982	14621000	3	P0DSV6;P0DSV5	P0DSV6;P0DSV5			861
59431	45104	33419	51534	44254	23947	46091	34643	23125	46490	37830	24074	61639	44004	30345	43189	36111	24330	96152	71336	45856	62733	51830	28577	32934	26075	17491	55366	52279	30685				4	4	4	10.8	10.8	10.8	58.482	0	76.983	142930000	16	P10155-3;P10155-5;P10155-4;P10155;P10155-2	P10155-3;P10155-5;P10155-4;P10155;P10155-2	60 kDa SS-A/Ro ribonucleoprotein	TROVE2	862
966540	1823900	738930	816850	1616800	612640	679820	1302100	513660	732970	1572800	625830	841970	1475300	606490	790050	1234600	480340	709020	1438500	555500	736510	1736200	603180	524510	1151200	402040	413370	1002300	382990				14	14	14	53.1	53.1	53.1	50.101	0	323.31	10868000000	163	P10173-2;P10173;P07954-2;P07954	P10173-2;P10173;P07954-2;P07954	Fumarate hydratase, mitochondrial	FH	863
7577.5	4566.4	0	4814.8	4016.8	0	2459.7	6120.3	0	5874.4	7306.3	0	5346.3	7294.5	0	4602.6	4606.9	0	7323	7052.5	0	3860.2	4782.2	0	2044.3	3522.3	0	4667.7	2500.1	0				2	1	1	12.8	5.5	5.5	23.48	0.00052383	3.891	52099000	2	P10301	P10301	Ras-related protein R-Ras	RRAS	864
276790	135490	229030	214330	138370	181940	268960	133460	181010	225120	121910	177960	317120	194010	226280	284430	141150	186560	283230	201460	238350	264860	159700	209860	175600	110990	147750	258080	107380	177240				6	6	4	16	16	10.8	21.364	0	23.157	5241400000	35	P16403;P10412;P16402	P16403;P10412;P16402	Histone H1.2;Histone H1.4;Histone H1.3	HIST1H1C;HIST1H1E;HIST1H1D	865
83774	118360	141140	49046	76476	107500	68662	83669	123770	140250	93309	142320	65156	103100	125950	75034	80680	106690	84393	63154	92371	64163	88800	114530	47138	53434	77475	46723	64539	70854				7	7	7	16.1	16.1	16.1	68.996	0	113.46	1553200000	71	P10515	P10515	Dihydrolipoyllysine-residue acetyltransferase component of pyruvate dehydrogenase complex, mitochondrial	DLAT	866
2506.2	1244.5	1749.2	2408.4	1366.4	2332	0	0	1704.9	1446.1	0	2919.8	2583.1	1978.3	1652.3	1402.1	0	1927.3	832.48	892.98	2263.5	4339.4	0	2600.4	0	0	2428.5	2743.8	985.36	1807.7				6	4	4	5	3.6	3.6	211.68	0	10.428	19716000	8	P10586-2;P10586	P10586-2;P10586	Receptor-type tyrosine-protein phosphatase F	PTPRF	867
17732	10684	11512	9440.2	7832.7	8569.3	13155	7340.5	9214.5	13253	8187.6	10562	15054	9346.9	14560	10453	6476.8	8963.3	26352	15049	19748	21069	10365	17716	9834.3	5218.1	7264	13459	7992.8	11616				1	1	1	2.4	2.4	2.4	52.488	0.0036049	2.8243	26400000	3	P10619-2;P10619	P10619-2;P10619	Lysosomal protective protein;Lysosomal protective protein 32 kDa chain;Lysosomal protective protein 20 kDa chain	CTSA	868
193510	492280	246510	146240	367200	214240	165590	424460	205820	150310	476620	198890	151180	483630	204120	144560	364680	194180	106560	263590	155780	176910	463500	208280	103780	321780	136560	81132	261500	126490				2	2	1	9.1	9.1	5	40.006	0	9.7113	614830000	14	P10636-6;P10636-7;P10636-8;P10636;P10636-9	P10636-6;P10636-7;P10636-8;P10636;P10636-9	Microtubule-associated protein tau	MAPT	869
28340	21937	11980	30897	17416	15183	22013	15970	10939	17275	14139	8486.6	24820	12682	11580	13449	9123.7	10344	27190	21218	15526	23873	21491	14034	28765	14734	10942	11774	12598	12335				2	1	1	8.9	3.8	3.8	32.944	0.0040351	2.7031	82346000	3	P10636-3;P10636-2;P10636-4;P10636-5	P10636-3;P10636-2;P10636-4;P10636-5	Microtubule-associated protein tau	MAPT	870
3684500	1543600	6739000	3044400	1375300	6823700	2326300	1327700	5904700	3453000	1464200	5403400	4210500	1941400	7918000	2911700	1244900	5266100	4040100	2086900	9701700	4483100	1839800	8920100	1843300	1051300	4503400	4436600	1911700	8843100				13	13	3	69.9	69.9	12	18.518	0	103.75	24285000000	86	P10668	P10668			871
88418	61571	180950	84692	76226	177810	37279	38361	95231	45917	48249	85630	108800	80075	173680	95296	78310	146130	46945	27564	64620	78067	65101	148700	68054	62959	139280	35429	28282	78308				3	3	3	2.8	2.8	2.8	135.36	0	11.915	1652800000	25	P10745	P10745	Retinol-binding protein 3	RBP3	872
492710	351960	439720	391480	307040	326520	358900	260940	283780	386490	273930	298160	378070	324650	393240	366850	297980	321720	587070	337570	419150	508690	365640	423460	233570	197640	229650	667030	434470	466390				12	12	12	45.4	45.4	45.4	49.023	0	323.31	2591400000	66	P10775	P10775			873
3090900	2330800	5079100	2455900	1934100	3886000	2356400	1829000	3308500	2525300	2148400	4143800	2697200	2174700	4484400	2234900	1697400	3357000	2157200	1706300	3069300	2729500	2056900	4205100	1548800	1112800	2580800	1582800	1370500	2787700				24	24	24	55.3	55.3	55.3	61.054	0	323.31	26677000000	311	P10809;P10809-2	P10809	60 kDa heat shock protein, mitochondrial	HSPD1	874
0	1794	0	1003.2	0	0	0	1362.6	0	1084.4	3593.8	0	0	1550.5	0	0	5144.9	0	0	1440.5	0	0	1950.3	0	0	0	0	1113.9	4880.9	0				2	2	2	11.3	11.3	11.3	40.26	0	15.795	2282400	3	P10859;P10915	P10859;P10915	Hyaluronan and proteoglycan link protein 1	HAPLN1	875
2055300	2650700	3246400	1407500	1778200	2175400	1565300	1927700	2362000	1588900	1924700	2559500	1539800	1981700	2538300	1455400	1765500	2231600	2120600	2630200	3505300	1812100	2268300	2808600	974270	1219300	1570800	1557100	1982000	2666900				26	25	25	38.8	38.8	38.8	72.332	0	323.31	13387000000	274	P11021;P34935	P11021	78 kDa glucose-regulated protein	HSPA5	876
129130	65811	108620	81657	49830	76942	107440	54411	93925	76713	37313	78867	106120	58456	97210	92594	45998	83497	139420	80649	116650	84423	47661	78711	66578	34821	60740	93125	45724	74710				13	13	13	9.6	9.6	9.6	177.6	0	112.15	521320000	50	P11047	P11047	Laminin subunit gamma-1	LAMC1	877
156270	165800	111090	127290	135910	82885	146880	155170	103270	207980	140740	121160	127420	139330	94164	118560	114620	70927	104080	88662	58451	134640	145920	93924	86275	84983	56659	104780	87125	57276				13	13	13	11.8	11.8	11.8	199.08	0	109.88	1494500000	41	P11137-3;P11137;P11137-2;P11137-4	P11137-3;P11137	Microtubule-associated protein 2	MAP2	878
4110300	4716900	3674300	3227600	3608600	3112000	3201700	3370200	2856700	3290200	4060900	3078200	3349500	4232900	3219700	2879100	3609600	2977500	3872600	4838100	3648700	3516600	4187200	3414300	2160600	3179200	2070100	2833900	3450800	2851400				30	30	22	64.9	64.9	49.1	70.897	0	323.31	41728000000	572	P11142;P11142-2	P11142;P11142-2	Heat shock cognate 71 kDa protein	HSPA8	879
1639.7	0	0	2843.9	0	0	794.64	0	0	2600.5	0	0	2823.7	0	0	1916.5	0	0	1690.1	0	0	0	0	0	882.68	0	0	1719.4	0	0				2	2	2	4.5	4.5	4.5	44.969	0.004947	2.6212	5603800	2	P11161-2	P11161-2			880
383880	429060	308630	341390	330750	296870	306960	338770	250340	308330	271940	251940	351190	399150	294500	235830	297720	234290	318780	367360	301530	307330	349770	276780	286060	270900	214780	229840	241610	153560				6	6	6	10.6	10.6	10.6	54.035	0	25.01	4681700000	48	P20303;P11166	P20303;P11166	Solute carrier family 2, facilitated glucose transporter member 1	SLC2A1	881
45578	10753	65907	40666	12093	74877	30395	11044	67087	56221	15453	104880	39324	11897	61914	37596	8721.5	54843	53628	13306	92623	36945	11907	67370	28834	7576.3	50829	31969	8777.1	51761				6	5	5	13.4	10.8	10.8	63.254	0	53.138	168870000	10	P11171-6;P11171-4;P11171-3;P11171-7;P11171-5;P11171-2;P11171	P11171-6;P11171-4;P11171-3;P11171-7;P11171-5;P11171-2;P11171	Protein 4.1	EPB41	882
64144	29488	22075	47932	24355	17339	59299	23558	18374	54447	23484	16616	51467	21251	25281	51421	17612	15028	86474	35093	25903	50861	24968	19583	28757	12182	17219	73748	26149	28781				3	3	3	12.1	12.1	12.1	52.221	0	7.3131	116780000	6	P11172;P11172-2;P11172-3	P11172;P11172-2;P11172-3	Uridine 5-monophosphate synthase;Orotate phosphoribosyltransferase;Orotidine 5-phosphate decarboxylase	UMPS	883
515640	506300	348320	374500	364060	256500	360240	345690	256670	398910	385360	269280	428950	398200	301900	378960	329920	231050	273570	286140	171880	369770	354240	281280	280640	285910	171930	272620	311490	177250				7	7	7	28.7	28.7	28.7	39.233	0	83.527	1781900000	57	P11177;P11177-2;P11177-3	P11177;P11177-2;P11177-3	Pyruvate dehydrogenase E1 component subunit beta, mitochondrial	PDHB	884
10206	41413	12511	7675.4	26014	10994	8014.4	33314	9478.1	7820.1	31074	10536	7652.2	31774	11195	8021	35644	8517	8620.6	32803	11251	8686.1	40790	11472	4915.2	20594	5115.6	6676.3	26590	7502				1	1	1	2.5	2.5	2.5	53.486	0.0017241	3.0791	44212000	4	P11182	P11182	Lipoamide acyltransferase component of branched-chain alpha-keto acid dehydrogenase complex, mitochondrial	DBT	885
328410	855130	365470	294140	637320	317860	262370	552070	289400	280120	628430	306690	286870	749300	319180	237100	665740	288570	343230	699510	344190	316950	760360	303510	143460	435390	183760	317770	696860	294260				16	14	13	25.3	21.2	20.2	96.695	0	136.77	2217400000	66	P11216	P11216	Glycogen phosphorylase, brain form	PYGB	886
3054.5	3031.4	2592.2	1596.8	1839.6	1694.6	1232.9	2844.3	2285.3	6149.4	5431.7	3331.9	4432.5	2744.8	1890.4	1887.3	1715.2	2148.7	5565.8	4096.3	4639.9	3322.9	2999.4	3635.8	0	1226.4	0	4802.5	5760.4	3938.7				5	2	2	9.3	4.2	4.2	97.091	0	9.6091	13556000	5	P11217;P11217-2	P11217;P11217-2	Glycogen phosphorylase, muscle form	PYGM	887
63053	19961	104130	53591	20094	83137	57450	14912	87254	50465	20258	90143	48141	16344	70433	49594	15248	81212	52273	14700	82553	48025	16413	82827	27547	8804	42760	44234	14412	70718				5	2	2	29.6	7.3	7.3	23.567	0	19.953	299430000	6	P11233	P11233	Ras-related protein Ral-A	RALA	888
153700	264510	180120	98474	196590	162780	85876	228900	136360	139390	249250	147490	96640	207460	152920	122520	214130	146290	140200	341710	171520	135410	225840	154680	73300	135860	93283	105030	221140	158020				6	6	3	36.9	36.9	14.6	23.408	0	111.63	1226800000	26	P11234;P11234-2;P11234-3	P11234;P11234-2;P11234-3	Ras-related protein Ral-B	RALB	889
18424	15731	3961.8	15629	14268	6263.8	14019	13578	3671.1	14127	20771	5401.4	17953	19766	5240.3	15935	18788	4592.4	19337	21249	4979.7	15410	18356	4886.8	8731.2	10461	3073.8	16735	13169	4583.9				4	3	3	3.7	2.9	2.9	137.73	0	10.529	32741000	8	P11274-2;P11274	P11274-2;P11274	Breakpoint cluster region protein	BCR	890
201870	153480	256200	142590	135010	182470	131890	120630	191640	365490	347750	496380	155520	141790	204640	134220	114660	193800	221160	184820	276020	157810	124310	201700	92418	92162	132240	81848	70243	124320				18	17	17	9.9	9.5	9.5	267.82	0	127.5	593590000	66	P11277-2;P11277;P11277-3	P11277-2;P11277;P11277-3	Spectrin beta chain, erythrocytic	SPTB	891
118550	108550	207970	101920	103080	169150	92663	94285	164500	110630	112980	190380	117450	116570	206540	91891	102980	171300	139750	119170	247450	130520	117570	202170	82158	80177	125880	96376	104270	174040				10	10	10	15.8	15.8	15.8	90.725	0	24.371	281830000	29	P11387;Q969P6-2;Q969P6	P11387	DNA topoisomerase 1	TOP1	892
130770	146920	50562	71632	118600	34702	130410	160460	31039	146090	209880	55525	145520	129920	44478	124590	115010	27285	178750	339430	58112	147690	177120	44337	50933	65535	20226	114190	176840	53232				5	5	5	12.2	12.2	12.2	59.256	0	21.272	688590000	17	P11413;P11413-3;P11413-2	P11413;P11413-3;P11413-2	Glucose-6-phosphate 1-dehydrogenase	G6PD	893
955.44	0	0	0	0	0	0	0	0	0	0	0	2059.1	0	0	0	0	0	0	0	0	0	0	0	0	0	0	859.17	0	0				1	1	1	3.6	3.6	3.6	66.077	0.0031378	2.8683	1357800	1	P11483	P11483			894
3794600	3000200	4353500	2811000	2531600	4041000	2354500	2463800	2961100	2766800	2975300	3089100	3030700	2975600	3764900	2999600	2133000	3671500	2551800	2357500	3213000	2960600	2191900	3177500	2243400	2079400	2900800	1717600	1505200	2211500				14	14	13	43.1	43.1	40	40.04	0	323.31	27616000000	277	P11488;A8MTJ3;P19087	P11488	Guanine nucleotide-binding protein G(t) subunit alpha-1	GNAT1	895
550380	385670	436990	544160	298450	405550	512510	348220	386690	514970	382830	419310	516300	392880	470960	368470	304410	430950	470590	344130	451940	515510	343240	440030	364610	191930	291160	356040	291030	318140				15	15	15	19.7	19.7	19.7	129.63	0	190.48	1662000000	77	P11498;P11498-2	P11498	Pyruvate carboxylase, mitochondrial	PC	896
101910	105920	102810	96360	76653	83010	84976	74457	85522	105880	77807	106110	101700	77521	89118	94065	77384	81715	163610	135580	143290	110240	98792	99203	54997	49617	51818	131630	106260	110980				7	7	7	10.8	10.8	10.8	101.56	0	110.47	442720000	31	P11586	P11586	C-1-tetrahydrofolate synthase, cytoplasmic;Methylenetetrahydrofolate dehydrogenase;Methenyltetrahydrofolate cyclohydrolase;Formyltetrahydrofolate synthetase;C-1-tetrahydrofolate synthase, cytoplasmic, N-terminally processed	MTHFD1	897
1147000	1054100	1002600	1006400	1016000	749910	898430	959130	678470	980180	991590	704350	1171800	1007000	850270	932420	995060	755210	1208900	1204300	912890	1090300	1171800	904060	612570	599680	492100	1042900	1006100	853110				25	25	18	35.7	35.7	24.5	109.72	0	323.31	5429700000	127	P11607-2;P11607;P16615-5;P16615-2;P16615-3;P16615;P16615-4	P11607-2;P11607;P16615-5;P16615-2;P16615-3;P16615;P16615-4	Sarcoplasmic/endoplasmic reticulum calcium ATPase 2	ATP2A2	898
11439000	12076000	11782000	8295500	8257900	9157100	9691400	9097500	9947000	9408900	8654500	9989900	9133400	9228200	11048000	8582600	8299900	9582800	9217100	9313100	10284000	8491600	8637000	9889500	5614000	5657600	6711500	7354800	8426600	9817600				9	9	9	41.9	41.9	41.9	36.454	0	204.07	48178000000	193	P11708;P40925;P40925-3;P40925-2	P11708			899
90167	267860	216340	84852	267380	209110	89967	305780	209740	139830	310260	200470	91815	273610	217140	91795	261190	210470	169530	525240	342560	123320	334640	248270	56066	168130	131490	121820	349950	257280				4	4	4	13.4	13.4	13.4	39.724	0	26.81	1208700000	27	P11766	P11766	Alcohol dehydrogenase class-3	ADH5	900
0	5254	0	0	5267.1	0	0	3802	0	0	4630.7	0	0	7124.9	0	0	5282.2	0	0	13498	0	0	8691	0	0	2647.6	0	0	10440	0				1	1	1	5.3	5.3	5.3	33.689	0.0064995	2.4866	0	1	P79432;P11802-2;P11802	P79432;P11802-2;P11802	Cyclin-dependent kinase 4	CDK4	901
0	4918	0	0	4226.7	0	0	5987.6	1782.5	0	9523.7	3128	0	5095.6	0	0	6285	0	0	8499.6	2735.5	0	4399.3	2629.8	0	0	0	0	14876	10999				1	1	1	12.6	12.6	12.6	20.876	0.00026983	4.2931	10273000	2	P11844	P11844	Gamma-crystallin A	CRYGA	902
302510	349960	482970	268500	268340	317610	214560	240290	363190	292620	312750	418070	295790	374100	370080	235680	238420	278350	315860	297150	386060	266960	281650	383990	115960	131990	212440	231520	309390	387510				6	6	2	29.6	29.6	9.3	35.054	0	216.61	1966100000	50	P11908-2;P11908;P21108	P11908-2;P11908	Ribose-phosphate pyrophosphokinase 2	PRPS2	903
372160	304050	574900	306810	262450	409570	295880	254090	420410	295930	238170	490450	322280	294550	487390	283940	239480	446750	370820	330280	602610	361450	317160	498670	228280	177950	298190	304810	263050	464930				16	16	10	36.2	36.2	21.6	61.18	0	177.96	1706700000	58	P11940-2;P11940;Q9H361;Q4VXU2;Q4VXU2-2	P11940-2;P11940	Polyadenylate-binding protein 1	PABPC1	904
76950	100850	79172	55440	70311	55183	71513	85711	61715	57141	64777	58609	75573	81239	68070	59173	79203	68901	101070	105980	93653	70147	94346	77469	42560	51196	41191	72254	78503	64144				6	6	6	39.8	39.8	39.8	28.768	0	35.43	352710000	21	P12004	P12004	Proliferating cell nuclear antigen	PCNA	905
593290	396240	319410	643210	416770	317170	585000	345700	276810	598470	312130	273200	1089600	617530	484270	634620	350490	272640	1795500	1091200	863620	1331000	802720	627440	415360	243540	183720	1388200	831360	697020				5	5	5	62.1	62.1	62.1	9.8962	0	37.4	3537500000	52	P12026;P07108;P07108-3;P07108-2;P07108-4;P07108-5	P12026			906
234670	246870	344820	259500	274700	387810	208690	250000	311760	244930	241890	321380	234080	257370	313210	240260	246060	371220	52445	47053	128480	151220	175090	273020	164900	159260	203920	51871	58640	96789				5	3	3	7.1	5.2	5.2	112.48	0	85.926	1210200000	40	P12036;P12036-2;P12037	P12036;P12036-2	Neurofilament heavy polypeptide	NEFH	907
98522	56564	55923	82966	39435	50394	91983	40054	45560	111220	99376	53724	89232	44281	53429	79084	39882	43925	138970	88786	67595	105610	58397	59000	63860	31342	35063	88411	42325	47639				4	4	4	11.9	11.9	11.9	54.846	0	17.312	234580000	24	P12081-4;P12081;P12081-3;P12081-2;P49590-2;P49590	P12081-4;P12081;P12081-3;P12081-2	Histidine--tRNA ligase, cytoplasmic	HARS	908
4471700	3341400	3200400	3181300	2401600	1946100	3508100	2428100	2631000	2934500	2637100	2139600	3763700	3323800	2954000	3136700	2361600	2257700	2507700	2022400	1866600	3908300	2532400	2545800	2382500	1694300	1303100	1609300	1395300	1506600				15	15	0	49	49	0	32.866	0	321.89	33794000000	182	P12236;Q9H0C2	P12236	ADP/ATP translocase 3;ADP/ATP translocase 3, N-terminally processed	SLC25A6	909
41759	159710	98193	34738	118360	76304	29991	110030	81003	36833	164680	85139	43709	155610	93663	33460	137490	76709	47230	166190	114290	43262	148630	74753	20080	77570	53915	28832	127150	68933				10	10	10	28.4	28.4	28.4	55.804	0	85.969	319860000	37	P12268	P12268	Inosine-5-monophosphate dehydrogenase 2	IMPDH2	910
240420	278970	197960	198680	201850	160860	179960	216030	164630	218640	222690	164080	210290	241730	200780	187440	227460	147430	318270	374290	246760	227010	266370	191400	130370	161800	108550	221470	239020	162640				28	28	28	13	13	13	267.29	0	184.12	755540000	87	P12270;P12270-2	P12270;P12270-2	Nucleoprotein TPR	TPR	911
1365900	1536700	3456500	1160800	1148700	3172600	897180	1075300	2522600	1444300	1224600	2965600	1521800	2080700	4732600	1107600	1187700	2133000	1560100	1201500	2625700	1527600	1666500	3967400	699150	719210	1583300	885590	1189100	2707900				5	5	5	20.5	20.5	20.5	36.474	0	112.01	11975000000	44	P12271	P12271	Retinaldehyde-binding protein 1	RLBP1	912
676210	794360	641900	57522	22472	21945	63596	25536	40343	53875	17301	22260	67848	19893	21928	39978	10148	22020	68687	12822	31280	72381	27218	16636	19464	7910.9	9354.9	376900	401800	332680				12	3	3	48.8	12.1	12.1	42.644	0	23.166	360750000	17	P12277	P12277	Creatine kinase B-type	CKB	913
73439	44485	46837	37640	27481	33067	38713	28456	32559	48256	42255	35553	60453	49308	44026	38690	28024	27492	230460	157800	153320	91222	61410	62109	49130	24641	31334	151860	89570	100810				2	2	2	11.3	11.3	11.3	11.828	0.00027337	4.4414	87128000	7	P12309	P12309			914
169170	218980	206610	99487	144390	145530	86906	134730	126260	95263	149390	139670	145430	226640	201410	154660	147650	170000	75121	112070	99925	121130	151170	173730	63978	114860	135310	89274	140030	133780				9	2	2	33.8	3.1	3.1	47.036	0	31.86	1696800000	27	P12532;P12532-2	P12532;P12532-2	Creatine kinase U-type, mitochondrial	CKMT1A	915
24727	30283	41284	30514	38074	43191	9023.6	16820	17832	9768.2	16535	13262	35838	53307	50812	27625	48640	44791	8822.9	14009	13820	17463	35533	32763	23056	34001	32310	8444.6	13907	14347				1	1	1	44	44	44	2.8132	0.0024319	2.9478	1611300000	10	P12662	P12662			916
26952	33749	34280	17690	29116	24081	20910	31203	26224	22934	32077	36698	24889	34033	32067	22522	23881	28241	22216	38514	41118	25464	43312	32415	16054	23738	18450	22764	26041	24276				6	6	6	15.8	15.8	15.8	77.123	0	44.053	59858000	22	P12675	P12675			917
25522	29630	6894.9	21719	20594	1367.1	18076	21633	4124.8	22117	24862	3087.3	23845	28004	5744.8	21354	25424	1679	20604	28781	5834	21477	27066	5041.9	16212	13881	2893	14715	13320	4853.4				3	3	3	12.1	12.1	12.1	50.47	0	10.616	82760000	13	P12694;P12694-2	P12694;P12694-2	2-oxoisovalerate dehydrogenase subunit alpha, mitochondrial	BCKDHA	918
212680	371310	261530	146050	258400	174480	151650	292890	199290	180600	314560	199330	149270	266710	158610	152300	264190	174780	303510	467340	339360	255770	401610	276320	110410	192260	102000	231530	405470	265900				27	18	1	36.5	25	2.5	103.06	0	323.31	1247300000	84	P12814;Q08043	P12814	Alpha-actinin-1	ACTN1	919
0	0	0	0	0	0	0	0	0	0	0	0	943.77	0	0	0	0	0	0	0	0	0	0	0	848.92	0	0	0	0	0				27	1	1	36.2	1.9	1.9	102.71	0	6.5418	5109600	3	P12814-2;P12814-3;P12814-4	P12814-2;P12814-3;P12814-4	Alpha-actinin-1	ACTN1	920
7470.9	10134	7335	2302.8	7882.4	4832.1	3966.4	11380	7565.5	2334.5	10176	4237.8	5268.3	8709.8	6823.1	3872.6	8433.4	6514.4	5567.3	8935.7	5612.7	5957.3	10599	6985.9	2508.5	0	1922	3389.2	5760.9	6995.2				3	2	2	7.8	6.3	6.3	59.834	0	26.015	32891000	6	P12931;P12931-2;P07948-2;P08631-3;P08631-2;P07948;P08631-4;P08631	P12931;P12931-2	Proto-oncogene tyrosine-protein kinase Src	SRC	921
9853.4	18731	9067.4	8497.9	14429	4322	8465.6	16675	6961	9097.3	21750	8520.1	9123	12942	4405.9	8334.4	11980	6452	14952	22597	8681.8	8774	16548	6503.7	6029.5	10219	2518.8	10660	14396	5931.9				4	4	4	8.1	8.1	8.1	65.148	0	8.7301	30219000	7	P12956-2;P12956	P12956-2;P12956	X-ray repair cross-complementing protein 6	XRCC6	922
7375.6	5450.5	9744.3	4886.2	4453.6	7108.4	6046.9	5050.7	6678.7	8101.6	5618.7	7528	8397.3	6263.6	9139.7	5357	4702.2	8976.9	5328.8	3899	6607.6	6787.4	5415.7	7600.3	2196.2	3236.2	3182.6	6669.4	4557.6	8813.9				6	6	6	13.6	13.6	13.6	71.73	0	33.518	23480000	9	P13222;P28329-3;P28329-2;P28329	P13222			923
705490	883350	858140	603550	788750	846790	564680	660270	724450	617590	719640	762490	649090	689030	691700	589210	780630	693560	629500	738340	695190	626090	830020	786460	292280	438900	494130	557970	654660	693840				7	7	7	16	16	16	80.311	0	127.12	6343300000	126	P13591-4;P13591-3;P13591-1;P13591;P13591-5;P13591-6	P13591-4;P13591-3;P13591-1;P13591;P13591-5;P13591-6	Neural cell adhesion molecule 1	NCAM1	924
8405.5	23428	67648	6359.3	18886	46302	5149.7	18043	43800	4252.9	18876	40300	5129.4	21400	54042	4941.5	22358	50899	1927.6	13371	26543	5755.3	19997	49419	6863.8	14238	33386	4371.6	14747	38365				2	2	2	61.8	61.8	61.8	8.9299	0	34.607	74864000	7	P13618	P13618			925
8370400	6220900	9145400	6942200	5478000	7975800	6463400	5288800	7425600	6629000	4893000	7457800	6889000	5620400	8076000	6294700	4815400	7755600	4132800	3303200	5490900	6386400	5340900	7138900	4343400	3802700	5202800	4124800	3632100	5034200				31	31	17	42.5	42.5	27.6	111.75	0	323.31	70306000000	629	P13637;P13637-2;P13637-3;P54707;P54707-2;P19156;P20648	P13637;P13637-2;P13637-3	Sodium/potassium-transporting ATPase subunit alpha-3	ATP1A3	926
2380000	1595700	2221900	1789800	1286800	1810200	1895600	1306200	1794100	1919600	1373900	1926800	1953300	1529200	2037200	2043800	1278100	1799000	2794700	1917500	2932100	2058200	1712000	2101500	1410300	657450	1330400	2045900	1390000	2310900				24	24	24	37.9	37.9	37.9	95.337	0	323.31	15481000000	154	P13639	P13639	Elongation factor 2	EEF2	927
233720	248830	260350	212800	193390	214900	205660	188600	210170	202020	204000	216760	217470	205020	225300	195800	198760	225840	382070	367680	420020	269330	266010	305800	140500	127700	133210	256910	245790	291440				8	8	8	8.7	8.7	8.7	72.932	0	74.324	661980000	49	P13667	P13667	Protein disulfide-isomerase A4	PDIA4	928
50115	60614	53435	44051	52961	52033	45621	43677	42635	51379	49708	51486	57595	54939	54039	39879	47796	47143	47133	58363	59253	46901	56606	54928	32837	34433	30345	40684	43939	49362				10	10	10	25.5	25.5	25.5	61.049	0	64.067	599110000	30	P13674;P13674-3;P13674-2	P13674;P13674-3;P13674-2	Prolyl 4-hydroxylase subunit alpha-1	P4HA1	929
231930	396460	306870	173840	283230	225530	179180	295160	232220	203350	322090	252620	220060	302390	244060	183800	282360	242300	248000	386910	332680	246010	340730	272400	120950	185210	128970	209770	312670	249480				4	4	4	24.4	24.4	24.4	19.595	0	92.198	1320700000	54	P61288;P13693;P13693-2;Q56UQ5	P61288;P13693	Translationally-controlled tumor protein	TPT1	930
41664	61001	66309	28836	45708	44069	25739	40344	40049	29773	40458	51649	26821	46572	54131	25432	40481	42710	40158	52491	59618	29287	41419	54844	17276	29613	29522	30570	43913	52778				4	4	4	14.8	14.8	14.8	36.294	0	6.2987	287340000	16	P13716;P13716-2	P13716;P13716-2	Delta-aminolevulinic acid dehydratase	ALAD	931
39017	40816	30460	36470	35458	27586	31566	20764	19399	50102	39472	30543	39955	27319	24136	51526	40566	28659	188420	149360	123860	63865	55196	40553	34822	35919	27019	71042	58931	49401				12	7	7	22.3	15.3	15.3	70.288	0	30.463	103460000	29	P13796;P13796-2	P13796	Plastin-2	LCP1	932
196240	157360	225940	163950	130590	190120	157050	134880	176790	175990	164470	222460	179650	165660	213550	167520	152130	188410	276980	220450	283090	179360	179580	215580	103040	92569	124890	220470	199090	245200				20	20	13	41.7	41.7	30.6	70.81	0	114.54	653050000	69	P13797;P13797-3;P13797-2	P13797;P13797-3;P13797-2	Plastin-3	PLS3	933
348690	714680	248220	279830	421460	214430	196980	308990	184180	264670	444470	253100	355290	611810	219090	208610	366560	203710	182030	375680	220280	199600	506530	254760	136550	327790	142120	84540	395010	159360				8	8	8	37.5	37.5	37.5	35.079	0	301.08	3617100000	50	P13804;P13804-2	P13804;P13804-2	Electron transfer flavoprotein subunit alpha, mitochondrial	ETFA	934
4202.8	1156.6	10654	3757.2	2487.8	7773.7	3132	2183.5	8040.9	5656.9	1876.3	10196	3696	2499.4	11471	3715.7	2239.4	9097	6878.3	1798.5	19735	7447.9	2571.5	9555.7	4658.5	0	4516.1	3710.4	2677.3	10109				3	3	3	7.3	7.3	7.3	76.482	0	17.914	40961000	6	P13807-2;P13807	P13807-2;P13807	Glycogen [starch] synthase, muscle	GYS1	935
175650	1763900	328330	127290	982520	321210	127270	1150600	265230	130720	1414500	337350	151580	1513500	336730	119910	1242800	262200	153610	1738700	374550	141120	1277300	301030	88630	865560	206370	96926	1060700	209950				11	11	8	34.9	34.9	24.8	45.518	0	178.73	4717300000	80	P13861;P13861-2;P05207	P13861;P13861-2	cAMP-dependent protein kinase type II-alpha regulatory subunit	PRKAR2A	936
0	1495.9	0	0	1572.8	0	0	668	0	0	1611.2	0	0	1191.3	0	0	1411.1	0	0	3054.8	0	0	1636.3	0	0	885.95	0	0	1358.3	0				1	1	1	4	4	4	44.802	0.0051753	2.6097	0	1	P13994	P13994	Coiled-coil domain-containing protein 130	CCDC130	937
6566.9	7452.6	10631	2347	6345.1	10472	3738.3	6149.1	9485.4	5872.7	8469.9	8976.3	6774.2	7354.3	11498	4525	8452.6	9466.7	4526.1	4865.3	12796	3343.5	5544.2	9963.4	3489.1	5763.7	4938.3	2658.5	5314.1	8916.5				1	1	1	4.3	4.3	4.3	26.162	0.0098368	2.193	29069000	5	P14057;P21999	P14057;P21999			938
2026400	695480	1111300	2107300	876590	1323600	2329000	704630	1258700	2362400	871570	1439700	3202100	1293000	1914200	3198300	1270000	2106200	5798800	2885900	5111600	4858200	2386800	4081100	1494400	546310	833010	4323000	2182600	3560200				10	10	9	21.1	21.1	18.3	49.507	0	99.413	49918000000	113	P14136-3;P14136;P14136-2	P14136-3;P14136;P14136-2	Glial fibrillary acidic protein	GFAP	939
3452.3	6412.6	0	3208.1	3752.8	0	3256.6	2848.1	0	2842.2	2848.2	0	3042.7	6083	0	3267.3	5533.1	0	4759.7	5078.3	0	2990.1	5672.3	0	2635.7	4424.7	0	5010	9559.9	0				1	1	1	4.3	4.3	4.3	29.279	0.007321	2.3708	9823700	2	P14207	P14207	Folate receptor beta	FOLR2	940
17109	18513	11162	8532.4	10539	5220.7	9334.8	10593	5801.2	13956	19540	11005	8309.2	12046	5093.9	14228	16036	9079.5	46523	57264	29052	37711	36057	18935	6571.7	8405.4	5628.9	99365	109100	53798				3	3	3	22.8	22.8	22.8	33.668	0	41.989	101310000	10	P14287	P14287			941
0	7867.5	7158.5	0	8321.8	6926.1	0	10004	4639	0	8756	4305.5	0	12312	8256.4	0	6605.9	6306.3	0	16382	5895.8	0	11479	10928	0	4675.1	4205.6	0	8854.1	5587.3				1	1	1	3.1	3.1	3.1	40.532	0.0073445	2.396	13590000	2	P14324-2;P14324	P14324-2;P14324	Farnesyl pyrophosphate synthase	FDPS	942
0	203140	0	908.22	92294	0	0	99240	0	762.3	96056	0	1151.9	115310	0	0	121170	0	876.04	164790	1170.4	0	55854	0	0	81606	0	865.09	112240	0				5	4	4	32.8	23.6	23.6	27.805	0	26.748	372390000	7	P14332	P14332			943
128910	74080	106700	107910	68637	78044	95501	54826	82018	112620	69728	75785	122590	93014	95489	103430	62672	94946	106230	76216	79842	123240	82838	104950	69093	36626	51152	102880	70986	71053				7	7	7	24.5	24.5	24.5	33.367	0	25.547	548070000	28	P14415	P14415	Sodium/potassium-transporting ATPase subunit beta-2	ATP1B2	944
0	16714	17822	0	8848.2	6671.3	0	4792.7	4535.8	0	7672.6	6367.8	0	11395	12748	0	9867.8	11617	0	6483.7	9354.2	0	16431	10251	0	5670	4878	0	14964	12189				1	1	1	100	100	100	1.7619	0.0005144	3.6286	55914000	2	P14460	P14460			945
1046900	949500	949190	984040	888450	937280	803330	692910	698390	1059400	842090	924600	967910	919630	958750	840980	647040	740320	876070	842050	925030	966550	840970	881480	615190	542190	583630	708500	665610	712440				21	3	3	39.2	5.3	5.3	57.936	0	38.543	5955100000	181	P14618;P14618-3;P30613-2;P30613	P14618;P14618-3	Pyruvate kinase PKM	PKM	946
15389000	12202000	11489000	13827000	11436000	11313000	11433000	9253000	8496700	12558000	10552000	10220000	13502000	12532000	11681000	11555000	9797200	9296700	10558000	8999900	8948300	11551000	10829000	9440300	8416700	7705000	6435000	8955600	7680000	7274900				22	22	4	42.2	42.2	8.3	58.061	0	323.31	129380000000	1013	P14618-2	P14618-2	Pyruvate kinase PKM	PKM	947
0	0	0	0	0	0	0	0	0	0	0	0	0	0	0	0	0	0	0	0	0	0	0	0	0	0	0	0	0	0				25	1	1	36.9	3.9	3.9	92.468	0	5.6836	43751000	3	P14625	P14625	Endoplasmin	HSP90B1	948
61597	83276	66533	42189	58509	52000	42438	62529	46094	42967	69482	59015	49639	75487	62780	44191	64857	52201	58927	85402	57955	59050	88889	60813	23470	32909	28858	35779	53500	50741				4	4	4	15.6	15.6	15.6	23.656	0	8.0347	288620000	13	P14678-2;P63162;P14678;P63162-2;P14678-3	P14678-2;P63162;P14678;P63162-2;P14678-3	Small nuclear ribonucleoprotein-associated proteins B and B;Small nuclear ribonucleoprotein-associated protein N	SNRPB;SNRPN	949
92727	30789	26980	68949	21190	23564	64934	22742	23853	75522	25917	24880	76434	28831	26155	76039	21706	24014	108370	38469	30138	94716	31702	28277	52682	15664	18968	74976	20465	18957				8	8	8	8.2	8.2	8.2	117.97	0	25.94	97783000	21	P14735;P14735-2	P14735;P14735-2	Insulin-degrading enzyme	IDE	950
31552	56277	42226	25715	43629	37157	19621	35315	27862	21350	29708	43848	33808	55079	39697	14711	25360	27878	17577	29530	29107	23037	48452	44253	17090	27646	31472	15295	25030	28456				1	1	1	12.8	12.8	12.8	10.192	0	7.6646	153710000	7	P14854	P14854	Cytochrome c oxidase subunit 6B1	COX6B1	951
2695	4516.6	2769.6	1028.9	4430.4	2582.3	2020.1	1155.6	3256.6	2427.3	3238.7	3185.9	2203.4	4106.8	3021.6	1409.1	2028.8	1859.8	2571.3	3467.6	3927.7	1941	3175.3	2206.1	1170.2	1056	1381.1	2466.7	2266.2	3249.6				1	1	1	2.8	2.8	2.8	76.595	0	26.225	12804000	7	Q29076;P14859-4;P14859-5;P14859-3;P14859;P14859-2;P14859-6	Q29076;P14859-4;P14859-5;P14859-3;P14859;P14859-2;P14859-6	POU domain, class 2, transcription factor 1	POU2F1	952
561840	1018000	608590	463440	777380	497180	428810	797690	449210	438990	839990	459860	518050	989600	574990	471290	845600	445420	585740	1048900	632060	509490	887130	507060	311740	559630	304230	423750	802200	459060				11	11	11	34.5	34.5	34.5	64.132	0	207.7	4635600000	114	P14866;P14866-2	P14866;P14866-2	Heterogeneous nuclear ribonucleoprotein L	HNRNPL	953
36526	0	14670	17760	0	14174	18546	0	16019	26604	0	15558	32194	0	11965	21518	0	8586.2	21806	0	7958.6	36039	0	13764	18691	0	8041.1	24211	0	6789.2				2	2	2	7	7	7	51.801	0	13.651	30911000	3	P14867	P14867	Gamma-aminobutyric acid receptor subunit alpha-1	GABRA1	954
125210	152450	120300	96135	111490	104290	110370	122690	98261	115640	142210	107190	121800	147340	99194	97464	124840	85511	131030	181550	115810	111470	146780	113930	68418	93296	60510	101750	130310	97610				8	8	8	19	19	19	57.136	0	168.28	523390000	37	P14868;P14868-2	P14868;P14868-2	Aspartate--tRNA ligase, cytoplasmic	DARS	955
17849	34230	86467	15801	22516	64549	12806	22412	65162	13877	21989	62165	17851	27722	87018	10851	21062	60429	8040.6	12396	57112	12137	24751	72793	7740.1	16369	51524	7886.5	19465	64368				2	2	2	9.9	9.9	9.9	13.53	0	5.8549	70304000	6	P14927;P14927-2	P14927;P14927-2	Cytochrome b-c1 complex subunit 7	UQCRB	956
31721	33063	43060	25115	26172	35676	24632	25695	35321	25798	31250	36230	25574	26149	33476	26269	26348	29142	23369	31328	35752	24548	34800	32968	15484	17169	21426	16908	22114	24664				3	3	2	5	5	3.7	84.436	0	7.3189	80428000	6	P15056;P04049;P04049-2	P15056	Serine/threonine-protein kinase B-raf	BRAF	957
500600	377940	349710	226230	148490	145020	411730	270890	225370	440570	278810	170880	519720	368770	290630	236030	187400	117710	4952400	3589400	2543700	798090	606340	410240	261390	326980	191240	1875900	1339000	1013700				23	23	23	34	34	34	108.83	0	292.35	5745700000	127	P15145;P15144	P15145			958
67805	34067	82756	52411	27751	65238	52730	24524	63165	49329	29282	65308	61339	26282	75647	47925	24186	66479	89268	42661	104530	52512	31588	78880	30511	13789	46793	60139	34233	78714				6	6	6	14.6	14.6	14.6	55.755	0	69.979	172470000	23	P15170;P15170-2;P15170-3;Q8IYD1	P15170;P15170-2;P15170-3	Eukaryotic peptide chain release factor GTP-binding subunit ERF3A	GSPT1	959
14509	5530.3	7964.6	11973	5362.4	7548.8	12618	5149.6	8531.1	23998	9139.2	13206	12270	6853.1	12001	8056.3	4555.7	8448.1	17191	6016.7	9860.8	13781	6113	9334.9	11162	3634.5	6241.6	15084	5532	7659.6				3	2	2	16.6	11.1	11.1	28.766	0	4.7702	25740000	7	P15259	P15259	Phosphoglycerate mutase 2	PGAM2	960
217070	128160	312700	85354	84399	270150	168980	96853	301590	233450	103880	320250	144680	71156	240390	157940	92320	234110	238650	126390	422770	241070	125940	429470	48866	67739	194340	175910	101760	389640				11	5	5	19.3	10.1	10.1	69.412	0	111.23	1454000000	18	P15311	P15311	Ezrin	EZR	961
22603	39354	43121	20588	32048	34782	17053	30881	31150	22426	32638	40024	19608	31958	41270	26255	27357	39453	41170	48343	62050	26931	38923	48182	18407	18853	25624	23717	44899	54188				4	4	4	15.5	15.5	15.5	43.157	0	12.676	45683000	10	P15735-2;P15735	P15735-2;P15735	Phosphorylase b kinase gamma catalytic chain, liver/testis isoform	PHKG2	962
625980	460740	807650	498310	372840	683070	484700	333650	701240	597330	261270	811240	604650	452010	717940	587560	207840	681570	724780	545750	887170	670350	494840	838370	311610	179550	513180	498680	395640	734410				8	8	8	30	30	30	31.324	0	97.082	3708500000	44	P15880	P15880	40S ribosomal protein S2	RPS2	963
27198	32913	47361	24853	29511	32378	20561	25439	33153	22176	29408	34000	27628	28921	36875	24050	27071	34326	27344	35079	53820	27001	34955	38737	16863	19292	24848	25801	32479	35906				5	5	5	20.4	20.4	20.4	38.196	0	37.287	117090000	21	P15882-2;P15882-3;P15882	P15882-2;P15882-3;P15882	N-chimaerin	CHN1	964
46048	32262	18376	53404	35736	16983	33154	19817	13298	118570	82029	29629	62345	44763	21285	57964	37580	15184	48610	35860	14471	66485	47701	19578	34213	19771	12589	61153	43816	15289				10	10	10	5.6	5.6	5.6	331.77	0	37.532	98433000	22	P15924;P15924-2;P15924-3	P15924;P15924-2;P15924-3	Desmoplakin	DSP	965
28772	87915	92199	28586	70695	93565	21669	57573	84474	26564	63117	70701	28886	93358	101370	20919	53748	63233	22875	97031	78791	25764	78079	74463	16729	53953	50341	25035	59683	83959				2	2	2	13.3	13.3	13.3	29.247	0	4.5351	119180000	6	P15927;P15927-2;P15927-3	P15927;P15927-2;P15927-3	Replication protein A 32 kDa subunit	RPA2	966
385190	509800	388050	0	332940	0	271500	504870	258160	304410	0	369540	326970	524760	422680	176590	241720	368650	389930	534480	508160	400380	357770	444870	298640	297630	318900	0	724810	325880				4	1	1	47.6	16.1	16.1	15.144	0	10.012	3808300000	3	P16104;Q8IUE6;Q96QV6	P16104;Q8IUE6;Q96QV6	Histone H2AX;Histone H2A type 2-B;Histone H2A type 1-A	H2AFX;HIST2H2AB;HIST1H2AA	967
127390	93122	108270	94947	78447	85085	96214	69012	84865	119860	88056	112440	102230	74450	99958	83693	63991	79654	135270	102510	134470	106680	80181	100990	61704	53637	64972	95694	68435	79802				4	4	1	20.6	20.6	6.1	30.375	0	33.575	338370000	34	P16152;P16152-2	P16152;P16152-2	Carbonyl reductase [NADPH] 1	CBR1	968
159050	205520	164780	120070	155500	114180	129430	172380	140510	295610	382460	330200	156680	182860	133050	123320	148100	115970	136080	192370	157090	132280	151590	136270	83699	104690	82638	89126	107740	84082				14	13	13	11.6	11.2	11.2	208.24	0	107.35	515220000	52	P16157-21;P16157-2;P16157-8;P16157-12;P16157;P16157-3;P16157-16;P16157-5;P16157-15;P16157-11;P16157-10;P16157-13;P16157-4;P16157-7;P16157-6;P16157-9;P16157-14	P16157-21;P16157-2;P16157-8;P16157-12;P16157;P16157-3;P16157-16;P16157-5;P16157-15;P16157-11;P16157-10;P16157-13;P16157-4;P16157-7;P16157-6;P16157-9;P16157-14	Ankyrin-1	ANK1	969
9019	7603.9	12954	7011.6	7201.5	15210	7654.4	9035.1	13527	9715	8564.3	12581	8581.1	6084.9	12842	8166.8	5406.9	12959	13329	9858.3	17618	6539.2	6257.8	14558	5896.5	7125	7765.6	9910.4	7059.3	9652.8				2	2	2	12.6	12.6	12.6	36.688	0	15.261	32488000	8	P16220;P16220-2;P16220-3	P16220;P16220-2;P16220-3	Cyclic AMP-responsive element-binding protein 1	CREB1	970
705.4	1324.5	932.15	0	1513.9	1614.8	1052.2	1268	1658.7	0	0	866.58	901.66	925.3	1991.8	1208.5	1349.6	1498.7	0	0	0	0	1323.1	0	0	836.16	859.99	1385.2	1943	0				1	1	1	2	2	2	82.808	0.0049517	2.626	4108000	3	P16234-3;P16234	P16234-3;P16234	Platelet-derived growth factor receptor alpha	PDGFRA	971
6148700	3743400	3132500	4674000	2752200	2470000	4553600	2819700	2404100	4812200	2718100	2786600	5761600	3542000	2869600	5142800	2966900	2789900	3307700	2268800	1537900	4836800	2952200	2929000	3009800	2064400	1982800	2647200	1824600	1546800				26	26	12	36.1	36.1	19.6	85.76	0	323.31	18835000000	181	P16276	P16276			972
0	3601.3	2691.4	0	1538	1758.9	0	2455.8	1746.7	0	1734.1	2274.9	0	1895	1117.6	0	1923.8	1781.6	0	2863.8	2413.1	0	2534.5	2244.6	0	0	980.75	0	2517.9	3008.6				1	1	1	2.6	2.6	2.6	60.535	0.0033743	2.8526	7939900	2	P16278-2;P16278-3;P16278	P16278-2;P16278-3;P16278	Beta-galactosidase	GLB1	973
34595	32277	75295	30844	45208	63492	33957	44648	52625	35757	39199	76140	35838	41444	78342	32800	27421	65055	33392	24271	69493	36280	31622	82755	14405	21088	42622	26311	35765	53174				7	7	3	20.8	20.8	9.4	59.024	0	53.749	397090000	24	P16298;P16298-4;P16298-2;P16298-3	P16298;P16298-4;P16298-2;P16298-3	Serine/threonine-protein phosphatase 2B catalytic subunit beta isoform	PPP3CB	974
0	9772.1	7799.3	0	7433.4	6453.4	0	7062.6	4923	0	6611.6	5395.7	0	6393.8	6135.9	0	5673.2	5379.2	0	9309.6	7237.8	0	8085.7	7132.7	0	3717.3	3171.7	0	8216.9	6715.1				3	2	2	8.5	6.4	6.4	42.864	0	5.3771	20309000	6	P16333;P16333-2	P16333	Cytoplasmic protein NCK1	NCK1	975
31048	44467	10920	35821	25843	11138	32102	26217	8241.5	40076	27233	10750	24574	24969	6709	29270	34403	8586.3	18009	21491	4020.8	22721	31967	8033.4	14074	26786	5639.5	21050	19928	5040.1				5	5	4	17.6	17.6	14.4	56.716	0	23.105	261620000	14	P16389;P16389-2;Q09470;P22001;Q16322	P16389;P16389-2	Potassium voltage-gated channel subfamily A member 2	KCNA2	976
15896	5066.7	38106	15992	2533.5	37013	16738	3216.5	39362	18465	2086.9	42149	19543	3778.1	32088	12494	5176.9	37748	21012	3891.9	42554	15096	5627.3	28709	13113	0	28452	16852	0	42046				2	2	2	5.8	5.8	5.8	22.58	0	6.386	55741000	5	P16401	P16401	Histone H1.5	HIST1H1B	977
292730	161540	410270	199940	136380	304740	187580	132970	283330	228950	137420	253210	313940	169300	383880	215510	147520	418420	221450	128900	301180	224350	127070	299700	157720	111440	236170	138340	94484	240990				19	12	12	23.8	17.1	17.1	99.546	0	166.81	1296800000	43	P16499	P16499	Rod cGMP-specific 3,5-cyclic phosphodiesterase subunit alpha	PDE6A	978
1141500	1249800	1241900	1147100	711370	677060	844730	568590	658190	913550	804450	632300	1259900	942430	1107600	1236200	726300	672240	1031100	801460	806760	927080	759810	790500	789850	693490	608310	832610	672960	826970				8	7	7	40	37.1	37.1	37.221	0	224.09	10188000000	42	P16520;P16520-2	P16520;P16520-2	Guanine nucleotide-binding protein G(I)/G(S)/G(T) subunit beta-3	GNB3	979
46585	51387	21935	39304	39908	13221	35787	40908	12385	29507	40501	15050	37341	47362	16317	55799	43152	14246	45591	37232	12660	34450	38990	12079	25070	25775	11329	35147	37073	13316				3	3	3	10.2	10.2	10.2	49.885	0	17.478	88101000	11	P16870-2;P16870	P16870-2;P16870	Carboxypeptidase E	CPE	980
111150	87131	142860	96954	73483	132870	110100	92945	142960	105360	78533	146870	110340	85444	149700	118320	96128	152420	99742	73401	139100	104440	94769	153870	70449	60514	115540	144210	101570	190370				4	4	4	24.2	24.2	24.2	17.302	0	15.04	489660000	31	Q6DUB7;P16949;P16949-2;Q93045;Q93045-2	Q6DUB7;P16949;P16949-2	Stathmin	STMN1	981
17672	37355	25889	19389	22693	20879	12253	19015	15774	14339	26934	20298	17507	20418	24105	17668	16346	23641	37754	40998	36032	10303	28276	18639	0	17559	14884	14364	29832	22538				1	1	1	10.9	10.9	10.9	22.382	0	64.666	91623000	3	P17028-2;P17028	P17028-2;P17028	Zinc finger protein 24	ZNF24	982
2371.9	19853	13270	2883	19620	12837	1229.1	16147	11583	2594.6	18940	12584	2546.9	16816	13072	2621.2	15593	11778	3364.1	29240	20385	1686.3	20365	14878	1564.4	11289	9369.6	1854.2	21253	13809				2	2	2	7.3	7.3	7.3	46.564	0	5.6487	58402000	6	P17050	P17050	Alpha-N-acetylgalactosaminidase	NAGA	983
175550	25835	74574	113710	13919	58533	112260	12224	55723	93055	9531.5	38900	179160	24389	60261	123130	15456	48184	140380	15281	53239	155460	24450	61361	104670	5453.6	40221	112660	14107	56346				2	2	2	23.4	23.4	23.4	11.676	0	31.06	292940000	6	P17096;P17096-3	P17096;P17096-3	High mobility group protein HMG-I/HMG-Y	HMGA1	984
412920	273790	382060	297940	237850	268240	286190	222250	245900	281280	195250	235100	317630	247330	305330	250820	207580	265580	281200	239090	255790	317680	256540	293140	204060	120180	189390	334120	222190	253220				15	15	5	26.6	26.6	9.7	76.749	0	273.9	2560800000	87	P17252	P17252	Protein kinase C alpha type	PRKCA	985
11237	12633	6653.9	11027	11420	6695.4	7844	11357	3146.4	11631	13290	5975.4	10006	12842	4438.2	9561.7	15176	5461.6	14392	23578	7736.1	11983	18636	7696.2	7523.9	9829.8	2789.9	10757	13070	3632.7				3	3	3	3.3	3.3	3.3	129.29	0	7.4659	32929000	5	P17301	P17301	Integrin alpha-2	ITGA2	986
105310	46101	172620	76163	39386	154750	90445	39974	148450	95301	46932	182110	99314	43730	177630	83951	32996	144260	124150	55801	203520	101090	40433	173000	67964	27153	115540	76526	30840	114630				4	4	4	7.2	7.2	7.2	84.936	0	10.97	577090000	15	P17480-2;P17480	P17480-2;P17480	Nucleolar transcription factor 1	UBTF	987
24850	8146.9	7769.3	26071	7938.9	4585.4	18799	2913.6	5326.3	16027	2086	2524.2	20607	4320.9	3507.8	18972	4422.5	6089.5	35296	10748	9454.2	27788	8776.9	6009.4	14116	5580.5	2184	15941	7839.5	4166.6				5	5	5	18.7	18.7	18.7	46.402	0	34.919	80925000	17	P17560;P51606	P17560			988
6648.4	4553.7	5316.4	4085.9	2942.7	4349.2	5249.4	4686.1	4167.1	6873.6	4114	3369.3	5064.1	2576.3	5465.2	6385.8	6464.1	4134.1	1785.5	1238.1	2600.8	3438	3004.7	4717.8	4670.6	3489.8	3398.3	2842.8	2483.6	3100.7				1	1	1	7.3	7.3	7.3	16.402	0.0096781	2.2314	204570000	3	P17568	P17568	NADH dehydrogenase [ubiquinone] 1 beta subcomplex subunit 7	NDUFB7	989
728820	389760	408140	551220	280760	322810	625900	342970	359040	591320	324690	352280	551930	304700	330180	507340	277680	310870	223390	115910	139340	546420	301770	329770	354300	192330	208150	368620	189140	183820				12	12	10	23.8	23.8	20.4	74.111	0	182.94	1729500000	87	P17600;P17600-2	P17600;P17600-2	Synapsin-1	SYN1	990
16874	6883.3	17127	12384	6153.3	14543	15506	10681	13294	30013	28570	13604	12135	5259.5	15040	15069	4390.5	14883	40824	14039	23052	15652	12834	19136	8824.6	2155.8	7505.5	15099	10647	17756				8	3	3	19.5	8	8	71.475	0	32.242	398530000	7	P17655-2;P17655	P17655-2;P17655	Calpain-2 catalytic subunit	CAPN2	991
12114	11458	15517	1879.2	7343.9	12379	1835.8	9185.9	12677	20417	7836.8	15634	6204.7	11636	16178	9637.8	12354	19180	36442	40575	60548	46397	35005	35149	4258.7	4365	8131.6	80424	42043	45845				7	5	5	15.7	11.9	11.9	53.535	0	15.789	201590000	12	P17661;P02540	P17661;P02540	Desmin	DES	992
16144	20188	11364	14706	20422	9312.1	12423	19921	13864	14959	27444	14723	14062	19034	10804	16602	19071	15414	21839	31429	16371	18208	17727	14833	10865	10747	7663.3	14516	20775	12943				3	2	2	11.4	5.7	5.7	24.133	0	8.4677	55244000	7	P17741;P26583	P17741;P26583	High mobility group protein B2	HMGB2	993
6950.3	7105.2	8961.2	6123.3	5154.2	7232.3	5470.7	6714.3	4628.9	6477.7	7214.5	12874	6080.4	11022	6512.3	5794.7	4804.1	5994.8	4051.6	5722.7	8611.9	7452.7	7460.2	5994.6	3739	2969.2	6379.4	5753.2	3644.1	4124.5				3	3	3	5.4	5.4	5.4	66.69	0	12.18	13167000	8	P17812;P17812-2	P17812	CTP synthase 1	CTPS1	994
295320	144180	235640	222110	114920	196340	230080	110240	185800	228000	112230	206920	274130	146540	230800	251110	118450	167610	387160	202200	296940	317830	139420	212030	159160	72174	129260	297560	121090	202620				16	12	12	30.5	22.8	22.8	69.147	0	84.65	1031300000	53	P17844;P17844-2	P17844;P17844-2	Probable ATP-dependent RNA helicase DDX5	DDX5	995
202340	192250	229220	168360	169460	154850	137430	147670	151530	193300	177170	223570	185330	171980	191420	176960	127610	181760	253700	196080	215420	201120	179340	232750	107910	96800	109960	168530	133400	149070				9	8	7	14.9	13.7	11.3	85.018	0	113.12	2275400000	55	P17858;P17858-2	P17858;P17858-2	ATP-dependent 6-phosphofructokinase, liver type	PFKL	996
36878	18101	54688	13516	10417	28105	25022	17136	42093	31426	20478	53256	19618	13921	43560	16541	11619	27301	68512	39556	113870	32301	15559	59465	11611	5982.9	23481	55865	34199	94519				2	2	2	10.4	10.4	10.4	26.152	0	6.4076	233580000	9	P17931	P17931	Galectin-3	LGALS3	997
1328900	493010	461650	815110	365320	338150	989920	439020	305340	1075400	368730	372540	1119900	421160	363520	1007500	383930	347310	1494400	617710	496470	1292300	474470	413380	567960	250530	225490	1122300	272470	392640				15	15	15	45.1	45.1	45.1	49.203	0	218.13	2344100000	60	P17980	P17980	26S protease regulatory subunit 6A	PSMC3	998
674780	1568800	460590	437720	1233500	360960	595070	988800	353320	552740	1177100	449350	632670	1576900	429400	469390	1044400	393720	726070	1760400	523200	649620	1456700	446280	480530	714290	247270	566890	1003400	368220				16	16	16	43	43	43	60.343	0	323.31	6813400000	112	P17987	P17987	T-complex protein 1 subunit alpha	TCP1	999
0	4521.7	2826	0	5492	822.57	0	5062.1	3240	0	4272.5	3649.7	0	5609.8	1802.2	0	4797.3	1918.8	0	10268	3621.3	0	5482.9	2222.2	0	3753.7	909.96	0	5330.9	4927.5				1	1	1	2.5	2.5	2.5	49.966	0.0077361	2.336	2843800	3	P18031	P18031	Tyrosine-protein phosphatase non-receptor type 1	PTPN1	1000
6897.3	2131.8	4467.7	7335.1	3305.1	5072.6	6171.6	4650.9	5055.3	5215.1	2982.9	5661.1	9473.5	3613.8	5120.4	9332.7	3326.2	4207.9	9721.3	5039.3	4226.8	5326.5	3740.7	4676.8	2071.2	2246.6	2668.5	9133.8	3052.7	2303.7				2	2	2	10.9	10.9	10.9	46.274	0	37.867	42222000	7	P18074-2;P18074	P18074-2;P18074	TFIIH basal transcription factor complex helicase XPD subunit	ERCC2	1001
7477.2	7412.1	10636	6840.4	4138.2	6320.7	4751.9	5534.8	12403	5928.4	3399.5	10958	8019.7	6534.1	12836	7154.3	4874.7	8919.1	9652.6	6457	16141	6274	5274.5	13541	6234.7	2652.3	5818.2	7736.5	7845.2	9132.5				1	1	1	8.2	8.2	8.2	12.538	0.0060677	2.5366	49818000	3	P18077	P18077	60S ribosomal protein L35a	RPL35A	1002
59561	27118	0	36996	17351	774.45	41488	21348	864.31	45851	26556	0	55248	24121	0	45710	20267	0	66688	26969	910.52	41895	23021	0	30903	10497	0	43113	23064	0				4	4	4	11.1	11.1	11.1	88.053	0	21.635	75217000	15	P18084	P18084	Integrin beta-5	ITGB5	1003
70070	11179	85733	41927	3244.4	67040	43805	11512	64210	61338	14043	68603	48284	12882	63514	37196	10054	62576	69151	20562	103740	56453	19933	82603	34844	4103.3	46700	50585	13253	72832				6	2	2	52.8	23.9	23.9	20.511	0	37.583	246790000	12	P18085	P18085	ADP-ribosylation factor 4	ARF4	1004
578970	636010	161320	409300	449510	50679	453100	358980	91965	453380	400080	117080	511270	531400	107840	402950	416370	57848	626080	521510	89105	538260	404720	63379	216350	289970	33148	365210	539230	87229				5	5	5	22.2	22.2	22.2	29.225	0	18.321	2315800000	25	P18124	P18124	60S ribosomal protein L7	RPL7	1005
335220	305090	283620	207740	212690	265450	248430	181790	230200	323230	307450	274190	285580	254060	268520	282620	205370	215280	452530	417500	467380	358860	317360	343590	131790	123090	145700	364370	336200	364630				24	24	24	32.5	32.5	32.5	116.88	0	323.31	2282600000	108	P26234-2;P26234;P18206-2;P18206;P18206-3	P26234-2;P26234;P18206-2;P18206	Vinculin	VCL	1006
35196	26571	15516	24432	24087	11483	21035	21159	11105	27341	21838	11708	29287	23727	9602.2	28660	20561	11394	31267	29725	13645	31689	24233	12300	16066	10213	6241.5	30858	26192	12395				6	6	6	9.6	9.6	9.6	89.702	0	60.167	71917000	20	P18433-6;P18433	P18433-6;P18433	Receptor-type tyrosine-protein phosphatase alpha	PTPRA	1007
26667	47496	47068	21171	34757	42369	24761	27004	36887	33609	43277	46458	28339	42587	49382	24450	17740	37694	40730	66395	69841	29763	23326	42130	18234	12140	34362	27492	47638	56870				6	6	3	4	4	2	232.3	0	43.355	151150000	15	P18583-2;P18583-7;P18583;P18583-5;P18583-9;P18583-10;P18583-4;P18583-3;P18583-8	P18583-2;P18583-7;P18583;P18583-5;P18583-9;P18583-10;P18583-4;P18583-3	Protein SON	SON	1008
359570	106280	142590	250370	71660	103510	275340	81426	111690	288480	90069	128160	312890	93871	127790	276090	74273	115230	399700	112330	163120	325050	91022	128780	178850	45349	82760	262940	68509	121870				5	5	5	40.4	40.4	40.4	17.094	0	50.475	686590000	36	P18621-2;P18621;P18621-3	P18621-2;P18621;P18621-3	60S ribosomal protein L17	RPL17	1009
117270	125750	182550	93898	109630	172760	103120	87148	129330	1850200	1709700	2855000	265700	233440	368300	190610	171560	293230	419570	376100	648910	188180	173550	281250	61288	69834	107750	217930	249840	334890				16	16	16	49.1	49.1	49.1	30.325	0	197.15	3276200000	78	P18648;CON__P15497;P02647	P18648			1010
9518.3	10516	5538.7	7788.7	8269.5	1414	8060.6	8961.5	4116.6	20832	19321	10116	10759	11314	2503.7	14434	21975	6059.6	20380	17023	9868.6	11131	11697	8983.9	3635.8	0	2026.7	19147	28024	10601				5	5	5	18.6	18.6	18.6	36.599	0	16.5	95407000	10	P18650	P18650			1011
6750900	6659300	7399600	5568600	5533600	6735900	5334100	5361700	5391500	5779000	6949700	6945300	6639800	5717000	6645200	5053500	6646400	6457500	5117000	6053200	5572800	5536300	6677200	6573900	3691800	4737600	4220400	4628600	6119300	4415900				14	14	13	61.4	61.4	55.9	28.804	0	323.31	39164000000	433	P18669;Q8N0Y7	P18669	Phosphoglycerate mutase 1	PGAM1	1012
39083	12657	18642	23169	10163	17202	22739	7816.5	16029	22118	11513	13528	32405	10746	13616	31093	10916	18467	38179	16063	20109	32470	11398	11575	15834	6783.3	6970.3	26608	10180	14886				4	4	4	17.8	17.8	17.8	44.969	0	59.981	77266000	15	P18754;P18754-2	P18754;P18754-2	Regulator of chromosome condensation	RCC1	1013
11883	0	27031	9542.9	0	18948	10089	0	20733	11854	0	25032	9646	0	21078	8673.2	0	15679	10536	0	28245	14289	0	19086	5497.4	0	12102	6355.3	0	23744				1	1	1	2.1	2.1	2.1	69.476	0.0010096	3.4207	9911400	3	P18887	P18887	DNA repair protein XRCC1	XRCC1	1014
2762.4	2071.6	2125.6	2400.7	1812.7	1447.8	2308.6	2218.5	1320.6	2958.4	2770.2	2541	1494.9	2846	1855.9	2195.4	2824.5	1305.3	2415.6	2385.2	2189.8	3011.6	1343.3	2136.1	1232.8	0	0	2906.5	1939.9	2689.2				1	1	1	1.7	1.7	1.7	96.257	0.00026427	4.0194	9574600	3	P19021-2;P19021-4;P19021-3;P19021-6;P19021;P19021-5	P19021-2;P19021-4;P19021-3;P19021-6;P19021;P19021-5	Peptidyl-glycine alpha-amidating monooxygenase;Peptidylglycine alpha-hydroxylating monooxygenase;Peptidyl-alpha-hydroxyglycine alpha-amidating lyase	PAM	1015
294410	363980	350330	279480	274500	303350	260950	303740	238650	323330	408450	342200	296420	363770	336630	300960	357380	307690	663360	835950	762390	365220	453970	416220	170620	195150	195770	442080	552840	477690				9	9	9	19	19	19	97.039	0	171.22	1862700000	75	P19022-2;P19022;P55283-2;P55283	P19022-2;P19022	Cadherin-2	CDH2	1016
138300	162660	139620	121400	135540	125670	120090	143890	120920	107270	135530	108270	120470	143050	122260	115730	133220	115460	103250	113860	112780	111650	128980	105740	85489	99091	86306	87668	88135	86619				5	5	5	21.1	21.1	21.1	40.923	0	61.968	888080000	42	P19086	P19086	Guanine nucleotide-binding protein G(z) subunit alpha	GNAZ	1017
28557	14893	32855	20319	7896.1	20034	21103	5994.3	22217	22891	11178	22184	26011	9798.4	24668	32300	12865	35749	195080	90193	249350	91674	37821	96540	19834	5401.7	22042	62131	26633	77984				2	2	2	12.7	12.7	12.7	21.044	0	15.921	207070000	24	P19130	P19130			1018
51750	12085	11821	23339	7630.6	7413.6	30291	5644.2	7834.8	21917	12159	7891.7	30607	13352	16140	40993	16162	17881	168830	116370	196710	74674	46331	81235	15912	8825.3	9107.1	49810	31286	41672				4	4	4	65.4	65.4	65.4	8.7839	0	14.767	253900000	15	P19133	P19133			1019
0	0	0	0	0	0	0	0	0	0	0	0	0	0	0	0	0	0	0	0	0	0	0	0	0	0	0	0	0	0				1	1	1	1.5	1.5	1.5	148.53	0.00027071	4.3355	0	1	P19174;P19174-2	P19174;P19174-2	1-phosphatidylinositol 4,5-bisphosphate phosphodiesterase gamma-1	PLCG1	1020
152950	101330	76887	116910	75748	64638	113420	74437	52573	189190	125090	93027	131320	92231	81484	123430	82053	61767	241100	155980	130520	136890	101840	90465	78614	54506	38611	168650	100600	86659				13	13	13	29.9	29.9	29.9	81.243	0	257.04	644720000	74	P19205;P13798	P19205			1021
580350	861340	802560	444130	735560	598780	504230	800200	681390	500880	757360	674480	498070	817990	727160	442810	683720	642820	729430	1170300	990360	501170	799160	734470	307710	513350	425390	455800	755780	637250				9	9	9	13	13	13	76.613	0	180.82	5276400000	127	P19338	P19338	Nucleolin	NCL	1022
4986000	4583100	4120600	4154600	3983000	3903800	3843300	3230000	3077600	4182900	3569700	3393800	4590000	4480700	4281600	3490300	3412300	3103100	2790000	2945800	2598600	3932800	3460600	3283400	2889800	2585200	2286500	2452200	2161500	2007400				14	14	10	18.6	18.6	13.9	101.08	0	164.67	16148000000	106	P19367-4;P19367-2;P19367;P19367-3;P52790	P19367-4;P19367-2;P19367;P19367-3	Hexokinase-1	HK1	1023
3977.4	2473.9	1452.5	1012.4	0	1881	3201.3	1052.9	0	1446.9	0	0	3909.5	1382.4	786.46	2920.9	1061.5	0	5425.3	3213.5	3449.4	2149.3	3643.8	928.02	1900.4	1221.2	0	5974.2	1849.4	2887.7				2	2	2	12	12	12	31.441	0	30.927	75450000	16	P19387	P19387	DNA-directed RNA polymerase II subunit RPB3	POLR2C	1024
13352	18722	46916	13605	15274	40593	11317	13106	40247	11008	12831	34516	11796	17648	43725	10579	12929	28454	43534	21348	61635	15807	15065	43636	7191.5	9742.4	31368	9208.4	14295	36754				3	3	3	27.6	27.6	27.6	24.551	0	12.691	214880000	10	P19388	P19388	DNA-directed RNA polymerases I, II, and III subunit RPABC1	POLR2E	1025
394720	1325200	899570	328130	987770	673670	355570	1112500	807360	337650	1129700	859200	478780	1285800	969370	302320	1111200	626730	183300	624400	431360	335270	1294900	781900	329640	1015100	641660	209670	679870	393990				8	8	8	37.8	37.8	37.8	27.391	0	161.35	4585300000	57	P19404	P19404	NADH dehydrogenase [ubiquinone] flavoprotein 2, mitochondrial	NDUFV2	1026
4637.6	12957	6302.7	3098.2	11514	7920.5	3393.8	14161	6576.4	5186.5	10947	6774.2	3581.9	15988	7532.7	4294	11959	7751.3	5106.7	14984	11182	4713.5	11057	10705	3030.3	8187.9	5398.7	2739.7	9980.2	3759.3				3	3	3	6.8	6.8	6.8	89.277	0	19.881	25583000	13	P19447	P19447	TFIIH basal transcription factor complex helicase XPB subunit	ERCC3	1027
358860	109790	191800	460890	106430	229480	346440	75437	207420	548200	98226	312400	398690	110130	291490	633580	126570	347080	3533900	688360	2212200	1252300	300930	806160	302990	51753	154940	1831900	430480	1123600				12	12	12	38.7	38.7	38.7	38.759	0	183.32	2500900000	77	P19619;P04083	P19619			1028
251890	342300	207530	234410	360060	202340	217870	300020	176840	348720	449900	277600	294580	423750	239540	468540	563840	335930	671900	1016400	559460	458160	619360	369540	123410	210510	120360	691380	854150	506940				15	15	3	39.8	39.8	7.1	38.422	0	323.31	5547400000	128	P19620	P19620			1029
3844.6	13624	18025	2648.5	10529	14313	2718.6	10883	14184	4762.5	10992	15167	3623.1	10894	16907	1660.7	9689.3	15754	7735.8	20006	29271	3544.5	14038	18584	1353.2	7117.9	8587.6	4651.2	15463	22345				4	4	4	14.6	14.6	14.6	33.824	0	7.3994	45275000	8	P19623	P19623	Spermidine synthase	SRM	1030
118130	131030	131540	81405	95761	104430	81681	101100	104090	86468	102230	110550	89029	118710	122880	78136	116840	123470	105260	103510	126450	99613	126040	137150	48495	82887	82646	88568	107790	97024				6	6	6	23.7	23.7	23.7	41.213	0	33.716	349020000	28	P19784	P19784	Casein kinase II subunit alpha	CSNK2A2	1031
14106	27717	25778	9180.1	20683	19665	8910	14627	20604	12070	19394	21216	9254.2	24092	28792	10284	19192	32051	17556	42785	36663	11442	23657	25575	4913.1	14413	15603	11907	39771	37128				3	3	3	34.2	34.2	34.2	17.103	0	68.714	422070000	16	P20002;P05230;P05230-2	P20002;P05230	Fibroblast growth factor 1	FGF1	1032
862190	811040	1548300	664840	648800	1111000	766010	598610	1212700	809100	733500	1346800	727080	682590	1187000	659210	632890	1144400	612730	601330	1187300	735180	656510	1112300	456200	402670	755410	547610	455880	912090				17	17	2	19.6	19.6	3	137.8	0	323.31	4171700000	135	P20020-4;P20020-1;P20020-6;P20020;P20020-5;P20020-2	P20020-4;P20020-1;P20020-6;P20020;P20020-5;P20020-2	Plasma membrane calcium-transporting ATPase 1	ATP2B1	1033
175110	165040	119330	129590	116170	94811	141190	118370	101750	144710	131220	111820	166600	152840	115420	172030	128600	97224	225600	185840	145020	181590	150880	112350	99614	89708	83777	161760	126270	103330				8	8	8	16.5	16.5	16.5	38.388	0	65.238	458190000	34	P20042	P20042	Eukaryotic translation initiation factor 2 subunit 2	EIF2S2	1034
61237	86129	114760	31988	66921	86258	40299	72730	87801	51616	76849	108570	40672	74151	111100	40326	59079	85524	94817	137610	178600	52717	99928	130040	26687	42479	59632	55486	104440	136850				5	5	5	12.2	12.2	12.2	50.315	0	9.8379	289850000	15	P20073-2;P20073	P20073-2;P20073	Annexin A7	ANXA7	1035
1982.1	7223.7	1123.2	3282	5534.3	2432.9	0	6925.3	0	4017.1	723.43	0	4711.5	7480.4	2073.1	3783.2	6947.3	1844.4	2453.5	4190.4	1563.6	1733.3	6290.4	4227.3	2228	2716.2	1545.5	4007.8	5454.1	3731.5				2	2	2	16	16	16	34.239	0	42.217	45323000	10	P20112	P20112			1036
11950	15523	32833	10405	13294	26032	14737	14051	26701	12079	13781	25277	12391	14369	28528	12871	15377	36397	15608	17316	41753	10959	16994	32807	7588.8	9369.6	17150	12366	13690	36520				4	4	4	7.1	7.1	7.1	82.605	0	8.743	21160000	9	P20192;P23743;P23743-2;P23743-3	P20192;P23743	Diacylglycerol kinase alpha	DGKA	1037
30145	28099	29686	22395	18802	18585	26595	22330	26840	28464	23055	24869	31503	25507	29620	22575	22119	23913	32004	30699	32872	28541	24196	23588	19213	14360	14559	21567	16101	21135				5	5	5	47.5	47.5	47.5	17.699	0	134.27	215900000	43	P20290-2;P20290	P20290-2;P20290	Transcription factor BTF3	BTF3	1038
507020	422770	461260	482180	451680	472690	378960	323430	330530	735970	669570	749050	490190	424300	436940	530060	447100	557350	1337800	1082500	1231400	835340	687010	740190	275430	224850	229410	1008400	825770	927680				18	18	7	46.9	46.9	17.7	84.774	0	323.31	7332300000	172	P20305;P20305-2	P20305;P20305-2			1039
1064600	1154100	909040	758120	970640	813120	1104200	968770	814110	866430	1003500	772580	1013200	1064700	954150	894680	977640	797400	591130	525440	607820	877010	935530	824260	467860	610760	618270	450530	701940	594570				7	7	4	51.8	51.8	26.8	24.97	0	240.28	9006800000	97	Q06AU3;P20336	Q06AU3;P20336	Ras-related protein Rab-3A	RAB3A	1040
36968	23612	40925	25677	17328	33734	31463	21773	33385	24423	13951	40294	28925	22663	47664	31214	20790	49919	29988	15886	38473	24214	18869	35680	19174	11306	18418	19758	17231	50363				4	3	3	24.8	18.3	18.3	24.389	0	22.254	149180000	8	P20338	P20338	Ras-related protein Rab-4A	RAB4A	1041
100920	233480	76359	70263	132740	53317	77107	191670	70711	80480	220590	72759	66027	199790	70732	85288	254870	51464	89770	231540	66604	84904	186530	65638	44859	73308	36641	70273	174610	67711				7	7	5	56.3	56.3	46	23.747	0	126.3	1742800000	60	Q06AU6;P20339;P20339-2	Q06AU6;P20339;P20339-2	Ras-related protein Rab-5A	RAB5A	1042
28776	114370	22402	76005	109500	12744	34720	106170	13468	40267	105930	0	0	110590	17842	44092	92078	0	48206	86336	0	52645	129980	16711	26479	89623	0	31120	74131	12896				7	1	1	43.8	10.6	10.6	23.593	0	48.507	515500000	4	P20340;P20340-3	P20340	Ras-related protein Rab-6A	RAB6A	1043
52688	46903	44334	45833	34414	31757	38109	34970	31104	44639	34753	33665	49364	39274	38315	47948	39604	34955	57325	52279	44860	46662	38159	37081	27411	20903	17933	50260	33631	34215				7	3	1	43.8	17.3	10.6	23.548	0	67.306	215910000	18	P20340-2;P20340-4;Q53S08;Q9H0N0	P20340-2;P20340-4	Ras-related protein Rab-6A	RAB6A	1044
18487	13528	12965	13289	9455.8	11866	16636	15186	11595	18805	14934	12621	13209	9922.3	11560	13959	7400.1	6403.4	8476	3011.5	7731.4	19192	10213	11569	7671.7	8225.1	10249	7212.4	5013.8	7746.2				4	4	3	20	20	20	12.059	0.00027108	4.3451	71108000	7	P20472	P20472	Parvalbumin alpha	PVALB	1045
48409	65899	11095	33284	45788	7566.8	34228	57739	8590.1	36057	57116	8252.6	40354	52711	11282	33728	49810	7719.8	58105	81314	14198	37312	50207	10952	27558	31176	7527.9	39470	49427	7600.9				5	5	5	4.4	4.4	4.4	127.41	0	12.932	52338000	11	P20585	P20585	DNA mismatch repair protein Msh3	MSH3	1046
108670	248530	115850	97161	183170	88996	88617	183390	88804	97960	202380	99103	100900	210880	121080	97936	151270	102450	143110	339650	172820	109420	213550	121620	49901	123180	45907	101780	190250	113890				5	5	5	36.1	36.1	36.1	26.489	0	154.26	841980000	36	P20618	P20618	Proteasome subunit beta type-1	PSMB1	1047
122750	197190	454010	80134	151740	255460	71883	93760	201560	81312	178080	234270	113230	223850	363070	90181	153320	172590	63805	177820	197910	132360	164280	349640	57837	40501	242690	44979	104320	198280				3	3	3	31.3	31.3	31.3	16.762	0	10.834	2394600000	18	P20674	P20674	Cytochrome c oxidase subunit 5A, mitochondrial	COX5A	1048
1528800	1915700	2062700	1314300	1876700	1745800	1203200	1617800	1479600	1344300	1645000	1650600	1573100	2355200	2035600	1385200	2071500	1877100	2049700	2603100	2703200	1434800	1819100	1886600	945550	1269800	1241400	1269600	1793000	1735700				14	14	14	28.3	28.3	28.3	66.408	0	269.59	7961500000	109	P20700	P20700	Lamin-B1	LMNB1	1049
9346.7	11890	15794	3224.4	10239	12349	8154.7	7902.5	12182	11083	7970.2	15596	7794.2	9228.3	9861.6	5844.5	7307.9	14358	15185	17473	25890	10575	14037	14785	6791.6	7267.6	8605.6	12603	11789	14072				3	3	3	8.1	8.1	8.1	61.315	0	52.164	39894000	9	P20735	P20735			1050
14930	40271	18077	15297	24288	9956.7	11204	20630	9446.3	12089	23204	10887	22555	46883	23866	12027	41431	18578	24950	62088	27565	17312	32798	15955	6909.9	17305	11441	18052	37773	18907				5	5	5	11.7	11.7	11.7	66.344	0	48.72	69055000	11	P20794-3;P20794;P20794-2;Q9UPZ9-2;Q9UPZ9	P20794-3;P20794;P20794-2	Serine/threonine-protein kinase MAK	MAK	1051
706810	612910	498440	378160	407710	341870	471710	429930	358180	421020	483250	411380	475450	508050	427960	447180	409280	349150	528820	523190	454320	531370	491530	366000	261470	298330	244110	333390	342760	297210				9	9	9	29	29	29	55.405	0	323.31	3954800000	84	P20839;P20839-3;P20839-7;P20839-5;P20839-6;P20839-2;P20839-4	P20839;P20839-3;P20839-7;P20839-5;P20839-6;P20839-2;P20839-4	Inosine-5-monophosphate dehydrogenase 1	IMPDH1	1052
7156.7	0	9066.6	12461	0	13994	7093.8	0	5374.8	6907.8	0	5908.2	11444	0	8332.9	18367	0	18012	37200	0	30229	16299	0	15817	3304.8	0	4245.5	36359	0	35792				2	2	2	1.9	1.9	1.9	183.65	0.0024331	2.952	11078000	3	P20908-2;P20908	P20908-2;P20908	Collagen alpha-1(V) chain	COL5A1	1053
80175	61558	85621	66208	48935	64606	71702	44927	72767	76533	47638	69146	71944	58575	73503	73752	51436	70115	73971	45877	84777	69119	47983	75670	38212	33638	51252	59246	43708	66533				14	14	14	21.6	21.6	21.6	100.4	0	90.727	230190000	37	P20936-2;P20936-4;P20936;P20936-3	P20936-2;P20936-4;P20936	Ras GTPase-activating protein 1	RASA1	1054
483250	440070	745300	332730	310510	591790	290410	296370	502760	392340	322000	582270	429930	396290	663740	314770	289650	395570	331510	268360	464390	293420	272010	488690	251090	242200	366560	208130	223190	374070				1	1	1	7.2	7.2	7.2	22.317	0	4.7868	1110700000	38	P20941-2;P20941;P20941-3	P20941-2;P20941;P20941-3	Phosducin	PDC	1055
37341	42814	18093	22872	34367	15515	24066	31187	14030	30451	32995	17927	25677	38055	18561	10689	34701	16560	60849	49841	19053	28679	38606	18852	19071	21427	11461	37569	31391	15867				4	4	4	5.5	5.5	5.5	92.619	0	8.707	45386000	12	P21127;Q9UQ88-4;Q9UQ88;P21127-2;P21127-3;Q9UQ88-2;Q9UQ88-3;P21127-8;Q9UQ88-5;Q9UQ88-10;P21127-6;P21127-10;P21127-5;P21127-4;P21127-12;P21127-9;Q9UQ88-9	P21127;Q9UQ88-4;Q9UQ88;P21127-2;P21127-3;Q9UQ88-2;Q9UQ88-3;P21127-8;Q9UQ88-5;Q9UQ88-10;P21127-6;P21127-10;P21127-5;P21127-4;P21127-12;P21127-9;Q9UQ88-9	Cyclin-dependent kinase 11B;Cyclin-dependent kinase 11A	CDK11B;CDK11A	1056
0	35553	3181	0	26923	3247.2	0	34211	3767	0	29109	2940.5	0	28998	3051.5	0	27415	4140.3	0	21386	7438.5	0	30262	5682.8	0	20219	909.75	0	19477	4377				3	3	3	28.6	28.6	28.6	18.91	0	7.1715	30633000	4	P79281;P21246	P79281;P21246	Pleiotrophin	PTN	1057
5971.5	14992	14687	14388	28732	37923	8436.6	12247	19082	15415	25086	36045	3694.3	9438.9	8714.2	3395.9	5597.5	6605.2	24243	42618	55529	20526	37595	56707	15481	23507	38559	6394.7	8253.6	16338				1	1	1	4	4	4	26.559	0.0073361	2.3855	39305000	5	P21266	P21266	Glutathione S-transferase Mu 3	GSTM3	1058
1944500	2121100	1671200	1368500	1726100	1410200	1503300	1777400	1403700	1291300	1702800	1271000	1533700	1839000	1424700	1320100	1556500	1362000	936860	1081800	974760	1398300	1689900	1201100	1128700	1157800	746710	944400	1334000	1088400				21	21	21	61.6	61.6	61.6	56.5	0	323.31	14920000000	155	P21281;P15313	P21281	V-type proton ATPase subunit B, brain isoform	ATP6V1B2	1059
252840	104240	1058700	190310	76752	779790	129550	79423	853430	242040	90694	995120	153800	83266	1013600	168130	69762	960460	137890	66849	688800	143350	93541	926340	76347	70072	559960	129090	61172	747290				10	10	10	31.9	31.9	31.9	43.941	0	207.84	2465000000	40	P21283	P21283	V-type proton ATPase subunit C 1	ATP6V1C1	1060
474540	120580	118070	307700	95567	83310	363600	104130	90357	331460	79935	76943	429020	116500	109590	342570	100450	91822	352940	105520	100000	401450	99821	90461	262840	71258	65509	360310	95660	116100				4	4	4	30.1	30.1	30.1	20.567	0	20.72	1829600000	27	P21291	P21291	Cysteine and glycine-rich protein 1	CSRP1	1061
845090	919740	1232800	575760	624040	777260	591650	607270	902540	747690	658820	984670	747220	704750	998860	670410	676400	959690	2327300	2182500	3139500	1062600	987000	1411100	384770	456170	635740	1378900	1419300	1954900				47	47	42	26.8	26.8	25.4	280.01	0	323.31	8121500000	230	P21333-2;P21333	P21333-2;P21333	Filamin-A	FLNA	1062
18802	16017	29650	11547	9101.1	15433	15971	14509	28074	15862	20724	21733	14330	15990	21283	14622	13959	22906	12175	16537	25227	15251	15820	23629	10385	7347.8	14711	12078	11854	18813				8	8	8	3.9	3.9	3.9	317.03	0	24.928	19951000	15	P21359-2;P21359-6;P21359;P21359-4;P21359-3;P21359-5	P21359-2;P21359-6;P21359	Neurofibromin;Neurofibromin truncated	NF1	1063
45012	15007	23960	21901	15618	18987	42861	14529	20913	41661	12607	24337	36662	16058	25408	17532	11882	22445	42225	25700	16522	32155	16153	28460	14871	3382.1	19203	38962	19933	20289				6	6	6	11	11	11	98.398	0	43.106	365310000	15	P21399	P21399	Cytoplasmic aconitate hydratase	ACO1	1064
1836600	2978400	1377900	1452600	2380300	1146500	1623900	2642200	1100700	1526200	2428000	1048300	1626600	2712300	1213400	1517400	2427900	1064700	919340	1465800	715930	1435400	2441300	1074700	927050	1642200	723950	887380	1768600	672690				16	16	12	40	40	32.5	47.573	0	132.7	7324100000	137	P21579;O00445-2;O00445	P21579	Synaptotagmin-1	SYT1	1065
36605	29274	24628	28762	23847	20378	38169	19698	21185	45689	27224	23666	35836	24289	30163	33061	24923	24168	45994	29737	41026	36587	17666	27814	22905	14423	15568	32818	23139	34670				1	1	1	2.5	2.5	2.5	57.948	0.0049598	2.6418	66362000	4	P21589-2;P21589	P21589-2;P21589	5-nucleotidase	NT5E	1066
0	0	0	0	0	0	0	0	0	0	0	0	0	0	0	0	0	0	0	0	1243.3	0	0	833.7	0	0	773.2	0	0	0				1	1	1	1.3	1.3	1.3	174.43	0	12.889	6299400	2	P21675-10;P21675-11;P21675-8;P21675-6;P21675-7;P21675-3;P21675-5;P21675-9;P21675;P21675-2;P21675-12;P21675-4	P21675-10;P21675-11;P21675-8;P21675-6;P21675-7;P21675-3;P21675-5;P21675-9;P21675;P21675-2;P21675-12;P21675-4	Transcription initiation factor TFIID subunit 1	TAF1	1067
0	1067.8	2343.6	0	1422.3	1942.3	0	21458	0	2268.2	6718	1344	0	22130	2003.1	0	1030.4	1421.6	0	21593	777	0	37497	1470.1	0	16016	1437.6	2264.7	0	853.72				4	4	4	15.6	15.6	15.6	43.122	0	12.016	68283000	6	P21953;P21953-2	P21953;P21953-2	2-oxoisovalerate dehydrogenase subunit beta, mitochondrial	BCKDHB	1068
10785	10332	5638.6	7286.1	5220.3	3252.8	8899.9	8370.3	6755.6	9406	8098.1	8757.1	8163.2	7110.3	5300.3	3320.3	3899.7	3068.2	10946	6128.7	7511.3	8602.3	9955.3	8109.2	4272.7	3060.4	3024.3	12203	11387	11940				1	1	1	1.5	1.5	1.5	77.328	0.0067037	2.4634	20299000	3	P21980	P21980	Protein-glutamine gamma-glutamyltransferase 2	TGM2	1069
417970	14433	23179	303920	7718	15047	345000	9257.4	14335	330940	14007	18516	446290	11104	15961	320600	8439.8	18466	632010	10212	12573	388780	12493	17717	200810	6354.8	11422	323950	10402	9517.2				10	2	2	16.5	3.9	3.9	83.134	0	32.258	558530000	8	P22033	P22033	Methylmalonyl-CoA mutase, mitochondrial	MUT	1070
107950	79291	130270	89742	74000	100830	92953	62492	96565	89800	72399	107230	93870	66862	104930	93199	66479	121940	132380	80972	143430	109470	72828	121110	56803	39605	74194	89582	68893	107810				8	8	8	13.6	13.6	13.6	89.42	0	47.623	298170000	34	P22059	P22059	Oxysterol-binding protein 1	OSBP	1071
137610	47548	85801	107650	39714	71241	103630	45684	61406	138440	48935	72427	145640	52282	88283	102430	49708	69494	202560	63762	103100	138310	46315	77417	83090	30559	56010	110700	40364	87168				6	6	5	21.5	21.5	18.1	33.784	0	58.937	415240000	23	P22087	P22087	rRNA 2-O-methyltransferase fibrillarin	FBL	1072
23476	13508	35449	13547	12544	21407	15699	13483	28919	18599	15552	28560	17664	12664	32556	15195	13825	28037	30217	20000	43654	19698	14883	30366	8434.7	9187.1	15117	25015	14373	29725				4	4	4	6.9	6.9	6.9	107.77	0	16.604	44784000	12	P22102	P22102	Trifunctional purine biosynthetic protein adenosine-3;Phosphoribosylamine--glycine ligase;Phosphoribosylformylglycinamidine cyclo-ligase;Phosphoribosylglycinamide formyltransferase	GART	1073
151440	65582	107150	133620	52741	86827	105550	46684	82532	128590	57930	100060	119920	59364	98034	134120	54032	92702	220700	97060	181610	157090	76527	135830	66037	28140	59470	191000	77285	152000				7	7	7	16.5	16.5	16.5	47.079	0	53.878	341000000	26	P22234;P22234-2	P22234;P22234-2	Multifunctional protein ADE2;Phosphoribosylaminoimidazole-succinocarboxamide synthase;Phosphoribosylaminoimidazole carboxylase	PAICS	1074
9563.3	17950	14691	9036.4	14827	14170	14655	15559	16084	9475	13065	18274	8778.5	17575	15461	13759	12086	12256	4873.9	7831.8	6864.5	9860.3	14222	14344	5732	8805.3	11040	8956.2	9238.4	8735.7				2	2	2	4.8	4.8	4.8	65.559	0	5.7929	16763000	7	P22303-4;P22303;P22303-2;P22303-3	P22303-4;P22303;P22303-2;P22303-3	Acetylcholinesterase	ACHE	1075
14315	16486	29348	9960.5	12657	23465	13561	15755	26480	15782	14358	24331	15209	16111	25924	11388	12696	20700	18083	21265	29445	15130	19010	27395	11007	10688	16493	13032	12427	20659				3	3	3	20	20	20	15.079	0	6.0661	197480000	9	P22307-6;P22307-2;P22307-4;P22307-7;P22307-8;P22307	P22307-6;P22307-2;P22307-4;P22307-7;P22307-8;P22307	Non-specific lipid-transfer protein	SCP2	1076
1467000	1262200	1540700	1407700	1164500	1188400	1183100	807000	1127000	1493300	949500	1336300	1565200	1063700	1301700	1226400	1179000	971380	1629000	1637900	1663900	1474300	1239200	1292300	871120	642150	735040	1286400	878580	1049400				22	22	22	33.7	33.7	33.7	113.8	0	323.31	13343000000	199	P22314-2;P22314	P22314-2;P22314	Ubiquitin-like modifier-activating enzyme 1	UBA1	1077
112050	77383	161620	98256	60356	131490	99660	52124	100580	104280	77261	115900	92257	60850	143920	86934	62282	113900	109850	78553	149520	100000	70107	125820	71528	47475	91320	74906	56953	97148				5	2	2	35.2	12.7	12.7	30.137	0	5.1631	2090600000	11	P22392-2;P22392;P15531;P15531-2;O60361	P22392-2;P22392;P15531;P15531-2	Nucleoside diphosphate kinase B;Nucleoside diphosphate kinase A	NME2;NME1	1078
2760.7	10039	2677.4	1862	2665.3	2229.3	1903.6	1979.8	2286.2	2386.8	3020.1	2773	954.22	8067.6	2509.6	1754	8775.4	2068	2677.5	2843.3	2298.5	2418.6	8767.7	2791.1	1792.5	0	1511.9	2045.2	2776.1	2434.3				2	2	2	11.6	11.6	11.6	27.372	0.0005148	3.65	29114000	4	P22415-2;P22415;Q15853-4;Q15853-3;Q15853-2;Q15853	P22415-2;P22415;Q15853-4;Q15853-3;Q15853-2;Q15853	Upstream stimulatory factor 1;Upstream stimulatory factor 2	USF1;USF2	1079
5592.2	0	0	3614.2	0	0	6015	0	0	6738.6	0	0	5307.3	0	0	6705	0	0	3263.3	0	0	4990.8	0	0	3508.3	0	0	2162.1	0	0				1	1	1	2.3	2.3	2.3	73.256	0.0010076	3.395	2219900	2	P22459	P22459	Potassium voltage-gated channel subfamily A member 4	KCNA4	1080
0	2313.7	0	0	3009.8	0	0	3745.9	0	0	2979.4	0	0	3621.1	0	0	2986.8	0	0	3139.4	0	0	3544.8	0	0	2133.8	0	0	2775.1	0				1	1	1	3.2	3.2	3.2	48.056	0.0098876	2.2202	1920100	1	P22570-4;P22570-6;P22570-5;P22570;P22570-2;P22570-7;P22570-3	P22570-4;P22570-6;P22570-5;P22570;P22570-2;P22570-7;P22570-3	NADPH:adrenodoxin oxidoreductase, mitochondrial	FDXR	1081
325670	143800	277480	171140	105290	207940	304010	94550	252100	246320	97601	255380	306290	102260	269900	230140	91945	315780	288880	154450	222900	330590	134130	240500	159390	64962	97386	202570	73780	230070				2	1	1	12.3	6.8	6.8	40.434	0	118.04	1965200000	6	P22612	P22612	cAMP-dependent protein kinase catalytic subunit gamma	PRKACG	1082
4864800	5347100	4238900	3983500	4191300	3541400	4170800	4528900	3545400	3887700	5271100	3785800	5359400	5146900	4230400	4280400	4699700	3860200	5852700	7459300	5424600	4515600	5311900	4171300	2970300	3527200	2543900	4398900	4024000	3411500				12	12	12	29.3	29.3	29.3	36.006	0	222.62	19316000000	197	P22626-2;P22626	P22626-2;P22626	Heterogeneous nuclear ribonucleoproteins A2/B1	HNRNPA2B1	1083
0	1901.7	0	0	1636.6	0	0	1199.6	0	0	1048.1	0	0	1433.6	0	0	1197.2	0	0	2445.5	0	0	0	0	0	0	0	0	1120	0				2	2	2	5.2	5.2	5.2	104.76	0	33.018	11648000	3	P22670	P22670	MHC class II regulatory factor RFX1	RFX1	1084
234530	393150	489220	168400	388450	436570	232310	440030	532610	178360	415660	461430	237860	575320	755980	165400	516470	448520	98852	271910	266500	168260	603480	673980	136590	443170	492130	147810	325420	300360				6	5	4	32.5	28.4	19.2	31.54	0	39.136	3252500000	25	P22676	P22676	Calretinin	CALB2	1085
4575	1565.1	0	3746.2	892.73	0	2470.9	1430.9	0	4392	3209.7	1580.4	4324.2	1632.4	0	2686.8	2243.7	0	5868.7	3399.6	1238.2	1379.1	2233.1	0	0	1068.3	0	4017	3649.8	0				3	3	3	6.2	6.2	6.2	99.632	0	5.8953	9391700	5	P22681;Q13191-3;Q13191-2;Q13191	P22681	E3 ubiquitin-protein ligase CBL	CBL	1086
563520	201060	7286.6	503230	170460	9534.6	447430	152360	4906.4	488300	166930	6408.9	551700	183820	7541.7	316660	135820	5257.4	295930	102110	3926.6	518510	161990	8843.8	395530	106270	3870.9	275300	91756	1483.8				2	2	2	6.8	6.8	6.8	48.442	0	17.644	315470000	19	P22695	P22695	Cytochrome b-c1 complex subunit 2, mitochondrial	UQCRC2	1087
10008	4073.8	12916	22580	4854.5	16061	0	0	1968.3	6911.8	5717.7	12642	12087	2127.5	6474.4	19965	8411.6	32865	196590	52758	250170	91156	28276	129950	4763.4	1946	9884.1	114510	32429	153970				1	1	1	6.7	6.7	6.7	21.007	0.00026399	3.997	212370000	6	P22914	P22914	Beta-crystallin S	CRYGS	1088
64727	73346	83021	50313	59485	64599	50307	45874	69489	51332	56088	70526	57915	68421	82447	52396	60700	72713	70534	72034	90031	59197	65134	72338	35435	36834	54369	39688	47525	62997				8	8	8	23.9	23.9	23.9	33.969	0	52.19	178480000	26	P23193;P23193-2	P23193;P23193-2	Transcription elongation factor A protein 1	TCEA1	1089
3429.1	1807.4	20327	1890.4	1321.5	8319.2	2194.5	1089.2	14097	2046.6	2261.7	13876	2978	1474.2	17299	1820	2127.4	17439	2357.7	2277.3	19028	1941.1	1935.9	16367	946.06	1086.1	10405	1736	1095.5	19669				17	2	2	18.2	1.2	1.2	134.71	0	5.7795	39978000	5	P23220	P23220			1090
791.89	4422.2	6232.3	874.63	3698.2	5731.7	0	4220.1	3823	0	3656.6	6754.9	817.04	4191.5	4253.8	0	3475.4	5883.9	2024.8	6075.6	9723.1	0	5586.5	8776.6	1741.8	1045.1	2847.7	1032.3	5017.7	8605				5	5	4	6.8	6.8	5.1	119.09	0	7.5887	43922000	12	P23229-4;P23229-2;P23229-5;P23229-3;P23229-9;P23229-6;P23229;P23229-7	P23229-4;P23229-2;P23229-5;P23229-3;P23229-9;P23229-6;P23229;P23229-7	Integrin alpha-6;Integrin alpha-6 heavy chain;Integrin alpha-6 light chain;Processed integrin alpha-6	ITGA6	1091
431900	297900	230290	276480	289020	190050	279170	280380	216210	494000	299340	198550	343470	301580	247800	343910	259740	235400	468510	351290	285540	355360	296090	217260	220410	193390	156670	330690	226950	221800				8	8	8	15.1	15.1	15.1	76.149	0	84.771	6208000000	58	P23246;P23246-2	P23246;P23246-2	Splicing factor, proline- and glutamine-rich	SFPQ	1092
40041	64553	33515	34867	44621	32568	32180	37331	30183	39034	41794	32756	40124	46765	34015	37984	43306	31596	46465	60897	38898	40318	63189	30854	22010	27547	16747	33952	36755	28844				6	6	6	21.3	21.3	21.3	51.091	0	62.491	112280000	26	Q9NRH3;P23258	Q9NRH3;P23258	Tubulin gamma-2 chain;Tubulin gamma-1 chain	TUBG2;TUBG1	1093
162750	103260	107550	137130	86073	85175	113980	89641	86107	124450	107740	99973	118870	82423	94379	110930	81433	93228	184670	125570	124940	159060	97522	108320	77004	44690	51235	128840	85716	97711				6	6	6	30.6	30.6	30.6	23.742	0	24.222	1728200000	33	P23284	P23284	Peptidyl-prolyl cis-trans isomerase B	PPIB	1094
13017000	9336900	8567700	13036000	7487100	8442500	8928600	6040700	5803000	11504000	8610600	7980400	15030000	9674800	10753000	12225000	7196600	8568800	23319000	18341000	18648000	21096000	14123000	13855000	6530600	3783200	4868800	21044000	12417000	15653000				2	2	2	38.3	38.3	38.3	10.546	0	257.08	50703000000	57	P23297	P23297	Protein S100-A1	S100A1	1095
0	0	0	0	927.93	0	0	1146.4	0	0	1348.5	0	0	902.32	0	0	1383.3	0	0	1861.3	0	0	1292.2	0	0	1073.8	0	0	0	0				1	1	1	1.8	1.8	1.8	76.111	0	4.7109	1876300	1	P23352	P23352	Anosmin-1	KAL1	1096
18525	11089	44628	9964.2	7668.7	17300	15049	8048.6	29193	17071	9686.3	30629	16734	12820	38771	15053	9095.3	26958	15055	9212.7	29092	14825	6714.2	26148	9740.7	4013	20086	13942	10285	31255				4	4	4	10	10	10	53.586	0	96.038	81039000	10	P23368-2;P23368	P23368-2;P23368	NAD-dependent malic enzyme, mitochondrial	ME2	1097
25627	8753.2	16345	24054	8760.7	11420	21180	4482.5	9492.1	29872	5704.9	12259	23467	7602	8212.9	21829	7645.7	8445.1	42591	12217	17730	26746	9254.3	9179.5	20168	5706.9	8671.3	25415	7551.8	12492				4	4	4	6.6	6.6	6.6	112.73	0	61.656	85973000	14	P23378	P23378	Glycine dehydrogenase (decarboxylating), mitochondrial	GLDC	1098
43572	86121	72937	38970	81064	63907	36177	76518	53481	33377	76872	67828	42706	79839	65467	39328	98976	75397	101980	223160	173800	53170	118900	88072	27428	69174	37677	42599	88608	79637				4	4	4	14.4	14.4	14.4	48.851	0	163.81	371960000	26	P23381-2;P23381	P23381-2;P23381	Tryptophan--tRNA ligase, cytoplasmic;T1-TrpRS;T2-TrpRS	WARS	1099
631830	312640	456590	476600	218410	368890	470460	266890	362400	511390	237310	362470	486060	264260	383100	485100	242770	339870	697640	369340	517620	531700	277770	395840	320670	168790	235030	477660	279650	360780				7	7	7	28.4	28.4	28.4	26.688	0	172.42	1622400000	65	Q0Z8U2;P23396;P23396-2	Q0Z8U2;P23396;P23396-2	40S ribosomal protein S3	RPS3	1100
110510	57493	26448	87386	60277	17026	97084	47906	23080	89610	47868	21181	110680	58369	26333	95993	57219	21825	97230	50174	22478	102170	60451	19804	60653	35095	12124	110440	52807	18938				2	2	2	17.3	17.3	17.3	18.884	0	43.61	362300000	32	P23434	P23434	Glycine cleavage system H protein, mitochondrial	GCSH	1101
24209	12461	29372	21883	12985	19944	19624	11421	16128	23146	13980	19508	21793	12476	19933	21933	9779.4	24430	33896	17387	33017	22356	13697	23919	12818	9776	12139	29319	16609	34464				5	5	5	6.6	6.6	6.6	133.28	0	12.777	400960000	6	P23458	P23458	Tyrosine-protein kinase JAK1	JAK1	1102
70182	89230	71931	57980	89967	61337	57547	78983	60149	66379	94339	63066	62497	80414	61485	70106	83871	58813	66828	75702	59538	65973	91796	64753	36826	46450	38740	52752	68509	46721				22	22	16	19.3	19.3	14.5	212.13	0	115.06	305370000	57	P23468-2;P23468;P23468-7;P23468-5;P23468-4;P23468-6;P23468-3	P23468-2;P23468;P23468-7;P23468-5;P23468-4;P23468-6;P23468-3	Receptor-type tyrosine-protein phosphatase delta	PTPRD	1103
20960	16359	27117	19231	12907	23215	19673	14241	23901	28295	16628	29068	24230	18412	28690	22143	12891	29701	13865	6021.7	12256	19736	15453	25571	11664	6830.2	10204	11259	11064	12856				5	5	5	3.7	3.7	3.7	162.66	0	105.82	101800000	15	P23471-3;P23471-2;P23471	P23471-3;P23471-2;P23471	Receptor-type tyrosine-protein phosphatase zeta	PTPRZ1	1104
0	912.26	4683.7	933.98	1838.5	4302.7	1330.7	796.83	3584.8	2665.2	0	9597	2403.2	1047.9	4415.9	1200.5	1004.4	6483.4	2343.3	1133.6	7415.5	1226.5	1405.3	4255.9	0	0	2832.5	2420.9	1740.2	5056.8				2	2	2	3.1	3.1	3.1	93.026	0.0010018	3.3171	25455000	4	P23508;P23508-2	P23508;P23508-2	Colorectal mutant cancer protein	MCC	1105
0	9290.4	17859	0	5359.8	8983.7	0	7370.1	9705.1	0	7045.9	10890	0	8777.3	12788	0	8729.1	16088	0	10739	23697	0	7758.4	11871	0	5027	7898.8	0	8048.8	12998				1	1	1	7.2	7.2	7.2	33.939	0.00026532	4.0503	19819000	3	P23511-2;P23511	P23511-2;P23511	Nuclear transcription factor Y subunit alpha	NFYA	1106
0	28173	90447	0	22358	102970	0	16414	96518	0	18529	113410	0	23421	79520	0	20082	66442	0	28485	131730	0	24902	154560	0	8171	0	0	23152	84249				12	2	0	69.9	12	0	18.502	0	5.5942	194600000	2	P23528	P23528	Cofilin-1	CFL1	1107
122280	93473	99177	138590	116970	112410	99713	99761	81405	113180	117960	90151	108340	93192	96239	88542	93596	110620	119460	82487	97333	104460	122140	45822	70553	77804	67531	96943	116220	81118				8	4	4	9.7	5.1	5.1	124.01	0	69.269	470810000	26	P23634-5;P23634-4;P23634-3;P23634-2;P23634-7;P23634-6;P23634-8;P23634	P23634-5;P23634-4;P23634-3;P23634-2;P23634-7;P23634-6;P23634-8;P23634	Plasma membrane calcium-transporting ATPase 4	ATP2B4	1108
1045300	826040	911060	836880	702090	731940	902140	701310	664690	905220	873940	848330	1143900	924860	931970	1187900	837870	959900	1641300	1237900	1380700	1111200	832650	870180	737190	440720	571200	865960	776270	841790				26	26	25	54.1	54.1	52.4	80.769	0	323.31	5327000000	156	P23687;P48147	P23687;P48147	Prolyl endopeptidase	PREP	1109
11936	23165	30359	9759.3	16619	26620	10309	17720	22793	11100	15298	26980	9735.7	13028	23630	9147.2	13360	23282	3194	7823.9	9538.9	7383.7	15490	22906	5149.2	11643	16093	4243.5	10404	11625				3	3	3	34.5	34.5	34.5	12.657	0	35.7	53828000	14	P23763-2;P23763-3;P23763	P23763-2;P23763-3;P23763	Vesicle-associated membrane protein 1	VAMP1	1110
14797	0	26691	9496.9	0	16926	5213.8	0	14206	6782	0	17126	9705.4	0	16187	5104.4	0	14654	9332.6	0	17064	11136	0	23867	5462.7	0	14132	10444	0	19500				1	1	1	2.7	2.7	2.7	73.776	0	8.0888	44939000	4	P23786	P23786	Carnitine O-palmitoyltransferase 2, mitochondrial	CPT2	1111
20450	21448	34716	15168	18153	30350	18796	13537	27177	14485	19310	32646	19161	16882	39027	19398	16098	30431	19350	21672	38519	19599	20814	27514	15305	10861	20018	17022	17353	27138				2	2	2	9.4	9.4	9.4	23.819	0	5.1734	51489000	6	P23919;P23919-2	P23919;P23919-2	Thymidylate kinase	DTYMK	1112
28121	36191	54444	21733	27562	39152	26579	31625	51799	28650	34652	51889	23740	30861	47686	21161	27618	38131	26871	35739	53481	24467	23319	39546	14704	18251	29173	27871	30668	50476				5	5	5	8.6	8.6	8.6	90.069	0	12.891	61360000	14	P23921;Q76RD8;P20503;P0DSV2;P0DSV1	P23921	Ribonucleoside-diphosphate reductase large subunit	RRM1	1113
109410	84227	142520	87341	70917	112540	64019	52497	95471	86471	82995	126860	95208	83026	133350	81410	70821	111990	84550	68662	101910	73118	66250	97119	59138	55237	85331	50187	42792	85948				3	3	3	9	9	9	39.186	0	8.0086	1195500000	28	P23942	P23942	Peripherin-2	PRPH2	1114
5667.3	2217.1	9497.4	1776	2094.6	10253	8238.8	883.26	5248.9	9232.9	1849	11400	8216.3	2876.2	8158.3	6071.9	2872.8	11137	16873	3485.2	18203	9110.1	1760.4	11014	7571.2	0	2602.6	6971.5	1731.7	10460				1	1	1	12.7	12.7	12.7	17.486	0	19.193	35980000	10	P24390-2;P24390	P24390-2;P24390	ER lumen protein-retaining receptor 1	KDELR1	1115
175400	194270	211670	118650	147690	158420	136060	163760	166090	136290	143650	176230	162360	203560	196640	123810	132480	142800	160750	182810	203530	180480	181460	214810	89007	109420	118520	128890	152140	159010				6	6	5	32.4	32.4	27.1	24.763	0	46.736	1484900000	47	P24534;P29412	P24534	Elongation factor 1-beta	EEF1B2	1116
0	7990.4	10053	0	6749.7	9428.4	0	4214	9362.4	0	10383	17658	0	7260.4	16217	0	5204.8	8391.6	0	6454.9	9820.6	0	7245.2	10091	0	6151.9	9895.6	0	5859	9600.1				2	2	2	9.4	9.4	9.4	28.908	0.00051348	3.605	15681000	4	P24539	P24539	ATP synthase F(0) complex subunit B1, mitochondrial	ATP5F1	1117
5328.2	0	4594.3	4866.8	0	3603.1	16445	8051.2	15900	9273.5	13786	16680	16310	6176.1	17645	14603	5247.3	8293	21662	10077	11690	4969	0	2384	4114.6	0	1381.9	3368.6	5426.7	2444.7				4	1	1	53.5	17.8	17.8	11.427	0	57.09	423000000	9	P24540	P24540			1118
80259	138360	95715	100060	102770	95374	139310	141400	112220	105850	144050	105330	165760	179980	120580	89301	141710	103960	165830	145990	116170	170860	162170	109730	27485	31319	20739	81449	35479	96533				4	4	1	52.5	52.5	16.2	11.208	0	182	2061600000	32	P24540-2;P07311	P24540-2			1119
75860	61574	72807	55546	56171	54415	51120	39778	39609	55826	37881	46432	63407	55758	49548	53030	49340	50654	69362	53263	68571	68280	53375	59654	36206	36977	30473	47190	39602	37837				4	4	4	11	11	11	45.199	0	18.978	414330000	13	P24752;P24752-2	P24752;P24752-2	Acetyl-CoA acetyltransferase, mitochondrial	ACAT1	1120
12528	0	11296	10654	0	5482.1	10653	0	10849	11004	0	12959	12045	0	13833	9827.5	0	14042	4725.2	0	13493	12303	0	16587	7360.8	0	9890.7	6798.6	0	16932				2	2	1	4	4	2.2	93.129	0	5.8737	8939900	3	P24786;Q5IS82;Q5IS37;Q5IFJ9;Q16288-5;Q16288-3;Q16288-4;Q16288	P24786;Q5IS82;Q5IS37;Q5IFJ9;Q16288-5;Q16288-3;Q16288-4;Q16288	NT-3 growth factor receptor	NTRK3	1121
95556	66298	47582	76559	48296	23894	71541	46605	40155	80114	42196	37443	92180	63568	41456	79478	49533	37016	117400	80306	51519	81409	60643	33733	52329	40493	27594	69119	46932	30136				16	16	16	12.8	12.8	12.8	217.17	0	103.16	220830000	50	P24928;P24928-2	P24928;P24928-2	DNA-directed RNA polymerase II subunit RPB1	POLR2A	1122
0	939.79	0	0	844.56	0	0	0	0	0	0	1155	0	0	0	0	0	0	897.57	1005.8	0	0	0	0	0	0	0	0	0	0				1	1	1	3.5	3.5	3.5	79.573	0.0040428	2.7307	7955900	3	P25098	P25098	Beta-adrenergic receptor kinase 1	ADRBK1	1123
2877.7	8524	5513.7	2679.4	5636.7	5603.3	3313	5608.5	6189.2	3030	3976.1	5858.3	2835.7	6208.1	6932.5	3309.4	3700.3	4805.1	3862.4	8588.8	6864.3	4185.9	4924.1	4641.3	1700.4	2449.3	3727.4	1984.9	6508.9	5948.3				1	1	1	6.3	6.3	6.3	22.831	0	4.5635	32118000	5	P25208	P25208	Nuclear transcription factor Y subunit beta	NFYB	1124
196010	241960	333380	113830	163580	204020	168250	186810	270510	139700	180310	240690	193720	224310	350620	118040	173790	225070	179440	261470	357510	160090	236280	367940	82868	139210	201290	157270	210590	287190				6	6	6	55.3	55.3	55.3	14.515	0	323.31	2490300000	44	P46405;P25398	P46405;P25398	40S ribosomal protein S12	RPS12	1125
3538.6	1666.2	1047.3	1953.5	790.18	1361.3	3136.6	1882.5	854.98	3348.2	1855.1	1110.5	3934.2	1871.4	1270	1520.7	1465.1	0	4573.1	1872.2	1031.8	4024.7	1182	0	3024.1	1468.2	0	3367.4	1730.1	0				1	1	1	2.9	2.9	2.9	74.88	0	5.6369	15370000	6	P25440-4;P25440-3;P25440;P25440-2	P25440-4;P25440-3;P25440;P25440-2	Bromodomain-containing protein 2	BRD2	1126
77351	18635	128570	57498	14194	103130	70558	13339	91455	67393	17445	100150	80463	13342	103320	65248	10670	100120	106320	19701	137620	64557	14744	111580	38618	10715	62670	77761	14277	112370				7	6	6	20.3	16.8	16.8	38.044	0	20.52	134800000	11	P25685;P25685-2	P25685;P25685-2	DnaJ homolog subfamily B member 1	DNAJB1	1127
105960	116930	77384	78619	93348	76979	75191	103250	71520	75980	103760	76905	81039	99246	68208	80077	100140	77123	108340	136160	101350	92097	119950	89075	50263	63238	39076	80447	106890	70844				3	3	3	9	9	9	30.568	0	11.528	242280000	23	P25686-2;P25686	P25686-2;P25686	DnaJ homolog subfamily B member 2	DNAJB2	1128
101160	104510	141240	75046	81460	110840	56234	73816	91235	108020	117020	156930	88132	83654	121510	59326	67163	98970	69158	72992	97003	75051	79125	108850	46275	59081	67786	47363	49090	67374				17	1	1	46.3	4.2	4.2	54.493	0	32.028	445500000	64	P25705-2;P25705;P25705-3	P25705-2;P25705;P25705-3	ATP synthase subunit alpha, mitochondrial	ATP5A1	1129
131740	94289	133870	108450	82653	94728	89509	64490	91539	109040	87917	110990	119880	94258	124790	108350	82876	98060	158190	146290	146150	119640	96082	118120	68920	51218	63176	125280	94901	120680				7	7	7	47.1	47.1	47.1	29.555	0	22.243	480500000	26	P25786;P25786-2	P25786;P25786-2	Proteasome subunit alpha type-1	PSMA1	1130
395750	547440	122120	199100	441470	98603	273420	417890	62289	317020	567200	107680	284700	581700	141770	308540	533900	79693	503550	781450	155860	337500	622960	148000	171000	348870	20542	309630	611950	173960				5	5	5	32.5	32.5	32.5	25.898	0	112.69	2834500000	36	P25787	P25787	Proteasome subunit alpha type-2	PSMA2	1131
277660	312970	300350	191670	228350	227850	202540	236840	236090	235400	261760	267130	247300	257990	266470	209010	233910	231230	335040	387060	389810	273470	290550	292700	131940	135370	152470	226390	251510	255850				6	6	6	25.8	25.8	25.8	27.647	0	98.376	1256800000	43	P25788-2;P25788	P25788-2;P25788	Proteasome subunit alpha type-3	PSMA3	1132
99259	105400	103660	73438	33001	69343	88864	37249	138860	101590	111100	79493	138580	44547	88426	89600	86881	113710	132610	130860	133570	105680	96944	113890	75577	26720	20264	96318	100100	140220				7	7	7	52.5	52.5	52.5	29.483	0	174.91	1651200000	42	P25789;P25789-2	P25789;P25789-2	Proteasome subunit alpha type-4	PSMA4	1133
0	0	0	0	0	0	0	0	0	0	0	0	0	0	0	0	0	0	0	0	0	0	0	0	0	0	0	0	0	0				1	1	1	1.5	1.5	1.5	116.61	0.0079527	2.3176	0	1	P26006;P26006-1	P26006;P26006-1	Integrin alpha-3;Integrin alpha-3 heavy chain;Integrin alpha-3 light chain	ITGA3	1134
24819	9062.4	4827.3	20021	8055.7	4963.9	21023	9074.5	8102.5	20976	7312.7	5244.1	20289	7944.6	6430.6	22792	12427	9675.8	35326	15798	11698	31108	15753	8642.2	13153	5454.6	1958.5	24682	13126	11332				3	3	3	7.3	7.3	7.3	71.283	0	9.8886	15674000	7	P26012-2;P26012	P26012-2;P26012	Integrin beta-8	ITGB8	1135
475010	318510	392250	368870	285610	341270	288450	245380	273110	379760	307620	399770	404280	254820	368360	416510	258730	388180	993620	597700	906850	556550	378360	533980	174140	238290	200830	591990	470040	626780				18	18	1	34.7	34.7	2.8	67.819	0	235.46	3120900000	82	P26038	P26038	Moesin	MSN	1136
5397.2	1997.5	10962	2603.2	0	8476.4	3573.8	1489	4732.7	4323.5	1100.6	4713.2	4147.6	0	12376	9632.4	2769.1	15426	10553	3916.3	23301	8343.4	2047.5	15207	3117.7	0	5906.9	11348	2106.2	19683				18	1	1	34.3	2.4	2.4	67.66	0.0098655	2.2069	35859000	3	P26042	P26042			1137
436120	160360	501290	316600	116240	369740	289980	113200	372240	329040	123880	391500	367310	130280	442250	323250	110290	371850	423500	147760	520460	331990	126330	400210	228680	88461	259520	316560	123300	341860				10	10	10	29.8	29.8	29.8	54.416	0	81.618	959420000	48	P26196	P26196	Probable ATP-dependent RNA helicase DDX6	DDX6	1138
143330	135280	160680	133650	123100	135940	128900	123890	148290	155130	152610	180120	140860	132180	144790	127460	137440	153850	109550	116500	126590	145240	138900	160130	80662	84313	91838	105770	108110	124080				23	17	17	34.8	29	29	100.45	0	288.4	596810000	72	P26232-2;P26232-5;P26232;P26232-3;P26232-6;P26232-4	P26232-2;P26232-5;P26232;P26232-3;P26232-6	Catenin alpha-2	CTNNA2	1139
3164.2	2367	0	2846.1	2066.6	0	2780.2	2345.5	0	2146.3	1996.2	0	3202.5	2108	0	3238.1	1701.3	0	4072.6	3894.4	0	2963.3	2551.5	0	948.54	1601.4	0	3494.1	4322.8	0				1	1	1	1.6	1.6	1.6	144.46	0	13.744	6265400	3	P26358-3;P26358;P26358-2	P26358-3;P26358;P26358-2	DNA (cytosine-5)-methyltransferase 1	DNMT1	1140
0	0	2628.2	0	0	3147.2	0	0	1409.9	0	0	2708.1	0	0	0	0	0	1247.1	0	0	3504.3	0	0	2578.9	0	0	1594.2	0	0	2003.9				1	1	1	4	4	4	46.683	0.0075239	2.3524	2074700	2	P26367;P26367-2	P26367;P26367-2	Paired box protein Pax-6	PAX6	1141
186340	121210	90678	151940	93572	71809	162490	70062	77023	164580	102620	77612	170870	97294	74073	153530	82592	67222	219070	125220	95850	181820	108440	81013	115250	60400	45300	153390	90407	72174				7	7	7	25.3	25.3	25.3	53.12	0	175.71	1168200000	38	P26368-2;P26368	P26368-2;P26368	Splicing factor U2AF 65 kDa subunit	U2AF2	1142
46154	27093	35364	39309	19426	22155	45089	23403	34163	37450	18903	28193	41089	20492	29687	31879	20959	26673	22471	9785.9	13771	34388	15817	26793	23888	12206	18272	23311	10517	16412				7	5	1	23.5	16.7	4.9	40.405	0	25.031	143290000	24	P26378-4;P26378-2;P26378-5;P26378-1;P26378-3;P26378	P26378-4;P26378-2;P26378-5;P26378-1;P26378-3;P26378	ELAV-like protein 4	ELAVL4	1143
50680	41557	82497	29960	35957	55998	44921	33047	60335	61786	53838	61048	41695	39232	66996	42216	30812	63170	52899	45633	63067	49623	38407	67718	24655	14501	32849	36183	29890	49990				5	5	5	23.2	23.2	23.2	43.055	0	96.598	524190000	24	P26440-2;P26440	P26440-2;P26440	Isovaleryl-CoA dehydrogenase, mitochondrial	IVD	1144
148880	118010	101650	108300	97130	84181	101540	84390	75205	99053	103460	82430	110360	101720	75876	91401	104350	60302	147720	135950	106030	115080	101730	87056	58181	63779	47260	115720	95250	82285				9	9	7	18.8	18.8	14.4	83.434	0	68.258	663530000	32	P26639;P26639-2	P26639;P26639-2	Threonine--tRNA ligase, cytoplasmic	TARS	1145
94077	93007	123480	79749	55871	80229	79721	70496	104940	66042	120480	104790	90097	74812	104160	77503	55927	82849	138220	138640	175370	88416	106770	135700	51057	45762	50568	85258	60281	90158				14	14	14	16.1	16.1	16.1	140.47	0	72.865	1453200000	48	P26640;P26640-2	P26640	Valine--tRNA ligase	VARS	1146
0	1955	729.49	0	4206.2	0	0	2699	0	0	1549.7	0	0	0	0	0	2208.5	0	0	910.52	1145.2	1633.7	2347.6	1087.5	0	0	0	0	0	0				9	1	1	31.4	3	3	50.118	0	38.599	536520000	11	P26641	P26641	Elongation factor 1-gamma	EEF1G	1147
144600	125600	84264	100140	106010	58576	115560	108810	80415	112670	97598	59279	145630	115490	75440	128890	98740	64468	110820	91707	72315	154410	127070	88993	81248	76062	37368	109530	105330	61905				6	6	6	50	50	50	15.649	0	45.001	982070000	20	P26885	P26885	Peptidyl-prolyl cis-trans isomerase FKBP2	FKBP2	1148
0	22789	21230	0	20432	18055	0	17910	11859	0	19228	17096	0	24174	17583	0	19448	13443	0	18123	15790	0	19936	19029	0	13780	10834	0	19833	10715				2	2	2	8.1	8.1	8.1	40.633	0	4.5612	17057000	3	P26992	P26992	Ciliary neurotrophic factor receptor subunit alpha	CNTFR	1149
28386	11998	27257	45060	23197	37031	27940	17644	21928	39753	28409	40346	39778	21987	26419	34033	23924	37482	54085	36396	50094	78308	43892	64860	24013	5983.3	11120	110270	75472	103780				3	3	3	16.6	16.6	16.6	24.252	0	16.585	147350000	20	P26998	P26998	Beta-crystallin B3;Beta-crystallin B3, N-terminally processed	CRYBB3	1150
18180	32912	5955.2	10325	22784	6272.2	13530	22394	5658.6	34502	40289	19504	18439	21460	7796.7	18907	21089	9356.6	49401	55598	23196	29748	35889	12990	9936.9	15480	6555.9	21994	39363	11431				4	4	4	21.2	21.2	21.2	31.73	0	24.008	49127000	12	P27105;P27105-2	P27105;P27105-2	Erythrocyte band 7 integral membrane protein	STOM	1151
0	0	32202	0	0	27983	0	0	25269	0	0	40768	0	0	41142	0	0	22142	0	0	31754	0	0	31657	0	0	24324	0	0	26726				2	2	2	12.6	12.6	12.6	25.268	0.0017191	3.0518	2985000	2	P27144	P27144	Adenylate kinase 4, mitochondrial	AK4	1152
477690	543700	288320	376180	687800	132370	286250	604100	321340	360220	491550	192890	435580	646340	346020	281330	400200	237380	486370	543340	231020	460550	483980	330110	215460	363490	183470	339600	552760	304080				10	8	8	37.6	34.3	34.3	27.764	0	262.6	4873600000	75	P27348	P27348	14-3-3 protein theta	YWHAQ	1153
40052	38859	30795	40252	30084	23154	29315	23914	20486	51460	24444	25953	39283	31218	25864	47656	29618	21272	77147	39035	44323	61888	35771	31175	20341	14283	12237	69762	48642	40873				5	3	3	29.6	17.9	17.9	38.274	0	38.977	238250000	19	P27361-2;P27361-3;P27361	P27361-2;P27361-3;P27361	Mitogen-activated protein kinase 3	MAPK3	1154
60902	20550	36202	45857	17939	31688	52042	16422	32474	42228	18967	30598	55929	18963	33713	43639	18728	31957	41274	18764	29228	49468	19352	36728	30938	11887	22332	36849	16247	27060				5	5	1	6.6	6.6	1.1	79.875	0	26.158	59232000	12	P27448-6;P27448-3;P27448-4;P27448-2;P27448;P27448-7;P27448-8	P27448-6;P27448-3;P27448-4;P27448-2;P27448;P27448-7;P27448-8	MAP/microtubule affinity-regulating kinase 3	MARK3	1155
1102	0	0	0	0	0	1135.6	0	967.67	3242.9	0	5379.2	678.07	0	1010.4	0	0	901.31	1927.6	0	872.63	2547.2	0	3831.6	0	0	0	0	0	0				2	1	1	14.1	8.7	8.7	16.891	0	15.758	4692200	2	P27482	P27482	Calmodulin-like protein 3	CALML3	1156
6431.8	2916.5	2485.8	6063.7	4644.3	2651.9	5494.4	2091.2	2751.1	31895	39187	37994	6416.4	4963.7	4181.8	5514.8	5461.4	3934.6	9415.1	10543	9006.5	5717.7	4601.8	4945	1813.9	3085	1675.9	9583.4	5089	6652.7				4	4	4	29.9	29.9	29.9	23.067	0	42.239	59189000	15	P27485;P02753	P27485;P02753	Retinol-binding protein 4;Plasma retinol-binding protein(1-182);Plasma retinol-binding protein(1-181);Plasma retinol-binding protein(1-179);Plasma retinol-binding protein(1-176)	RBP4	1157
266660	122220	156920	227560	227860	180680	217570	80654	95295	290390	94695	138910	269650	142920	249310	295270	178290	179180	1943900	1715100	2084000	312960	126990	199450	299000	256900	221460	198520	126670	179210				19	19	16	39.5	39.5	32.1	75.586	0	281.1	2063900000	73	P27594;P20591;P20591-2;P20592-2	P27594			1158
0	6608.3	5781	0	3891.8	4493	0	4482.4	3697.2	0	6537.1	5613.4	0	5725.4	3990.4	0	3433.8	3190.6	0	6760.5	5557.8	0	7413.8	4619.9	0	3161.7	3113.3	0	4451.4	4423.4	+			4	1	1	24.8	6.1	6.1	24.604	1	-2	2323900	2	P27635;Q96L21	P27635	60S ribosomal protein L10	RPL10	1159
37565	48149	58131	39373	40736	46116	30713	43963	40591	35138	38108	45981	30631	49585	51620	33960	33612	52658	46515	51693	69184	34918	46353	55979	17190	25346	29470	25694	39620	50221				5	5	5	8.9	8.9	8.9	68.137	0	19.734	51851000	16	P27694	P27694	Replication protein A 70 kDa DNA-binding subunit;Replication protein A 70 kDa DNA-binding subunit, N-terminally processed	RPA1	1160
854730	277000	700320	611130	239940	693130	534320	299780	735820	637170	264050	667850	737010	296720	863370	671670	264350	604390	796390	320910	937380	753190	283350	600840	433600	164070	374440	722630	218000	767180				7	7	7	27.7	27.7	27.7	35.554	0	109.54	2761500000	50	P27695	P27695	DNA-(apurinic or apyrimidinic site) lyase;DNA-(apurinic or apyrimidinic site) lyase, mitochondrial	APEX1	1161
178180	132900	200560	112020	78347	122480	134480	108250	144080	155580	119240	181750	165590	125500	160750	139030	114840	151800	194370	135070	227980	162230	116130	172390	67083	51440	70312	163840	125280	167150				22	22	22	14.7	14.7	14.7	242.98	0	149.67	527580000	71	P27708	P27708	CAD protein;Glutamine-dependent carbamoyl-phosphate synthase;Aspartate carbamoyltransferase;Dihydroorotase	CAD	1162
11400	16635	19836	7389.2	12408	17404	11947	15667	16909	9878.1	15430	15843	13565	14228	17376	10696	14308	16153	8779.6	10355	9712.9	10235	14051	15418	8913.9	9442.1	9734.5	5572.5	12170	9735.4				2	2	1	4.9	4.9	2.5	72.222	0	7.494	18212000	5	P27815-4;P27815-3;P27815-6;P27815-2;P27815-7;P27815	P27815-4;P27815-3;P27815-6;P27815-2;P27815-7;P27815	cAMP-specific 3,5-cyclic phosphodiesterase 4A	PDE4A	1163
175330	217460	205760	133130	176250	155350	144140	175180	172440	127710	169130	169120	137000	168080	186110	138580	178090	169340	172170	184400	192150	153070	200920	176740	89401	138710	110570	101890	145730	128480				4	4	4	6.5	6.5	6.5	102.9	0	38.44	390140000	17	P27816-2;P27816;P27816-5;P27816-6;P27816-7;P27816-4	P27816-2;P27816;P27816-5;P27816-6;P27816-7;P27816-4	Microtubule-associated protein 4	MAP4	1164
169150	240610	303820	124410	185780	242510	126740	191330	251530	161650	260810	261550	166370	242810	351620	167930	245070	266000	228580	355670	438470	168940	275190	321040	81349	140490	172840	152860	252860	248190				5	5	5	7.8	7.8	7.8	71.502	0	67.629	3651700000	57	P27824-2;P27824;P27824-3	P27824-2;P27824;P27824-3	Calnexin	CANX	1165
10709	3089.7	1040.8	12389	6920.2	3119.3	11262	1351.6	3416.4	106990	95970	48887	19982	12714	6673.9	14052	7101.7	6179.1	24329	16346	10829	11485	5077.4	2470.8	6953.6	2761.4	0	12364	8206.3	3467.5				2	2	2	28.1	28.1	28.1	10.704	0.00026824	4.1909	22070000	8	P27917	P27917			1166
0	7905	0	0	5608.6	0	855.3	5043	0	0	5259.3	0	0	6015	0	0	5981.6	0	0	8869.9	0	0	7261.9	0	0	3811.1	0	0	4873	0				2	2	2	9.7	9.7	9.7	42.838	0	35.264	18963000	4	P27986-5;P27986-3;P27986-2;P27986;P27986-4	P27986-5;P27986-3;P27986-2;P27986;P27986-4	Phosphatidylinositol 3-kinase regulatory subunit alpha	PIK3R1	1167
5065.7	3524.3	3474.1	3428.4	2951.8	2187	2978.1	2880.4	2525.6	2997.7	3093.1	2761.1	4889.2	2715.8	2592.8	4218.6	2768.6	3198.8	6517.1	4122.4	5279.5	5540.2	3366.7	3719.1	3001.2	1297.3	2171.6	4423.3	3833.2	4222.9				1	1	1	1.5	1.5	1.5	102.38	0.0024313	2.9416	9048300	3	P27987	P27987	Inositol-trisphosphate 3-kinase B	ITPKB	1168
0	0	773.66	0	0	0	0	0	0	0	0	0	0	0	920.75	0	0	955.26	0	0	5259.5	0	0	2038.1	0	0	0	0	0	1202.5				1	1	1	10	10	10	22.328	0	5.0772	0	1	P28065-2;P28065	P28065-2;P28065	Proteasome subunit beta type-9	PSMB9	1169
135970	129100	229240	99303	92558	180010	99245	100170	168330	151960	126830	219510	112140	113240	207990	110670	104540	168950	163490	173410	290660	125180	117110	209180	73838	66895	125200	112410	119900	209660				6	6	6	41.9	41.9	41.9	26.411	0	233.62	1101900000	45	P28066;P28066-2	P28066;P28066-2	Proteasome subunit alpha type-5	PSMA5	1170
46080	11520	117150	25541	10196	83361	25714	7416.9	80203	29140	12617	113100	35817	11545	87092	33564	13718	71989	42314	13298	119230	31422	9689.3	119520	18287	6002.2	55757	43175	13445	101390				4	4	4	29.7	29.7	29.7	25.357	0	50.796	241760000	17	P28072	P28072	Proteasome subunit beta type-6	PSMB6	1171
37621	27283	44576	28477	21614	28047	29027	17196	28987	36711	27433	30881	31561	27997	36141	33512	23339	30934	34980	31319	41792	33273	25738	33634	20443	14857	20997	28815	23326	31325				6	6	6	33.1	33.1	33.1	28.48	0	323.31	482300000	50	P28074;P28074-3;P28074-2	P28074;P28074-3;P28074-2	Proteasome subunit beta type-5	PSMB5	1172
59108	11555	52573	40121	10725	37727	42240	12662	47151	41134	9213.1	35148	36249	11253	47048	33054	10480	43574	53835	13942	42367	46818	12626	60574	31399	6269.7	26820	50622	9969.3	39246				6	6	6	10.5	10.5	10.5	75.475	0	32.012	219710000	16	P28288;P28288-2;P28288-3	P28288;P28288-2	ATP-binding cassette sub-family D member 3	ABCD3	1173
897470	1102500	1449600	761720	951150	1229200	840370	977790	1193500	952840	1204100	1426800	885400	1188400	1565600	813730	998850	1349200	541460	641190	720390	696400	995760	1217600	586450	716090	984800	434990	603380	744970				13	13	13	24.5	24.5	24.5	73.527	0	165.27	4505800000	98	P28331-4;P28331;P28331-2;P28331-5;P28331-3	P28331-4;P28331;P28331-2;P28331-5;P28331-3	NADH-ubiquinone oxidoreductase 75 kDa subunit, mitochondrial	NDUFS1	1174
0	0	2363.7	0	0	2987.7	0	0	1644.1	0	0	1830	0	0	2009.2	0	0	1555.7	0	0	2918.1	0	0	2611.6	0	0	817.83	0	0	2914.9				2	1	1	2.1	1.4	1.4	121.14	0	37.876	11000000	1	P28370-2;P28370	P28370-2;P28370	Probable global transcription activator SNF2L1	SMARCA1	1175
666230	338540	562700	558680	265120	454610	635780	278140	440430	509350	293360	434100	750280	324860	492190	673790	302010	437050	969460	501230	684550	648050	421110	599950	266210	190480	290440	786590	390960	636540				13	13	11	54.4	54.4	43.6	41.389	0	121.38	3173000000	90	P28482;P28482-2	P28482;P28482-2	Mitogen-activated protein kinase 1	MAPK1	1176
561310	2069700	461610	473810	1810800	354240	431210	1646900	359950	454580	1823300	394110	494770	1834600	469820	296060	1746200	356880	704980	2798500	679180	602090	2228900	474450	213990	1215600	256200	533420	1917900	426510				13	13	13	51.8	51.8	51.8	48.287	0	134.73	9698800000	184	P28491;P27797	P28491;P27797	Calreticulin	CALR	1177
6121.6	0	2966.3	4731.1	0	2309.3	6388.1	0	2814.7	6442	0	3227.9	11174	0	2752	7885.8	0	4031	7602.2	0	2018.1	10193	0	2780.4	2168.3	0	1221.8	8546.9	0	2446.5				1	1	1	5.5	5.5	5.5	24.01	0.0065056	2.4949	6731700	2	P28676	P28676	Grancalcin	GCA	1178
4160.2	2896	0	4586.8	1529.8	0	3071.7	2027.3	0	2655	0	0	0	2908.4	0	4546.8	2867.7	0	2687.2	2036.7	0	4235.3	1870	0	2410.1	1680.2	0	1963.1	2517.8	0				1	1	1	5.8	5.8	5.8	56.921	0	6.1515	26698000	2	P28702;P28702-3	P28702;P28702-3	Retinoic acid receptor RXR-beta	RXRB	1179
1061800	441730	324740	646790	288700	221310	794140	380230	271620	683820	370940	273170	840390	410200	302790	644930	318850	242650	522020	273760	199800	674490	333190	256550	504280	227630	188990	462040	190860	145920				5	5	3	30.6	30.6	24.3	15.638	0	51.081	1301600000	18	P28768	P28768			1180
49305	105190	77328	38594	78870	68400	45313	87123	79857	60937	143610	95450	55291	147900	80413	51869	128350	70562	75791	193620	128520	55848	121570	89630	23912	64790	35645	56902	121700	88106				6	6	5	13.3	13.3	11.5	52.771	0	22.585	591390000	22	P28838-2;P28838	P28838-2;P28838	Cytosol aminopeptidase	LAP3	1181
158110	115600	182690	104620	156290	170250	129900	163030	216090	135010	155760	217600	147270	193270	203710	201970	243910	226310	229750	340310	330050	183960	118450	210620	92514	90724	118510	130520	204260	205920				2	1	1	75	50	50	4.0154	0	100.53	1096300000	9	P28839	P28839			1182
116690	125800	120010	103510	69190	89325	86378	95359	104540	149510	101470	115600	120650	94944	96827	115910	98708	128420	847280	698940	817840	268890	254250	190850	51106	33160	34909	345480	290700	330120				2	2	2	6.8	6.8	6.8	32.401	0	18.481	922780000	12	P28845	P28845	Corticosteroid 11-beta-dehydrogenase isozyme 1	HSD11B1	1183
9697.7	31001	11112	6985.3	31807	10779	7692.9	22910	9602	4854.5	29560	0	9197.6	30025	11571	0	29348	1583	9157.1	41607	8459.4	6561.6	28644	20237	0	23450	0	0	29645	7574.5				3	3	3	13.9	13.9	13.9	49.452	0	39.432	181050000	5	P29083	P29083	General transcription factor IIE subunit 1	GTF2E1	1184
62596	55074	92154	43946	41536	72911	53363	44713	73196	62929	49150	88688	54274	46330	83320	51610	41487	72079	60861	57940	86159	50029	56114	82559	34714	26804	55029	41689	39541	67797				12	12	12	15.5	15.5	15.5	138.35	0	50.083	143230000	36	P29144	P29144	Tripeptidyl-peptidase 2	TPP2	1185
8736.2	38640	24229	5447.7	43828	24959	5400.3	41578	22979	6669.5	42935	25599	4130.4	38596	29371	5380	36719	26821	7249.3	53956	33337	3591.9	40308	28163	3542.1	27809	15379	4639	35163	24004				5	4	4	7	5.8	5.8	108.27	0	18.062	71668000	12	P29317;P29317-2	P29317	Ephrin type-A receptor 2	EPHA2	1186
80399	157790	111360	64236	123300	87013	70505	131980	82100	68827	116840	83525	77322	155820	118830	84156	148490	112780	116040	233960	168990	97360	175820	121480	45214	79321	46417	96174	189210	120810				14	14	12	20.6	20.6	17.8	109.87	0	207.68	424050000	45	P29323-2;P29323-3;P29323;P54762-5;Q9UF33-2;Q9UF33-3;Q15375-2;Q15375-4;Q15375;Q9UF33	P29323-2;P29323-3;P29323	Ephrin type-B receptor 2	EPHB2	1187
3733.6	6448.9	5978	3095.4	5285.9	5134	2757.4	2928.3	5487.2	3799.1	7649.3	7914.6	3287.3	3856.5	6073.1	3297.2	7506	7985.3	10098	15722	17557	7855.9	8872	9070.7	1769.4	1635.7	3564.8	7342.4	10968	13516				2	2	2	4	4	4	67.56	0	6.6652	9676100	5	P29350;P29350-3;P29350-4;P29350-2	P29350;P29350-3;P29350-4;P29350-2	Tyrosine-protein phosphatase non-receptor type 6	PTPN6	1188
2645.5	3617.6	0	2385.3	2325.1	0	1353	2252.3	0	3406.2	2244.6	0	3690.8	2656.5	0	2385.8	2140.3	0	3552.3	3348.7	0	3014.1	2150.5	0	1682.2	2141.5	0	1335.7	3417.4	0				1	1	1	4.3	4.3	4.3	40.414	0.00027144	4.3608	3103800	2	P29353-5;P29353-3;P29353-2;P29353-7;P29353;P29353-6	P29353-5;P29353-3;P29353-2;P29353-7;P29353;P29353-6	SHC-transforming protein 1	SHC1	1189
1056	0	0	0	843.95	0	0	910.96	0	0	895.49	0	0	1023.2	0	1110.7	1052	0	1687.6	1185.4	0	1033.2	0	0	0	0	0	0	875.13	0				2	2	2	2.1	2.1	2.1	186.29	0	4.9561	2161800	2	P29375-2;P29375	P29375-2;P29375	Lysine-specific demethylase 5A	KDM5A	1190
661780	432190	602810	355030	284710	477020	455590	101380	396710	396540	215760	443450	511440	229150	534080	415900	236580	360590	698890	472560	697340	490130	327660	420140	247670	103080	274720	496090	476550	521650				8	8	8	22.6	22.6	22.6	67.877	0	144.64	7100200000	59	P29401;P29401-2	P29401;P29401-2	Transketolase	TKT	1191
38938	62008	87291	15362	61464	67334	19937	83133	75760	25859	61391	75966	31985	77428	96350	27168	62739	64113	29592	92198	93525	28783	84068	99640	10926	45447	37515	26986	61587	66031				4	3	3	10.2	10.2	10.2	71.407	0	70.487	288840000	16	P29692-2;P29692-3;P29692-4;P29692	P29692-2;P29692-3;P29692-4;P29692	Elongation factor 1-delta	EEF1D	1192
402580	155870	362270	213030	102720	187140	198750	85024	179670	3504100	1626000	3332600	348250	168650	355400	334850	144820	352250	1214700	533560	1136900	396740	141950	367600	125390	63311	154720	612000	244090	506030				5	5	5	25.7	25.7	25.7	38.424	0	91.686	2709700000	66	P29700	P29700			1193
285850	306950	232210	322300	355460	298160	253870	296930	235020	291710	341290	242430	264380	294500	277310	243210	264530	200730	217790	156370	101480	314220	361730	281820	164390	200770	161070	217640	209350	184680				3	3	3	29.2	29.2	29.2	15.565	0	80.397	2891900000	63	P29762	P29762	Cellular retinoic acid-binding protein 1	CRABP1	1194
249120	297420	331090	231150	231870	220330	193810	196240	229750	201040	208460	206960	211620	282850	262510	211300	242170	222450	159800	184100	174530	225380	258000	211730	134930	158780	157230	103910	155570	170140				13	13	3	42.4	42.4	11.8	43.121	0	187.87	2811600000	60	P29804;P29803	P29804			1195
1089200	12302	175770	704020	13135	133030	687690	6813.7	138460	512160	6811.9	136710	619730	12150	127620	676250	9628.5	74842	801890	13404	128300	915380	12842	195810	506130	8703.5	91076	1144500	10701	171490				1	1	1	9.6	9.6	9.6	31.554	0.00075758	3.4233	2078700000	4	P29966	P29966	Myristoylated alanine-rich C-kinase substrate	MARCKS	1196
115810	166790	214200	84690	124160	181690	63823	109080	145760	71414	105870	144710	89331	138700	180630	82575	121090	168990	62362	91288	116880	68563	113510	146510	78527	109630	149490	51438	84229	93354				7	7	5	12	12	8.7	79.585	0	38.309	267760000	30	P29973;P29973-2	P29973;P29973-2	cGMP-gated cation channel alpha-1	CNGA1	1197
16809	27296	24618	14447	40952	15699	10994	30431	0	13398	28996	15259	16770	16057	30995	8337.8	34336	15812	18884	40114	24454	18229	28892	40291	12752	0	0	10874	43738	0				1	1	1	3.8	3.8	3.8	55.117	0	8.2258	300720000	4	P30038-2;P30038-3;P30038	P30038-2;P30038-3;P30038	Delta-1-pyrroline-5-carboxylate dehydrogenase, mitochondrial	ALDH4A1	1198
142570	207340	117250	122160	159040	122060	119190	150550	128590	144600	173810	125060	176590	208230	176510	129460	146440	108090	134610	169520	133260	135730	155630	133190	94003	124410	77339	122760	146130	98872				5	5	5	27.2	27.2	27.2	28.993	0	114.72	805090000	54	P30040	P30040	Endoplasmic reticulum resident protein 29	ERP29	1199
79947	71378	83050	50543	51325	52337	58191	45212	56813	184540	183460	141910	72619	67857	67150	56955	56976	65606	152870	124900	153920	74312	79454	88934	29555	29515	36827	83233	70681	80123				1	1	1	12.1	12.1	12.1	22.119	0	40.776	340930000	51	P30043	P30043	Flavin reductase (NADPH)	BLVRB	1200
461810	438330	372900	431420	354440	351220	390550	333620	285510	353360	318290	284970	556030	422530	441600	410800	313920	283350	418890	407810	360610	397190	439570	380930	342530	241150	250030	366410	390060	354040				8	8	8	48.8	48.8	48.8	17.031	0	155.13	3480400000	35	P30044-2;P30044;P30044-3;P30044-4	P30044-2;P30044;P30044-3;P30044-4	Peroxiredoxin-5, mitochondrial	PRDX5	1201
38277	53421	52809	40848	46536	55732	38140	41032	48840	43552	52471	61234	37436	42670	47875	25431	39288	35013	49230	51292	58214	44847	58635	61150	25579	26652	35077	21860	33479	30463				3	3	3	24.8	24.8	24.8	25.838	0	19.269	309000000	24	P30048-2;P30048	P30048-2;P30048	Thioredoxin-dependent peroxide reductase, mitochondrial	PRDX3	1202
209970	185510	173080	145300	129140	117520	145410	140300	128200	174900	168190	145100	171030	187830	165540	145180	143950	127120	230390	202370	202980	168520	173790	148190	110210	108960	102990	128900	156570	139740				3	3	3	30.3	30.3	30.3	17.818	0	91.971	954670000	26	P30050;P30050-2	P30050;P30050-2	60S ribosomal protein L12	RPL12	1203
808200	846640	793680	639630	633870	595390	651360	641060	585170	733540	715980	673630	843760	774410	618640	612840	591800	580120	857630	930140	823340	748400	822720	699880	451080	436190	405610	916800	873560	836500				6	6	6	29.9	29.9	29.9	21.057	0	167.1	8957900000	85	P30086	P30086	Phosphatidylethanolamine-binding protein 1;Hippocampal cholinergic neurostimulating peptide	PEBP1	1204
816750	532770	733990	615720	406850	582940	619670	407850	554050	631870	423540	585960	671660	488460	633150	651610	401650	552810	1002800	636460	888320	732340	551070	730520	377930	286420	395050	679240	405740	585790				12	12	12	24.6	24.6	24.6	56.782	0	185.56	3891600000	115	P30101	P30101	Protein disulfide-isomerase A3	PDIA3	1205
0	0	0	0	0	0	902.21	0	0	962.13	0	0	773.95	0	0	0	0	0	2046.1	0	0	1376	0	0	1462.1	0	0	0	0	0				1	1	1	2.2	2.2	2.2	91.866	0.00052083	3.8147	1039500	2	P30260;P30260-2	P30260;P30260-2	Cell division cycle protein 27 homolog	CDC27	1206
205670	74122	132010	200220	54868	111500	201750	59576	107230	202660	55822	128360	191680	60858	123540	154930	53897	114720	212680	61863	116910	190160	66833	125850	122410	35201	75375	133750	47382	95796				8	8	8	26.4	26.4	26.4	48.14	0	67.938	299540000	24	P30419-2;P30419;O60551	P30419-2;P30419	Glycylpeptide N-tetradecanoyltransferase 1	NMT1	1207
15591	27142	43305	8616.2	20264	29937	9622.9	26208	31169	8023.4	26288	26496	10052	22259	36760	7858.1	23201	25869	9487	23661	33443	12131	22913	34674	6241.8	10866	21621	7512.7	16507	28206				4	4	3	15.3	15.3	15.3	32.837	0	25.683	281820000	20	P30519-2;P30519;P32394;I6L899	P30519-2;P30519	Heme oxygenase 2	HMOX2	1208
0	0	1314.8	0	0	835.8	0	0	1028.7	0	0	0	0	0	0	0	0	1102.5	0	0	2058.6	0	0	0	0	0	1149.3	0	0	1383.5				1	1	1	2	2	2	97.377	0	5.2803	3834100	2	P30530-2;P30530	P30530-2;P30530	Tyrosine-protein kinase receptor UFO	AXL	1209
10292	7414.5	26874	2458.8	0	13310	12136	0	17761	9546.2	6209.3	27898	12761	0	14821	6809.5	7057	13769	9246.3	15060	13175	6252.7	9251.4	32241	2255	0	22197	8086.9	0	25139				3	3	3	7.7	7.7	7.7	67.073	0	6.8217	221220000	5	P30531	P30531	Sodium- and chloride-dependent GABA transporter 1	SLC6A1	1210
15512	26584	28620	12619	25180	20707	9340.1	21149	24648	12120	23502	23559	14889	24905	20300	13304	24085	24223	16058	29412	32230	15116	25714	25739	7460.9	11911	15879	13517	22619	24752				5	5	2	3.8	3.8	1.9	156.78	0	41.592	38283000	10	P30622-2;P30622-1;P30622	P30622-2;P30622-1;P30622	CAP-Gly domain-containing linker protein 1	CLIP1	1211
20458	21793	7492.9	9733.7	11799	5333.5	5977.4	9572.5	4642.2	11030	11121	7843.4	15346	13559	7234.9	11155	9789.8	5372.1	28568	27517	11532	31875	25603	11871	4942.4	5187.2	1716.6	29025	26081	14491				3	3	3	24.4	24.4	24.4	20.006	0	71.934	232840000	16	P30626-3;P30626-2;P30626	P30626-3;P30626-2;P30626	Sorcin	SRI	1212
195640	164760	121390	172070	106620	96057	169880	112740	94609	155570	136450	100950	189200	141810	110390	157810	130030	98431	228690	198780	135150	178650	132100	117790	103560	90890	70001	163090	136710	105370				16	16	16	21.6	21.6	21.6	133.9	0	164.33	319980000	56	P30876	P30876	DNA-directed RNA polymerase II subunit RPB2	POLR2B	1213
839710	1534200	1523400	511510	894400	990180	641450	1349500	1173400	609520	1133500	1239200	810940	1586800	1645200	432770	996450	919060	770420	1291300	1084900	776250	1486200	1437000	399800	999270	773920	547560	744770	827130				7	7	7	49	49	49	21.921	0	191.01	7259500000	103	P31006;Q16774;Q16774-2;Q16774-3	P31006			1214
5543.4	6722.6	0	3030.5	3113.3	0	3577.9	4238.4	0	3581.3	4744.6	0	2899.2	4608.1	0	5420.9	6596.2	0	8613.9	4963.7	0	7439.9	4675.8	0	3313.8	2098.2	0	6141	5761.9	0				2	2	2	5.6	5.6	5.6	51.026	0	5.7236	1817500	2	P31146	P31146	Coronin-1A	CORO1A	1215
3654700	5129200	3383000	3200800	4215300	3122900	3427400	4153700	3032000	2835500	4909800	3237700	3036400	4838700	3444400	3148800	3884600	2557000	3373300	4418100	3278300	3628400	4889800	3351400	2083400	3201700	2161200	2523300	3639000	2415500				20	14	13	52.8	39.4	33.1	50.582	0	309.91	10945000000	123	P60028;P31150	P60028;P31150	Rab GDP dissociation inhibitor alpha	GDI1	1216
877.67	0	2182.4	936.76	0	4455.5	1656.5	0	4011.2	19225	0	57680	2668.6	0	8588.6	2387.4	0	7431.6	1767.3	0	6420.4	8744	0	27970	0	0	4592	1014.6	0	5192.7				2	2	2	21.8	21.8	21.8	11.471	0.0024349	2.9582	0	3	P31151;Q86SG5	P31151;Q86SG5	Protein S100-A7;Protein S100-A7A	S100A7;S100A7A	1217
98289	117330	97587	79745	89506	80447	82007	96447	79916	82784	105030	95979	89518	113400	101500	99333	98848	91392	134450	148430	130650	106300	112670	110160	54270	54517	59696	76609	93989	83776				8	8	8	27.6	27.6	27.6	43.66	0	153.51	434100000	34	P31153;P31153-2;Q00266	P31153;P31153-2	S-adenosylmethionine synthase isoform type-2	MAT2A	1218
5755.6	4149.5	6354.9	4523.9	3977.2	3339.6	4759.1	3718.7	4108.8	3697.3	3156.2	4824.6	5011.2	2634.8	4016.3	4289.8	3150.8	3551.4	2089.6	1176.5	1666.2	4401.2	4224.3	5072.3	2418.1	2395	2128.2	2252.4	1768.8	2811				2	1	1	6.8	4.5	4.5	43.072	0	5.4629	7281800	3	P31321	P31321	cAMP-dependent protein kinase type I-beta regulatory subunit	PRKAR1B	1219
123250	148560	194920	156230	120870	156850	118880	125460	199830	101460	129980	263550	113520	126820	196760	104000	133530	161300	143560	168510	175970	116190	100440	190850	101280	113020	105270	96169	114490	104130				10	7	6	34.4	24.6	19.6	46.302	0	49.561	1254600000	26	P31323	P31323	cAMP-dependent protein kinase type II-beta regulatory subunit	PRKAR2B	1220
5078	24028	15508	2793.9	22308	11284	2574.2	20587	10146	3852.9	17899	13192	2411	21139	13305	3104.9	18804	13527	4719.2	31900	26254	3347.7	26284	12885	2147.2	13243	7377.7	3058.7	23797	15453				4	3	1	16.3	13	5.7	42.963	0	22.902	32224000	10	P31483;P31483-3	P31483;P31483-3	Nucleolysin TIA-1 isoform p40	TIA1	1221
448350	105130	227300	335790	79636	163350	366890	63172	161260	397550	66176	212920	426010	68013	194130	354820	104010	174710	421300	126170	246060	350800	85616	200090	217060	37036	104020	348900	52098	137490				8	8	8	30.7	30.7	30.7	44.868	0	162.86	1694000000	61	P31689;P31689-2	P31689;P31689-2	DnaJ homolog subfamily A member 1	DNAJA1	1222
3039.3	23852	2325.8	2736.2	17038	1849.2	2806.2	14818	1269.4	2628.9	21667	2338	2355.4	18648	1205	3191	16935	2012	1522.9	23940	2520	2137.6	19070	2818.4	2284.2	4605.4	2097.7	3041.2	19983	1995.5				6	3	3	16.5	8.4	8.4	48.346	0	33.323	63764000	6	P31749-2;P31749	P31749-2;P31749	RAC-alpha serine/threonine-protein kinase	AKT1	1223
39051	96108	43175	27539	69681	39155	34060	89053	35165	43646	80639	40612	28520	83572	42615	34107	74656	33420	55408	122730	65387	40294	95243	43821	23549	39835	22440	34371	88195	43587				9	9	6	24.7	24.7	17.7	55.768	0	74.221	320480000	25	P31751;P31751-2	P31751;P31751-2	RAC-beta serine/threonine-protein kinase	AKT2	1224
30787	25615	47493	28930	17653	35418	20575	14640	25714	24511	22450	24119	30423	26944	34789	20575	15598	25748	12036	15288	24301	29322	18313	30703	16867	13653	16403	17097	14277	13286				2	2	2	6	6	6	52.645	0	73.854	188620000	7	P31930	P31930	Cytochrome b-c1 complex subunit 1, mitochondrial	UQCRC1	1225
[truncated: 3,302 more rows]
