# Supplementary material for: Dexamethasone Intravitreal Implant Is Active at the Molecular Level Eight Weeks after Implantation in Experimental Central Retinal Vein Occlusion
Source: Molecules. 2022 Sep 3;27(17):5687. doi: 10.3390/molecules27175687 (PMC9457885; doi:10.3390/molecules27175687)
Supplement: Supplementary file 1 [file molecules-27-05687-s001.zip › Table S2 - All successfully identified proteins.xlsx]

## Sheet: Ark1
1 Long_term	2 Long_term	3 Long_term	4 Long_term	5 Long_term	6 Long_term	7 Long_term	8 Long_term	9 Long_term	10 Long_term	C: Only identified by site	C: Reverse	C: Potential contaminant	N: Peptides	N: Razor + unique peptides	N: Unique peptides	N: Sequence coverage [%]	N: Unique + razor sequence coverage [%]	N: Unique sequence coverage [%]	N: Mol. weight [kDa]	N: Q-value	N: Score	N: Intensity	N: MS/MS count	T: Protein IDs	T: Majority protein IDs	T: Protein names	T: Gene names	T: id
13.9123	14.0822	13.5197	14.073	13.9369	13.9711	14.5804	14.0031	13.0304	14.1833				6	6	6	7.4	7.4	7.4	117.97	0	14.034	66511000	15	A0AVT1;A0AVT1-2;A0AVT1-4;A0AVT1-3	A0AVT1;A0AVT1-2	Ubiquitin-like modifier-activating enzyme 6	UBA6	4
14.8191	14.1865	14.1732	14.5966	14.3361	14.5164	15.1121	14.6087	13.8286	14.6667				4	4	4	7.3	7.3	7.3	98.9	0	21.556	35462000	13	A0FGR8-2;A0FGR8;A0FGR8-6;A0FGR8-4;A0FGR8-5	A0FGR8-2;A0FGR8;A0FGR8-6;A0FGR8-4	Extended synaptotagmin-2	ESYT2	5
12.685	12.4284	12.4213	12.4224	12.5355	12.5356	12.3384	12.724	11.374	12.3668				2	2	2	3.1	3.1	3.1	92.369	0.0073043	2.3635	11982000	4	A0FKG7	A0FKG7			6
17.1878	16.7651	16.7953	16.694	16.9413	16.8124	17.8204	17.0836	16.2375	16.8367				3	3	3	9.3	9.3	9.3	36.9	0	45.477	263580000	15	A1E295;P07858	A1E295			10
14.6086	13.943	14.0916	14.2411	14.3506	14.417	14.9116	14.6615	13.6007	14.4049				2	2	2	7.1	7.1	7.1	67.867	0	81.704	135430000	16	A1L0T0	A1L0T0	Acetolactate synthase-like protein	ILVBL	11
17.9944	17.4899	17.4753	17.68	17.9733	17.5943	17.4845	17.6761	17.2565	17.2672				3	3	3	36.4	36.4	36.4	13.322	0	19.627	645620000	9	A1XQR7	A1XQR7			12
14.5837	12.995	14.1741	13.8991	14.3343	13.1807	13.7426	13.6316	12.3618	13.4457				2	2	2	39.1	39.1	39.1	10.818	0	47.169	186420000	5	A1XQR9;P62304	A1XQR9;P62304	Small nuclear ribonucleoprotein E	SNRPE	13
15.7012	15.3702	15.3171	15.8801	15.8212	15.4701	16.3	15.9235	14.7367	15.7368				4	4	4	35.4	35.4	35.4	29.98	0	17.654	1084300000	12	A1XQU1;Q99436-2;Q99436	A1XQU1			14
14.2619	14.0077	13.9525	14.0484	14.0656	13.9634	14.4975	14.1526	13.3367	14.1997				2	2	2	10.3	10.3	10.3	23.33	0	77.82	392060000	13	A1XQU3;P50914	A1XQU3;P50914	60S ribosomal protein L14	RPL14	15
14.6158	14.2447	14.4505	14.4216	14.306	14.2223	14.8089	14.533	13.6368	14.3663				4	4	3	11	11	9.5	60.688	0	9.0487	87885000	12	A1Y2K1;P06241;P06241-3;P06241-2	A1Y2K1;P06241;P06241-3;P06241-2	Tyrosine-protein kinase Fyn	FYN	17
14.3569	13.868	13.7523	14.5023	14.0306	13.9958	14.5512	14.0593	13.4835	13.8464				4	4	4	15.1	15.1	15.1	47.82	0	16.681	62173000	9	A1YIZ1;Q99611	A1YIZ1;Q99611	Selenide, water dikinase 2	SEPHS2	18
14.2375	13.8201	13.8311	14.2619	14.3852	14.1346	14.7242	14.3763	13.3486	14.2316				7	7	7	4	4	4	254.81	0	21.794	45818000	16	A2RRP1-2;A2RRP1	A2RRP1-2;A2RRP1	Neuroblastoma-amplified sequence	NBAS	20
14.8484	14.6926	14.6952	14.7483	14.7269	14.6261	14.492	14.7926	14.1414	14.5292				7	7	7	9.8	9.8	9.8	116.94	0	36.465	22007000	16	A3KMH1-2;A3KMH1-3;A3KMH1	A3KMH1-2;A3KMH1-3;A3KMH1	von Willebrand factor A domain-containing protein 8	VWA8	24
14.3084	13.675	14.061	14.1681	13.8481	13.9658	14.2956	13.7729	13.4281	13.7631				2	2	2	5	5	5	44.389	0	7.8251	53920000	6	A4D126-2;A4D126	A4D126-2;A4D126	Isoprenoid synthase domain-containing protein	ISPD	27
17.1356	16.7541	16.8361	16.9328	16.8999	16.7705	16.7504	17.1609	16.1389	16.6132				11	11	10	31.1	31.1	28	50.098	0	47.23	494240000	33	A4Z6H0;Q8N142;Q8N142-2	A4Z6H0;Q8N142	Adenylosuccinate synthetase isozyme 1	ADSSL1	31
14.8954	14.4362	14.4827	14.7528	14.7493	14.7029	14.9299	14.7172	13.8387	14.8137				8	7	7	23.7	20.6	20.6	50.14	0	51.448	85548000	18	A4Z6H1;P30520	A4Z6H1;P30520	Adenylosuccinate synthetase isozyme 2	ADSS	32
17.7274	17.1899	17.5765	17.4317	17.1622	16.9995	16.5475	17.4826	16.7375	16.6672				5	4	3	24.8	18.9	15.5	35.624	0	15.517	1050000000	20	A5A761;Q9H9B4	A5A761;Q9H9B4	Sideroflexin-1	SFXN1	33
14.6741	14.4715	14.4007	14.5898	14.5312	14.4839	14.4183	14.7544	14.0163	14.3014				6	6	6	10.2	10.2	10.2	64.901	0	11.09	65464000	10	A5A779;Q92696	A5A779;Q92696	Geranylgeranyl transferase type-2 subunit alpha	RABGGTA	34
16.3168	16.07	15.8622	16.1532	16.1897	15.8704	16.435	16.1997	15.4	15.9974				13	13	13	16.5	16.5	16.5	118.63	0	155.5	447810000	47	A5D9M6;A5D9M6-2;P46379-2;P46379;P46379-3;P46379-4;P46379-5	A5D9M6;A5D9M6-2;P46379-2;P46379;P46379-3	Large proline-rich protein BAG6	BAG6	35
15.4192	15.186	15.0544	15.0339	15.1978	15.0844	15.5222	15.2903	14.324	14.9911				7	7	7	30.7	30.7	30.7	41.025	0	131.27	226840000	26	A5GFN6;P78406	A5GFN6;P78406	mRNA export factor	RAE1	36
15.4128	15.2434	15.0952	15.2853	15.2859	15.1859	15.3286	15.256	14.5803	15.4158				5	5	3	19.8	19.8	11.3	31.71	0	12.28	202080000	14	A5GFQ5	A5GFQ5			37
17.5455	17.0565	17.262	17.5465	17.3503	17.0919	17.6269	17.535	16.7496	16.972				6	6	5	32.9	32.9	32.9	27.053	0	29.566	1169700000	27	A5GFS8;O95292;O95292-2	A5GFS8;O95292;O95292-2	Vesicle-associated membrane protein-associated protein B/C	VAPB	38
12.5285	12.3547	12.1222	12.7518	12.6182	12.4826	12.9358	12.5707	11.8718	12.4462				2	2	2	4.9	4.9	4.9	66.217	0	30.23	2903800	6	A5GFY4;Q8IXH7-4;Q8IXH7;Q8IXH7-3	A5GFY4;Q8IXH7-4;Q8IXH7;Q8IXH7-3	Negative elongation factor C/D	NELFCD	40
17.753	17.8496	17.3521	17.7894	17.7149	17.8055	17.5085	17.6869	16.7162	17.6282				8	8	8	20.6	20.6	20.6	56.809	0	159.64	1112800000	75	A5GFY8;O43175	A5GFY8			41
15.6462	15.2375	15.1394	16.0518	15.465	15.3016	15.9038	15.5124	14.6523	15.435				15	15	15	9.2	9.2	9.2	266.38	0	41.331	82828000	28	A5YKK6-2;A5YKK6;A5YKK6-3;A5YKK6-4	A5YKK6-2;A5YKK6;A5YKK6-3;A5YKK6-4	CCR4-NOT transcription complex subunit 1	CNOT1	46
17.1879	16.8365	16.7216	17.0052	17.1889	16.7209	17.6158	16.8961	16.0943	16.8474				14	11	11	46.5	40.6	40.6	46.84	0	273.57	1657200000	48	A6M931;P38919	A6M931;P38919	Eukaryotic initiation factor 4A-III;Eukaryotic initiation factor 4A-III, N-terminally processed	EIF4A3	47
14.1801	13.7301	13.9473	14.0841	13.9202	14.1233	13.8623	14.1216	13.2367	13.8811				3	3	3	15.3	15.3	15.3	34.006	0	31.643	318600000	14	A6NDG6	A6NDG6	Phosphoglycolate phosphatase	PGP	50
14.477	13.9544	14.1979	14.3271	14.2674	14.2652	14.7168	14.4924	13.249	14.4837				6	6	6	32.3	32.3	32.3	33.62	0	54.473	112150000	21	A6NDU8	A6NDU8	UPF0600 protein C5orf51	C5orf51	51
14.1594	13.4168	13.7884	13.7703	14.094	13.6356	15.0084	14.5952	12.4695	14.5615				4	4	4	13	13	13	52.47	0	71.382	117070000	15	A6NE02	A6NE02	BTB/POZ domain-containing protein 17	BTBD17	52
14.1955	13.8022	13.9777	13.6839	14.4834	14.2844	13.3152	13.9973	13.4492	13.5789				5	4	4	20.7	17.4	17.4	34.803	0	11.92	68687000	11	A6NHQ2	A6NHQ2	rRNA/tRNA 2-O-methyltransferase fibrillarin-like protein 1	FBLL1	56
15.2055	15.0333	15.0297	15.1567	15.2333	14.9756	15.5456	15.1257	14.6493	15.2306				8	8	8	6.2	6.2	6.2	226.37	0	34.166	85204000	28	A6NHR9;A6NHR9-2;A6NHR9-3	A6NHR9;A6NHR9-2	Structural maintenance of chromosomes flexible hinge domain-containing protein 1	SMCHD1	57
14.0699	13.8509	13.6493	13.887	13.8674	13.5447	14.0408	14.1713	13.2396	13.9322				4	3	3	22.3	18.7	18.7	28.136	0	14.197	40306000	7	A6NIH7	A6NIH7	Protein unc-119 homolog B	UNC119B	58
12.7148	12.5727	12.3007	12.9168	12.8315	12.3474	13.0169	12.5511	11.7463	12.2163				4	4	4	2.5	2.5	2.5	230.53	0	19.077	6702600	5	A7KAX9;A7KAX9-2;A7KAX9-3	A7KAX9;A7KAX9-2	Rho GTPase-activating protein 32	ARHGAP32	59
17.5591	17.156	17.2837	17.2677	17.3702	17.2234	17.6815	17.4501	16.5459	17.2921				9	9	9	46.1	46.1	46.1	35.865	0	68.933	902490000	35	A7TX81;Q7L5N1	A7TX81;Q7L5N1	COP9 signalosome complex subunit 6	COPS6	60
11.7062	12.6807	11.512	11.9396	12.2709	12.4701	14.5645	11.9736	12.0251	12.1674				5	4	4	9.6	7.9	7.9	80.327	0	9.1686	18926000	6	A7VK00	A7VK00			61
16.6449	16.2099	16.2798	16.882	16.7705	16.1211	16.853	16.6798	15.9841	16.631				10	10	10	38.9	38.9	38.9	46.268	0	186.08	360930000	51	A7Y521;Q9BT78;Q9BT78-2	A7Y521;Q9BT78;Q9BT78-2	COP9 signalosome complex subunit 4	COPS4	62
13.0877	12.9047	12.6684	12.4249	12.8785	12.7459	12.0194	13.0146	12.3385	12.5916				4	4	4	8.6	8.6	8.6	87.062	0	16.668	18306000	10	A8MWY0-2;A8MWY0-3;A8MWY0	A8MWY0-2;A8MWY0-3;A8MWY0	UPF0577 protein KIAA1324-like	KIAA1324L	65
16.4606	16.0094	15.8845	16.0795	16.478	16.2609	16.2724	16.1834	15.4433	16.1133				4	4	4	37.1	37.1	37.1	21.547	0	50.529	576550000	11	A9CQL8;Q8TBF2;Q8TBF2-3	A9CQL8			69
18.0782	17.7321	17.7015	17.5574	17.8359	17.736	17.7759	17.833	17.208	17.3774				10	10	10	40.1	40.1	40.1	37.35	0	131.81	660010000	44	A9YUB1;Q9UHD1-2;Q9UHD1	A9YUB1;Q9UHD1-2;Q9UHD1	Cysteine and histidine-rich domain-containing protein 1	CHORDC1	70
15.0453	14.6256	14.628	14.8637	14.9459	14.9112	15.4639	14.9309	14.3832	14.834				2	2	2	31.4	31.4	31.4	11.775	0	5.1454	197020000	10	B0FWK4	B0FWK4			71
16.6745	16.184	16.0304	16.4813	16.4392	16.1779	16.4965	16.357	15.608	16.2503				7	7	7	20.2	20.2	20.2	66.546	0	198.48	375940000	37	B0KYV5-2;B0KYV5;Q9UHB6-3;Q9UHB6-2;Q9UHB6-5;Q9UHB6;Q9UHB6-4	B0KYV5-2;B0KYV5			72
12.5018	12.2617	12.1585	12.1184	12.2299	11.8711	12.88	12.305	12.0034	11.9617				2	2	2	5.3	5.3	5.3	29.632	0	16.469	30745000	5	B2LYG4;Q8N6M3	B2LYG4;Q8N6M3	Fat storage-inducing transmembrane protein 2	FITM2	75
15.2261	14.625	14.8011	14.6438	14.7874	14.6353	15.3845	15.0293	14.2954	14.7209				7	7	7	9	9	9	104.1	0	109.54	376180000	20	Q99613-2;Q99613;B5ME19	Q99613-2;Q99613;B5ME19	Eukaryotic translation initiation factor 3 subunit C;Eukaryotic translation initiation factor 3 subunit C-like protein	EIF3C;EIF3CL	76
16.0079	15.6604	15.711	15.7571	15.9931	15.722	15.4713	15.7695	14.9776	15.3521				10	10	10	36.8	36.8	36.8	54.28	0	186.54	399190000	37	B6CVD7;Q96HE7	B6CVD7;Q96HE7	ERO1-like protein alpha	ERO1L	77
14.0025	13.8854	13.5684	13.8195	13.8292	13.7234	14.225	14.0815	13.0213	13.8836				3	3	3	11.9	11.9	11.9	38.484	0	8.5516	42965000	6	B7ZAQ6-2;B7ZAQ6-3;P0CG08;B7ZAQ6	B7ZAQ6-2;B7ZAQ6-3;P0CG08;B7ZAQ6	Golgi pH regulator A;Golgi pH regulator B	GPR89A;GPR89B	78
12.2552	11.8816	11.9523	12.3113	12.6574	12.0608	13.2732	12.4849	11.3303	12.6139				4	4	4	7.3	7.3	7.3	85.408	0	39.605	15641000	6	O43374-2;O43374;C9J798	O43374-2;O43374;C9J798	Ras GTPase-activating protein 4;Putative Ras GTPase-activating protein 4B	RASA4;RASA4B	81
16.0886	15.5733	15.7335	16.0584	16.013	15.7052	15.7066	15.8085	15.3362	15.1663				3	3	3	19.5	19.5	19.5	18.518	0	5.3508	117450000	9	D0VWV4	D0VWV4			121
17.3081	17.182	17.0581	17.3022	17.4915	17.6736	17.4559	17.4403	16.382	17.8749				23	13	5	31.6	18.3	7.3	112.21	0	285.03	3345000000	61	D2WKD8	D2WKD8			123
13.7239	13.5766	13.5381	13.4529	13.5693	13.5779	14.2014	13.6849	12.6567	13.8163				6	6	6	7.3	7.3	7.3	138.54	0	14.515	35847000	15	D7PF45;O15357;O15357-2	D7PF45;O15357;O15357-2	Phosphatidylinositol 3,4,5-trisphosphate 5-phosphatase 2	INPPL1	124
17.6135	17.227	17.2498	17.3603	17.4172	17.2593	17.8765	17.4075	16.6819	17.1968				3	3	3	19.5	19.5	19.5	23.384	0	45.382	1077600000	21	Q13765;E9PAV3-2;E9PAV3;Q9BZK3	Q13765;E9PAV3-2;E9PAV3	Nascent polypeptide-associated complex subunit alpha;Nascent polypeptide-associated complex subunit alpha, muscle-specific form	NACA	125
19.1051	18.798	18.6124	18.9225	18.9184	18.6873	19.2925	18.8974	18.3784	18.8472				14	14	14	34.2	34.2	34.2	59.234	0	219.71	3093800000	72	F1RKQ4;Q3LXA3-2;Q3LXA3	F1RKQ4			126
16.6313	16.3	16.1528	16.5389	16.2753	16.2959	17.296	16.7865	15.5619	16.9099				10	10	10	32.7	32.7	32.7	59.474	0	109.34	1028200000	41	F1RQM2;O95394;O95394-3;O95394-4	F1RQM2			127
13.9391	13.413	13.6186	13.6965	13.7325	13.7637	13.7195	13.6772	13.0721	13.7112				3	3	3	15.3	15.3	15.3	38.668	0	26.036	19387000	7	F1RT67;Q9NX62	F1RT67;Q9NX62	Inositol monophosphatase 3	IMPAD1	128
17.027	17.2591	16.6023	16.8386	16.9556	17.1293	17.1265	17.3241	16.3498	17.0708				8	8	8	13.2	13.2	13.2	80.237	0	117.65	691620000	36	F1S584;Q8IWA5-3;Q8IWA5;Q8IWA5-2	F1S584			129
18.5194	18.1923	18.0908	18.0546	18.4366	18.2044	18.3054	18.397	17.5858	17.7855				19	19	19	36.3	36.3	36.3	104.31	0	217.99	1289500000	83	F1SPM8;Q2M2I8;Q2M2I8-2	F1SPM8;Q2M2I8	AP2-associated protein kinase 1	AAK1	130
13.8586	13.777	13.641	13.8528	13.7589	13.5185	14.1745	13.926	12.7154	13.8586				5	5	5	9.2	9.2	9.2	79.791	0	17.08	41965000	13	I3L5V6;Q6SZW1-2;Q6SZW1	I3L5V6;Q6SZW1-2;Q6SZW1	Sterile alpha and TIR motif-containing protein 1	SARM1	133
13.8822	13.9242	13.5448	14.0338	13.7095	13.599	14.4342	14.0902	13.1166	13.9846				2	2	2	7.6	7.6	7.6	46.173	0	27.508	42010000	15	I3LUP1;Q96IJ6;Q96IJ6-2	I3LUP1;Q96IJ6;Q96IJ6-2	Mannose-1-phosphate guanyltransferase alpha	GMPPA	135
15.6472	15.1631	15.2923	15.3961	15.3155	15.0712	15.5631	15.3302	14.684	15.3753				15	15	13	15.9	15.9	13.9	160.75	0	45.842	148940000	36	M3TYT0;O75116	M3TYT0;O75116	Rho-associated protein kinase 2	ROCK2	137
12.213	11.9694	12.3233	12.0745	12.4114	12.1404	12.5592	12.3963	11.374	12.4009				3	3	3	6.8	6.8	6.8	72.911	0	8.5333	9666500	5	O00116	O00116	Alkyldihydroxyacetonephosphate synthase, peroxisomal	AGPS	138
15.8893	15.6008	15.6116	15.599	15.8646	15.6879	15.6284	15.6822	15.0314	15.2172				8	8	8	15.3	15.3	15.3	75.042	0	33.751	107080000	21	O00139-2;O00139-1;O00139-5;O00139;O00139-4	O00139-2;O00139-1;O00139-5;O00139;O00139-4	Kinesin-like protein KIF2A	KIF2A	139
18.9897	18.6811	18.8432	18.7544	18.7142	18.494	17.8618	18.7596	18.044	18.1436				6	6	6	33.3	33.3	33.3	27.041	0	55.57	1542900000	28	O00154-2;O00154-3;O00154-6;O00154-4;O00154-7;O00154;O00154-5	O00154-2;O00154-3;O00154-6;O00154-4;O00154-7;O00154;O00154-5	Cytosolic acyl coenzyme A thioester hydrolase	ACOT7	142
15.7342	14.982	15.5072	15.3569	15.3152	15.2624	15.4636	15.3348	14.5761	15.402				9	9	9	13.9	13.9	13.9	117.91	0	28.041	87929000	28	O00159-2;O00159-3;O00159	O00159-2;O00159-3;O00159	Unconventional myosin-Ic	MYO1C	143
15.9635	15.7037	15.5955	15.6915	16.1701	15.497	15.5607	15.8171	15.3144	15.7021				3	3	3	10.9	10.9	10.9	37.636	0	8.6321	117140000	12	O00170	O00170	AH receptor-interacting protein	AIP	146
15.7693	15.3977	15.346	15.3339	15.5987	15.3915	15.8976	15.5122	14.6504	15.2929				9	9	9	26.2	26.2	26.2	72.453	0	110.97	225430000	26	O00178	O00178	GTP-binding protein 1	GTPBP1	147
16.1185	15.7403	15.621	15.8457	15.9328	15.6329	16.2607	15.9558	15.1087	15.9494				4	4	4	6.8	6.8	6.8	67.764	0	12.063	63800000	13	O00186	O00186	Syntaxin-binding protein 3	STXBP3	148
16.0531	15.8662	15.6495	15.9746	16.0762	15.8151	17.5452	16.4727	15.173	16.7142				10	10	10	13.1	13.1	13.1	97.684	0	43.019	259590000	32	O00192-2;O00192	O00192-2;O00192	Armadillo repeat protein deleted in velo-cardio-facial syndrome	ARVCF	149
16.8359	16.4805	16.6343	16.7873	16.7535	16.5916	16.9679	16.7293	15.999	16.2227				5	5	5	25.7	25.7	25.7	20.332	0	209.4	1066800000	35	O00193	O00193	Small acidic protein	SMAP	150
12.3575	11.4239	12.1313	12.6621	12.323	12.3886	13.3137	12.6451	11.167	12.8993				8	4	4	10.8	5.7	5.7	116.19	0	10.713	19143000	9	O00203-3;O00203	O00203-3;O00203	AP-3 complex subunit beta-1	AP3B1	152
14.6791	13.9708	14.1861	14.3397	14.6243	14.0676	13.9582	14.2255	13.8333	13.8947				2	2	2	10.5	10.5	10.5	23.705	0.00051706	3.7021	84994000	7	O00217	O00217	NADH dehydrogenase [ubiquinone] iron-sulfur protein 8, mitochondrial	NDUFS8	153
18.4766	17.9195	18.0503	18.3253	18.4657	18.0673	18.6787	18.4892	17.6444	18.2873				13	13	13	33.9	33.9	33.9	47.463	0	70.515	1367700000	65	O00231;O00231-2	O00231;O00231-2	26S proteasome non-ATPase regulatory subunit 11	PSMD11	154
16.9008	16.4363	16.4326	16.8386	16.8752	16.4519	16.9948	16.8785	16.0334	16.6802				10	10	10	27.2	27.2	27.2	52.904	0	61.039	922070000	31	O00232;O00232-2	O00232;O00232-2	26S proteasome non-ATPase regulatory subunit 12	PSMD12	155
16.0679	15.6179	15.651	15.9977	15.9607	15.7381	16.4159	15.8251	15.1636	15.7111				14	14	14	21.6	21.6	21.6	120.5	0	187.85	232210000	52	O00267-2;O00267	O00267-2;O00267	Transcription elongation factor SPT5	SUPT5H	159
15.7324	15.1589	15.2426	15.4951	15.6574	15.6145	16.7278	16.1398	14.4191	16.5895				6	6	6	43.6	43.6	43.6	26.922	0	87.886	836050000	59	O00299;Q29238	O00299;Q29238	Chloride intracellular channel protein 1	CLIC1	162
16.0633	15.7304	15.5145	15.7487	15.9824	15.6069	16.3284	15.9745	15.3403	16.0374				6	6	6	20.7	20.7	20.7	37.563	0	111.99	199260000	23	O00303	O00303	Eukaryotic translation initiation factor 3 subunit F	EIF3F	163
15.9719	15.5889	15.897	15.8947	15.8238	15.1834	15.5796	15.7399	14.7407	15.1786				5	5	5	13.6	13.6	13.6	54.122	0	42.273	314330000	22	O00330;O00330-3;O00330-2	O00330;O00330-3;O00330-2	Pyruvate dehydrogenase protein X component, mitochondrial	PDHX	166
13.7098	13.5149	13.4661	13.9154	13.7056	13.2326	13.9775	13.7343	12.8411	13.4651				2	2	2	16.8	16.8	16.8	20.747	0	17.742	54810000	13	O00399	O00399	Dynactin subunit 6	DCTN6	167
14.4389	14.0264	14.0408	14.0582	14.2227	13.9604	14.0371	14.209	13.4092	14.1843				5	5	5	15.8	15.8	15.8	54.826	0	29.899	77731000	17	O00401	O00401	Neural Wiskott-Aldrich syndrome protein	WASL	168
19.061	18.6882	18.7533	19.0085	18.901	18.8336	19.5153	18.9631	18.0149	19.0929				25	25	23	35.2	35.2	32.9	123.63	0	323.31	2655700000	96	O00410;O00410-3;O00410-2	O00410;O00410-3;O00410-2	Importin-5	IPO5	170
14.8937	14.4232	14.0952	14.4174	14.6059	14.3978	14.0463	14.3788	13.756	13.83				5	5	5	10.9	10.9	10.9	89.86	0	15.891	38788000	12	O00423;O00423-3	O00423;O00423-3	Echinoderm microtubule-associated protein-like 1	EML1	172
19.6173	19.3245	19.3192	19.3245	19.2838	19.1444	18.866	19.3539	18.7763	18.6932				18	18	18	38.9	38.9	38.9	80.535	0	323.31	3561200000	86	O00429-2;O00429;O00429-8;O00429-6;O00429-4;O00429-5;O00429-3;O00429-9;O00429-7	O00429-2;O00429;O00429-8;O00429-6;O00429-4;O00429-5;O00429-3;O00429-9;O00429-7	Dynamin-1-like protein	DNM1L	173
15.809	15.5307	15.6224	15.6708	15.8214	15.4636	16.0682	15.6354	15.1115	15.4278				3	3	3	11.7	11.7	11.7	39.336	0	9.4701	135490000	9	O00442;O00442-2	O00442;O00442-2	RNA 3-terminal phosphate cyclase	RTCA	174
13.9435	13.6469	13.8563	13.8922	13.9149	13.203	14.1538	13.8678	12.9037	13.5729				3	3	3	2.8	2.8	2.8	214.84	0	51.923	135210000	9	O00468-6;O00468-3;O00468-5;O00468-4;O00468-7;O00468;O00468-2	O00468-6;O00468-3;O00468-5;O00468-4;O00468-7;O00468	Agrin;Agrin N-terminal 110 kDa subunit;Agrin C-terminal 110 kDa subunit;Agrin C-terminal 90 kDa fragment;Agrin C-terminal 22 kDa fragment	AGRN	176
14.1659	14.0863	13.8746	14.1342	14.112	13.8734	14.1674	13.8265	12.8364	13.8041				3	3	3	5.8	5.8	5.8	87.097	0	22.1	35123000	12	O00469-2;O00469;O00469-3	O00469-2;O00469;O00469-3	Procollagen-lysine,2-oxoglutarate 5-dioxygenase 2	PLOD2	177
13.796	13.3214	13.1889	13.7258	13.7191	13.2629	13.7171	13.6135	12.6758	13.7093				5	5	5	10.5	10.5	10.5	81.852	0	41.511	76171000	21	O00471	O00471	Exocyst complex component 5	EXOC5	178
17.5844	17.0102	17.3371	17.5478	17.3712	17.369	17.9273	17.3894	16.3526	17.4995				8	8	8	52.9	52.9	52.9	34.577	0	98.117	1775100000	27	O00487	O00487	26S proteasome non-ATPase regulatory subunit 14	PSMD14	180
17.9715	17.6682	17.791	17.5975	17.664	17.7462	17.4826	17.8947	16.9211	17.592				12	12	12	35.2	35.2	35.2	55.174	0	218.69	2341200000	39	O00499-3;O00499-5;O00499;O00499-9;O00499-10;O00499-7;O00499-8;O00499-4;O00499-6;O00499-11;O00499-2	O00499-3;O00499-5;O00499;O00499-9;O00499-10;O00499-7;O00499-8;O00499-4;O00499-6;O00499-11;O00499-2	Myc box-dependent-interacting protein 1	BIN1	181
15.8508	15.5198	15.515	15.5962	15.7684	15.5681	16.3784	15.8318	15.2469	15.8753				6	3	3	14.4	8.6	8.6	57.81	0	41.973	265710000	15	O00505	O00505	Importin subunit alpha-4	KPNA3	182
16.7052	16.7532	16.4567	16.6826	16.63	16.5335	16.6336	16.7622	15.9053	16.4326				6	6	6	6.7	6.7	6.7	135.07	0	33.953	441700000	27	O00533;O00533-2	O00533;O00533-2	Neural cell adhesion molecule L1-like protein;Processed neural cell adhesion molecule L1-like protein	CHL1	183
15.5949	15.3572	15.1987	15.3335	15.5187	15.351	15.7911	15.4235	14.8131	15.3084				4	4	4	4	4	4	134.77	0	17.748	137820000	14	O00562-2;O00562	O00562-2;O00562	Membrane-associated phosphatidylinositol transfer protein 1	PITPNM1	185
17.0144	16.6568	16.8428	16.8814	16.9707	16.8256	17.2268	16.8499	16.1416	16.6687				5	5	5	11.3	11.3	11.3	66.049	0	40.397	305920000	37	O00567	O00567	Nucleolar protein 56	NOP56	186
18.2716	17.9964	17.954	18.0049	18.2698	17.9633	18.8436	18.2514	17.4247	18.429				15	14	6	34.9	33.2	16.9	73.243	0	195.36	2065700000	73	O00571;O00571-2;O15523-3	O00571;O00571-2	ATP-dependent RNA helicase DDX3X	DDX3X	187
15.5163	15.3778	14.9088	15.2535	15.4389	15.3665	15.7693	15.7241	14.7408	15.4872				7	7	4	25.5	25.5	19.8	57.886	0	111.21	243110000	26	O00629	O00629	Importin subunit alpha-3	KPNA4	189
14.9605	14.5565	14.3823	14.5905	14.5854	14.4551	14.8684	14.7273	14.0657	14.5415				7	7	7	26.9	26.9	26.9	38.946	0	43.814	159140000	17	O00743-3;O00743;O00743-2	O00743-3;O00743;O00743-2	Serine/threonine-protein phosphatase 6 catalytic subunit;Serine/threonine-protein phosphatase 6 catalytic subunit, N-terminally processed	PPP6C	190
15.1381	14.9123	14.4479	18.8702	15.627	15.5378	17.5821	15.6804	14.3319	16.3697				6	6	6	8.3	8.3	8.3	104.62	0	38.487	335570000	32	O02668;CON__Q9TRI1;P19823	O02668			191
23.0756	22.6278	22.6778	22.6788	22.8991	22.6961	23.0729	22.8711	22.182	22.5281				41	41	25	59.9	59.9	36.7	84.774	0	323.31	89668000000	949	O02705;P07900;P07900-2;Q14568	O02705;P07900;P07900-2	Heat shock protein HSP 90-alpha	HSP90AA1	192
14.6404	14.5219	14.493	14.564	14.5079	14.6141	15.9765	14.7886	14.1026	14.9457				8	8	8	13.1	13.1	13.1	99.059	0	74.629	139080000	20	O02799	O02799			193
14.4595	13.9976	14.0017	14.2055	14.5798	14.1535	14.764	14.3299	13.769	14.081				9	9	7	6.5	6.5	5.4	205.92	0	67.748	66429000	20	O14497-3;O14497-2;O14497	O14497-3;O14497-2;O14497	AT-rich interactive domain-containing protein 1A	ARID1A	197
17.9574	17.7148	17.6557	17.6043	17.6827	17.5642	16.9697	17.543	17.0966	17.2668				4	4	4	7	7	7	61.877	0	42.58	1276100000	47	O14531	O14531	Dihydropyrimidinase-related protein 4	DPYSL4	200
13.544	13.0498	13.1891	13.0006	13.4662	13.2707	13.5354	13.151	12.6302	13.4483				2	2	2	7.1	7.1	7.1	33.382	0	4.8962	69891000	5	O14562	O14562	Ubiquitin domain-containing protein UBFD1	UBFD1	203
16.0438	15.8368	15.7304	15.79	15.6969	15.8761	15.6224	15.6541	15.1218	15.5889				7	7	7	20.7	20.7	20.7	70.789	0	76.117	304690000	42	O14576-2;O14576;O14576-4;O14576-3;O14576-5	O14576-2;O14576;O14576-4;O14576-3;O14576-5	Cytoplasmic dynein 1 intermediate chain 1	DYNC1I1	204
13.9561	13.5661	13.2016	13.9484	14.1041	13.386	14.2259	13.8059	13.1032	13.5895				3	3	3	17.2	17.2	17.2	34.482	0	22.384	131200000	8	O14579;O14579-2;O14579-3	O14579;O14579-2;O14579-3	Coatomer subunit epsilon	COPE	205
17.3757	16.9548	17.1116	17.1507	17.1791	17.0679	17.0183	16.9863	16.3506	16.8419				15	15	15	19.2	19.2	19.2	130.16	0	137.09	633540000	52	O14617;O14617-5;O14617-4;O14617-2;O14617-3	O14617;O14617-5;O14617-4;O14617-2;O14617-3	AP-3 complex subunit delta-1	AP3D1	206
14.0095	13.9808	13.8037	13.7957	13.8644	13.8485	13.739	13.923	12.8112	13.4048				7	7	7	11.8	11.8	11.8	81.12	0	16.365	52223000	15	O14639-2;O14639-6;O14639;O14639-4;O14639-3;O14639-5	O14639-2;O14639-6;O14639	Actin-binding LIM protein 1	ABLIM1	208
13.4245	13.1848	13.0682	13.4566	13.3283	13.3693	13.9359	13.4726	12.4915	13.762				2	2	2	4.2	4.2	4.2	78.947	0	6.3006	13190000	6	O14641;Q5IS48;P54792-2;P54792;O14640-2;O14640;Q92997-2;Q92997	O14641;Q5IS48;P54792-2;P54792;O14640-2;O14640;Q92997-2;Q92997	Segment polarity protein dishevelled homolog DVL-2;Putative segment polarity protein dishevelled homolog DVL1P1;Segment polarity protein dishevelled homolog DVL-1;Segment polarity protein dishevelled homolog DVL-3	DVL2;DVL1P1;DVL1;DVL3	209
12.7834	12.2503	12.1225	12.9783	12.1623	12.1954	13.1409	12.5079	12.0592	12.488				4	3	3	3.3	2.6	2.6	196.59	0	17.576	17778000	6	O14646-2;O14646	O14646-2;O14646	Chromodomain-helicase-DNA-binding protein 1	CHD1	210
13.9471	13.8358	13.6129	13.1039	13.7122	13.6048	13.8654	13.6824	12.7116	14.1537				7	7	6	6.5	6.5	5.8	211.34	0	33.498	73376000	20	O14647;O14647-2;O14647-3	O14647;O14647-2	Chromodomain-helicase-DNA-binding protein 2	CHD2	211
12.1743	12.1194	11.6141	11.9481	11.8365	11.9502	12.4713	12.4015	11.2638	11.8002				2	2	2	6	6	6	37.808	0.0051631	2.5897	8714900	3	O14656	O14656	Torsin-1A	TOR1A	213
15.2156	14.6502	14.5345	14.7732	15.0233	14.6929	15.1116	15.0873	13.4169	14.8149				3	3	3	20.8	20.8	20.8	18.624	0	6.3734	76203000	9	O14735-3;O14735;O14735-2	O14735-3;O14735	CDP-diacylglycerol--inositol 3-phosphatidyltransferase	CDIPT	219
17.1424	16.8454	17.0669	17.1956	17.1822	16.9386	17.625	17.2919	16.3793	17.1095				12	12	12	24.8	24.8	24.8	72.683	0	47.248	420350000	43	O14744;O14744-5;O14744-2;O14744-3;O14744-4	O14744;O14744-5;O14744-2;O14744-3;O14744-4	Protein arginine N-methyltransferase 5;Protein arginine N-methyltransferase 5, N-terminally processed	PRMT5	221
15.4027	14.9939	15.0072	14.9646	15.1825	14.9882	14.7279	15.2844	14.3965	14.9127				2	2	2	6.9	6.9	6.9	22.034	0.00026738	4.159	103970000	5	O14745-2;O14745	O14745-2;O14745	Na(+)/H(+) exchange regulatory cofactor NHE-RF1	SLC9A3R1	222
15.9008	15.3955	15.4271	15.5098	15.6488	15.3898	14.6719	15.4539	14.9415	14.8305				7	7	7	28.4	28.4	28.4	43.566	0	37.357	232270000	22	O14775;O14775-2;O14775-3	O14775;O14775-2;O14775-3	Guanine nucleotide-binding protein subunit beta-5	GNB5	224
17.1123	16.7064	16.9465	16.9603	17.1482	16.8868	17.4656	16.9342	16.2812	16.7724				9	9	9	9.4	9.4	9.4	121.69	0	40.618	509270000	32	O14776-2;O14776	O14776-2;O14776	Transcription elongation regulator 1	TCERG1	225
15.6411	15.3465	15.4237	15.3828	15.425	15.3603	15.6995	15.3374	14.8259	15.2928				11	7	7	15.7	11	11	100.41	0	24.664	108100000	20	O14787-2;O14787	O14787-2;O14787	Transportin-2	TNPO2	226
15.6631	15.4584	15.281	15.1424	15.4655	15.3733	15.2833	15.4976	14.6192	14.9896				3	3	3	19.2	19.2	19.2	23.846	0	10.888	62515000	10	O14807;O14807-2	O14807;O14807-2	Ras-related protein M-Ras	MRAS	228
17.7486	17.1963	17.3021	17.4982	17.3969	17.2914	18.0236	17.5399	16.6424	17.5251				10	10	10	48.8	48.8	48.8	27.887	0	98.643	1194200000	61	O14818;O14818-4;O14818-2;Q8TAA3-2;Q8TAA3-5;Q8TAA3	O14818;O14818-4;O14818-2	Proteasome subunit alpha type-7	PSMA7	230
14.8991	14.6486	14.55	14.4534	14.6633	14.4695	14.3262	14.7635	13.9519	14.2791				2	2	2	11.2	11.2	11.2	35.201	0	40.86	75087000	11	O14828-2;O14828	O14828-2;O14828	Secretory carrier-associated membrane protein 3	SCAMP3	231
13.3541	12.768	13.1739	13.5059	12.8566	12.9882	13.1667	13.0708	11.9445	13.259				5	5	5	6.4	6.4	6.4	137.46	0	38.866	77537000	15	O14841	O14841	5-oxoprolinase	OPLAH	232
14.6435	14.597	12.929	14.0003	14.229	14.0607	14.2836	14.5149	14.3087	13.6823				3	3	3	17.9	17.9	17.9	37.767	0	112.92	175470000	11	O14874-2;O14874-3;O14874	O14874-2;O14874-3;O14874	[3-methyl-2-oxobutanoate dehydrogenase [lipoamide]] kinase, mitochondrial	BCKDK	233
15.5385	15.1753	15.4116	15.3567	15.3013	15.305	15.2049	15.3592	14.4924	14.8756				2	2	2	9.9	9.9	9.9	16.516	0	39.509	310490000	15	O14880	O14880	Microsomal glutathione S-transferase 3	MGST3	234
14.9233	14.5583	14.7171	14.9204	14.6136	14.4383	14.9835	14.7935	14.0962	14.431				4	4	4	22	22	22	26.071	0	9.1877	46769000	10	O14908-2;O14908;Q8TF64	O14908-2;O14908	PDZ domain-containing protein GIPC1	GIPC1	236
14.8743	14.3681	14.5004	14.48	14.6284	14.4891	15.1572	14.7976	14.169	14.6043				4	4	4	14.3	14.3	14.3	49.512	0	86.163	157730000	18	O14929;O14929-2	O14929;O14929-2	Histone acetyltransferase type B catalytic subunit	HAT1	239
15.508	14.9567	15.2821	15.3428	15.4772	15.1087	15.5728	15.6277	14.9863	15.5956				5	5	5	44.4	44.4	44.4	19.794	0	132.22	637540000	32	P19105;O14950;P29269;P24844;P24844-2	P19105;O14950	Myosin regulatory light chain 12A;Myosin regulatory light chain 12B	MYL12A;MYL12B	241
15.315	15.2093	15.147	15.1848	15.3097	15.1642	15.5793	15.3599	14.6015	15.1083				5	5	5	8.6	8.6	8.6	76.375	0	117.6	171560000	19	O14964-2;O14964	O14964-2;O14964	Hepatocyte growth factor-regulated tyrosine kinase substrate	HGS	242
13.2623	12.4262	12.4799	12.6237	12.9139	12.6916	13.2809	13.084	11.7979	13.1544				2	2	2	3.8	3.8	3.8	70.038	0.0049575	2.636	56678000	4	O14967;O14967-2	O14967;O14967-2	Calmegin	CLGN	243
12.9608	12.1628	12.3919	12.1919	12.882	12.6804	13.091	12.7976	12.0758	12.7979				2	2	2	11.1	11.1	11.1	29.884	0	114.73	36977000	6	O14972-2;O14972	O14972-2;O14972	Down syndrome critical region protein 3	DSCR3	244
13.7602	13.4122	13.4309	13.5992	13.5516	13.2323	13.9662	13.6893	12.6037	13.3893				6	6	6	9.9	9.9	9.9	109.1	0	26.573	65667000	10	O14974-4;O14974-3;O14974;O14974-5;O14974-2	O14974-4;O14974-3;O14974;O14974-5;O14974-2	Protein phosphatase 1 regulatory subunit 12A	PPP1R12A	245
18.0045	17.8196	17.8158	17.7205	17.9246	17.6848	18.255	17.9441	17.2221	17.8173				11	10	10	42.2	38.9	38.9	27.191	0	227.87	1696100000	79	O14979-3;O14979-2;O14979	O14979-3;O14979-2;O14979	Heterogeneous nuclear ribonucleoprotein D-like	HNRNPDL	246
19.8021	19.3782	19.4013	19.557	19.671	19.4079	20.0228	19.6552	18.5813	19.3363				22	22	22	28.3	28.3	28.3	123.38	0	323.31	4928500000	114	O14980	O14980	Exportin-1	XPO1	247
13.4378	12.852	12.8572	13.3831	13.1506	13.0037	13.7507	13.2444	12.6697	12.7932				5	5	5	4.2	4.2	4.2	206.89	0	30.975	33131000	18	O14981;O14981-2	O14981	TATA-binding protein-associated factor 172	BTAF1	248
15.7307	15.2434	15.3992	15.5908	15.5788	15.5505	14.0437	15.4656	14.4561	14.5012				21	15	14	13.2	11.1	10.1	268.31	0	83.478	231800000	37	O15020-2;O15020	O15020-2;O15020	Spectrin beta chain, non-erythrocytic 2	SPTBN2	252
15.1391	14.4466	15.0064	14.227	14.846	15.2507	15.8938	15.2144	13.7588	15.6903				5	5	5	3.8	3.8	3.8	205.12	0	77.518	144880000	13	O15031;O60486;Q9Y4D7	O15031	Plexin-B2	PLXNB2	255
15.7872	15.4035	15.5402	15.7032	15.5953	15.5014	16.0874	15.7317	14.9764	15.609				9	9	9	13.2	13.2	13.2	118.29	0	83.357	244010000	34	O15042;O15042-2;O15042-3	O15042;O15042-2;O15042-3	U2 snRNP-associated SURP motif-containing protein	U2SURP	256
14.4107	14.041	14.024	14.3401	14.2212	14.0715	14.8479	14.3038	13.4533	14.1107				2	2	2	3.3	3.3	3.3	85.124	0	4.77	32849000	7	O15066;O15066-2;O14782	O15066;O15066-2;O14782	Kinesin-like protein KIF3B;Kinesin-like protein KIF3B, N-terminally processed;Kinesin-like protein KIF3C	KIF3B;KIF3C	258
18.0945	17.8573	17.784	17.7814	17.9231	18.1613	18.1739	18.1987	17.1534	18.4758				8	8	8	16.9	16.9	16.9	81.099	0	159.21	1521000000	32	O15075-2;O15075;O15075-3;O15075-4	O15075-2;O15075;O15075-3;O15075-4	Serine/threonine-protein kinase DCLK1	DCLK1	259
13.7168	13.3521	13.3291	13.1982	13.5841	13.4399	13.414	13.4768	12.6035	13.0893				7	4	4	16.4	9.5	9.5	60.348	0	53.842	49715000	9	O15131;O60684	O15131;O60684	Importin subunit alpha-6;Importin subunit alpha-7	KPNA5;KPNA6	263
14.6766	13.7712	14.0585	14.3902	14.1547	14.0467	14.7876	14.4	12.9383	14.3377				5	5	5	17.3	17.3	17.3	34.333	0	27.004	332800000	16	O15144	O15144	Actin-related protein 2/3 complex subunit 2	ARPC2	264
16.7999	15.9365	16.3112	16.7361	16.6545	16.3656	17.1659	16.6414	15.4487	16.4708				3	3	3	20.7	20.7	20.7	25.704	0	84.579	641870000	28	O15217;O15217-2	O15217	Glutathione S-transferase A4	GSTA4	268
11.9817	11.315	11.9078	12.434	11.6477	11.6188	11.6313	12.1364	11.2455	11.8891				2	2	2	6.2	6.2	6.2	67.257	0	33.126	20877000	4	O15240	O15240	Neurosecretory protein VGF;Neuroendocrine regulatory peptide-1;Neuroendocrine regulatory peptide-2;Antimicrobial peptide VGF[554-577]	VGF	270
15.3743	15.1589	15.2375	16.053	15.3811	15.2421	16.2721	15.5691	14.5544	15.8092				3	3	3	31.2	31.2	31.2	14.854	0	24.377	1165200000	23	O15260-3;O15260-2;O15260	O15260-3;O15260-2;O15260	Surfeit locus protein 4	SURF4	272
15.1368	14.7477	14.8958	15.0186	15.1252	14.8624	15.4411	14.9959	14.2985	14.9773				5	5	5	12.8	12.8	12.8	59.271	0	30.384	115030000	15	O15355	O15355	Protein phosphatase 1G	PPM1G	282
16.917	16.4624	16.4436	16.4873	16.799	16.4564	17.0694	16.6617	15.9359	16.6691				9	9	9	33.7	33.7	33.7	58.14	0	202.63	609270000	65	O15371-2;O15371-3;O15371	O15371-2;O15371-3;O15371	Eukaryotic translation initiation factor 3 subunit D	EIF3D	283
15.1899	14.835	14.8312	14.9906	15.0977	14.5734	15.2225	15.0519	14.3465	14.852				4	4	4	17.6	17.6	17.6	39.93	0	19.026	63535000	17	O15372	O15372	Eukaryotic translation initiation factor 3 subunit H	EIF3H	284
13.0739	12.865	12.5654	12.8714	13.0387	12.6478	13.0289	12.9211	12.0712	12.6184				2	2	2	7.7	7.7	7.7	48.847	0	9.4186	20372000	7	O15379;O15379-2	O15379;O15379-2	Histone deacetylase 3	HDAC3	285
16.3936	16.1588	15.8765	16.1304	16.3493	16.2302	14.2909	15.7767	15.2809	15.2768				8	8	8	13.3	13.3	13.3	93.045	0	75.149	695530000	24	O15394;O15394-2	O15394	Neural cell adhesion molecule 2	NCAM2	287
14.1921	14.1237	13.7436	14.3881	14.0482	13.6733	13.6963	13.6478	13.5294	13.0571				3	3	3	22.6	22.6	22.6	27.4	0	82.329	235940000	23	O15400-2;O15400	O15400-2;O15400	Syntaxin-7	STX7	288
13.5593	12.9363	12.9159	13.5806	13.1816	13.3774	14.0923	13.5081	12.4589	13.9874				5	5	5	4.9	4.9	4.9	144.2	0	14.838	27250000	10	O15439-2;O15439;O15439-4;O15439-3	O15439-2;O15439;O15439-4;O15439-3	Multidrug resistance-associated protein 4	ABCC4	289
14.6886	14.7336	14.6201	14.7033	14.6186	14.6899	15.3047	15.0659	14.1358	15.2409				4	4	4	8.1	8.1	8.1	73.168	0	9.9509	52273000	10	O15484	O15484	Calpain-5	CAPN5	290
14.5	13.9687	14.3379	14.507	14.2269	14.427	14.6996	14.4892	13.8446	14.2171				3	3	3	18.3	18.3	18.3	18.58	0	9.2027	66683000	8	O15498-2;O15498	O15498-2;O15498	Synaptobrevin homolog YKT6	YKT6	291
12.8912	12.4999	12.8807	12.611	12.8797	12.4357	13.4227	13.0815	12.2732	13.0499				2	2	2	35.8	35.8	35.8	16.32	0	40.238	58488000	5	O15511;O15511-2	O15511;O15511-2	Actin-related protein 2/3 complex subunit 5	ARPC5	292
13.747	13.2994	13.6112	13.6287	13.6598	13.5461	13.7866	13.6373	13.0447	13.3208				4	4	4	13	13	13	58.034	0	11.377	37552000	9	O15530-2;O15530-3;O15530;O15530-4;O15530-5;Q6A1A2	O15530-2;O15530-3;O15530;O15530-4;O15530-5	3-phosphoinositide-dependent protein kinase 1	PDPK1	295
18.2288	17.6489	17.7246	17.9435	18.0336	17.6994	17.4534	17.8488	17.3059	17.2416				6	6	6	30.4	30.4	30.4	25.592	0	66.759	2832000000	48	O15537	O15537	Retinoschisin	RS1	296
16.484	15.7855	16.1636	16.7159	16.5591	16.7009	17.1942	16.7664	14.8524	16.9277				4	4	3	34.1	34.1	27.3	14.889	0	90.418	2624900000	40	O15540;O15540-2	O15540;O15540-2	Fatty acid-binding protein, brain	FABP7	297
22.8666	22.5602	22.2453	22.4039	23.0276	22.3711	21.8419	22.594	22.401	21.842				4	4	4	11.8	11.8	11.8	39.026	0	83.537	22226000000	66	O18766;P08100	O18766			300
16.3586	16.128	15.9086	16.2476	16.3639	16.2199	16.2064	16.2205	15.601	15.6461				9	9	8	19.5	19.5	17.9	96.117	0	50.583	155120000	33	O18868;Q14721	O18868;Q14721	Potassium voltage-gated channel subfamily B member 1	KCNB1	302
18.6272	18.0248	18.1537	18.2005	18.392	17.9411	17.5147	17.9736	17.5092	17.5105				6	6	6	27.5	27.5	27.5	36.116	0	148.4	3314200000	57	O19069;O19069-1;P53597	O19069;O19069-1			306
18.0727	17.7567	17.8926	17.6614	18.0475	17.7319	18.3826	18.0631	17.1932	17.8041				22	22	22	37.7	37.7	37.7	90.932	0	112.63	1815800000	83	O43143	O43143	Pre-mRNA-splicing factor ATP-dependent RNA helicase DHX15	DHX15	308
16.108	15.7727	15.7117	15.826	15.9945	15.8943	16.0163	15.9853	15.2977	15.6997				7	7	7	16.6	16.6	16.6	54.843	0	71.451	177090000	28	O43148;O43148-2	O43148;O43148-2	mRNA cap guanine-N7 methyltransferase	RNMT	309
13.8102	13.5282	13.4474	13.5352	13.6538	13.434	13.8902	13.7984	12.6955	13.6468				6	4	4	5.2	4.1	4.1	106.98	0	35.385	44977000	16	O43150-2;O43150	O43150-2;O43150	Arf-GAP with SH3 domain, ANK repeat and PH domain-containing protein 2	ASAP2	310
13.7613	13.673	13.3312	13.5883	13.523	13.5464	14.3713	14.0949	12.9529	14.0244				3	3	3	1.8	1.8	1.8	214.41	0	5.9379	15952000	8	O43157-2;O43157	O43157-2;O43157	Plexin-B1	PLXNB1	312
16.5541	16.3044	16.211	16.15	16.5382	16.2979	16.7091	16.4117	15.6542	16.321				10	10	10	24.4	24.4	24.4	58.32	0	60.375	180580000	27	O43172-2;O43172	O43172-2;O43172	U4/U6 small nuclear ribonucleoprotein Prp4	PRPF4	314
15.0964	15.046	15.0636	15.2426	15.0676	14.8407	14.2274	14.8071	14.494	13.901				2	2	2	14.3	14.3	14.3	20.108	0	7.3316	386740000	8	O43181	O43181	NADH dehydrogenase [ubiquinone] iron-sulfur protein 4, mitochondrial	NDUFS4	315
16.2714	15.9667	16.0113	16.0406	16.0557	15.9372	1900-01-15 18:29:22	16.03	15.3492	15.6333				6	5	5	21.4	17.6	17.6	53.041	0	167.09	368690000	35	O43236-2;O43236-3;O43236;O43236-4;O43236-5;O43236-6;Q8WYJ6-2;Q8WYJ6	O43236-2;O43236-3;O43236;O43236-4;O43236-5;O43236-6	Septin-4	2004-09-01	317
15.2771	14.9842	14.972	15.0325	15.1536	14.9509	15.2631	15.1668	14.3659	15.0071				5	4	4	16.3	13.6	13.6	54.099	0	7.9475	96826000	9	O43237;O43237-2	O43237;O43237-2	Cytoplasmic dynein 1 light intermediate chain 2	DYNC1LI2	318
18.2575	17.7496	17.7525	18.0417	17.8942	17.7237	18.5463	18.0162	17.0698	18.0981				12	12	12	28.1	28.1	28.1	60.977	0	80.872	1620500000	67	O43242;O43242-2	O43242;O43242-2	26S proteasome non-ATPase regulatory subunit 3	PSMD3	319
15.2188	14.6854	14.8089	14.7027	14.9111	14.83	15.9241	15.0123	13.9957	15.2633				3	3	2	7.4	7.4	5.1	70.832	0	37.06	164430000	13	O43252	O43252	Bifunctional 3-phosphoadenosine 5-phosphosulfate synthase 1;Sulfate adenylyltransferase;Adenylyl-sulfate kinase	PAPSS1	321
16.0723	15.7884	15.6945	15.7423	16.0354	15.8	16.3918	16.0292	15.4025	15.841				7	7	7	14.9	14.9	14.9	90.254	0	111.91	572680000	30	O43290	O43290	U4/U6.U5 tri-snRNP-associated protein 1	SART1	323
16.0522	15.6291	15.6499	15.8528	15.7825	15.6399	15.5112	15.6469	14.8994	15.4855				11	11	11	14.5	14.5	14.5	121.78	0	76.789	143560000	33	O43295-2;O43295;O43295-3	O43295-2;O43295	SLIT-ROBO Rho GTPase-activating protein 3	SRGAP3	326
18.8264	18.3279	18.5662	18.5075	18.6214	18.4136	17.0461	18.3856	17.9717	17.0315				11	11	11	20.9	20.9	20.9	74.977	0	53.803	1629300000	49	O43301	O43301	Heat shock 70 kDa protein 12A	HSPA12A	327
13.089	12.7322	13.0525	12.823	13.0215	12.6841	12.6861	12.9362	12.6038	12.8017				2	2	2	4.2	4.2	4.2	67.586	0	4.6811	12346000	7	O43310;O43310-2	O43310;O43310-2	CBP80/20-dependent translation initiation factor	CTIF	329
14.4558	13.6582	14.0409	14.1653	14.219	13.7618	14.1964	14.0968	13.4775	13.773				2	2	2	12.1	12.1	12.1	19.81	0.00026802	4.185	34900000	7	O43324;O43324-2	O43324;O43324-2	Eukaryotic translation elongation factor 1 epsilon-1	EEF1E1	330
16.6189	16.2752	16.2865	16.5334	16.4586	16.3746	17.2032	16.5529	15.7403	16.3384				9	9	9	37	37	37	39.124	0	196.09	666770000	71	O43347	O43347	RNA-binding protein Musashi homolog 1	MSI1	331
21.7387	21.3883	21.3826	21.5334	21.6309	21.4576	21.9447	21.5766	20.9414	21.5133				20	17	3	31.4	27	3	70.942	0	323.31	8572700000	119	O43390;O43390-3	O43390;O43390-3	Heterogeneous nuclear ribonucleoprotein R	HNRNPR	333
16.019	15.5749	15.6659	15.6578	15.849	15.7849	16.3808	15.8782	15.0711	15.6599				6	6	6	14.2	14.2	14.2	77.528	0	14.414	146320000	20	O43395;O43395-3	O43395	U4/U6 small nuclear ribonucleoprotein Prp3	PRPF3	335
18.3243	18.0477	18.0353	18.0925	18.1028	17.9879	18.2723	18.1784	17.4136	18.0394				8	8	8	43.3	43.3	43.3	32.251	0	194.87	1799200000	93	O43396	O43396	Thioredoxin-like protein 1	TXNL1	336
14.1399	13.5804	13.755	13.5553	13.9702	13.6719	13.9432	13.8353	13.2901	13.5513				2	2	2	15.7	15.7	15.7	23.773	0	19.997	45676000	9	O43402	O43402	ER membrane protein complex subunit 8	EMC8	337
13.2775	13.1	12.9507	13.0373	13.2917	12.9998	13.6313	13.4844	12.6281	13.6555				4	4	4	5.4	5.4	5.4	102.82	0	38.016	60846000	7	O43424-2;O43424	O43424-2;O43424	Glutamate receptor ionotropic, delta-2	GRID2	339
17.6804	17.3927	17.3502	17.4439	17.4288	17.2231	16.7137	17.2504	16.7505	16.8568				12	12	12	12.7	12.7	12.7	143.25	0	249.89	699770000	54	O43426-4;O43426-2;O43426;O43426-5	O43426-4;O43426-2;O43426;O43426-5	Synaptojanin-1	SYNJ1	340
14.1367	13.5779	13.8253	14.0413	14.0302	14.0217	14.02	14.0391	13.2078	13.8095				4	4	4	14.3	14.3	14.3	41.21	0	17.612	41690000	9	O43427-2;O43427	O43427-2;O43427	Acidic fibroblast growth factor intracellular-binding protein	FIBP	341
15.7085	15.2594	15.357	15.5578	15.5268	15.2802	15.6909	15.6262	14.7097	15.2413				11	8	8	11	8.7	8.7	146.87	0	47.941	118720000	26	O43432-4;O43432;O43432-3	O43432-4;O43432;O43432-3	Eukaryotic translation initiation factor 4 gamma 3	EIF4G3	342
14.4167	14.0898	14.214	14.3173	14.2623	14.013	14.6073	14.2223	13.6163	14.1115				2	2	2	11.9	11.9	11.9	19.208	0.0005207	3.8119	62159000	7	O43447;O43447-2	O43447;O43447-2	Peptidyl-prolyl cis-trans isomerase H	PPIH	344
11.0914	11.0699	11.3271	14.3413	11.9902	11.5822	13.3288	11.6313	10.6541	12.0005				3	3	2	1.7	1.7	1.2	209.85	0.00026991	4.2935	22382000	7	O43451	O43451	Maltase-glucoamylase, intestinal;Maltase;Glucoamylase	MGAM	345
19.7394	19.3775	19.3307	19.4115	19.5917	19.6562	20.169	19.6137	18.8476	19.9621				13	10	10	17.4	14.5	14.5	112.59	0	323.31	6670800000	116	O43491;O43491-3;O43491-4;O43491-2	O43491;O43491-3;O43491-4;O43491-2	Band 4.1-like protein 2	EPB41L2	347
14.4953	14.4322	14.2199	14.357	14.492	14.1351	12.9839	14.2907	13.9029	13.212				3	3	3	10.4	10.4	10.4	45.501	0	4.9984	13090000	7	O43581;O43581-6;O43581-2;O43581-5;O43581-4;O43581-3	O43581;O43581-6;O43581-2;O43581-5;O43581-4;O43581-3	Synaptotagmin-7	SYT7	354
13.5895	13.1328	13.2957	13.4294	13.5308	13.1013	13.5951	13.7566	12.7751	13.353				4	4	4	25.8	25.8	25.8	22.092	0	32.751	93503000	17	O43583	O43583	Density-regulated protein	DENR	355
15.1711	14.898	14.9432	15.2371	15.3399	15.2217	15.0272	14.8532	14.1719	14.457				4	4	4	30.6	30.6	30.6	20.274	0	27.349	408100000	20	O43617;O43617-2	O43617;O43617-2	Trafficking protein particle complex subunit 3	TRAPPC3	358
16.2208	15.6723	15.9106	15.7622	15.9911	15.8517	16.2813	15.8424	15.2755	15.7675				5	5	5	15	15	15	56.289	0	50.974	201750000	23	O43660-2;O43660	O43660-2;O43660	Pleiotropic regulator 1	PLRG1	360
15.9741	15.6881	15.7033	15.5279	15.996	15.6494	16.1797	15.9338	15.1534	15.5137				4	4	4	10.8	10.8	10.8	49.692	0	20.253	160940000	25	O43670-2;O43670;O43670-4;O43670-3	O43670-2;O43670;O43670-4	BUB3-interacting and GLEBS motif-containing protein ZNF207	ZNF207	361
18.1546	18.2127	17.9739	18.5382	18.2876	17.93	18.7212	18.2358	17.5982	18.2026				10	10	10	49.7	49.7	49.7	38.792	0	147.41	3520600000	53	O43681	O43681	ATPase ASNA1	ASNA1	362
16.993	16.5823	16.6523	16.5621	16.7909	16.7935	17.0245	16.7874	15.9671	16.6237				4	4	4	19	19	19	36.954	0	21.052	454540000	23	O43684-2;O43684	O43684-2;O43684	Mitotic checkpoint protein BUB3	BUB3	363
20.6554	20.1784	20.1466	20.4558	20.2296	20.1897	21.1883	20.5653	19.4852	20.7152				30	30	20	44.9	44.9	32.4	104.85	0	323.31	13284000000	199	O43707;O43707-2;O43707-3	O43707;O43707-2	Alpha-actinin-4	ACTN4	364
14.2779	14.1009	13.843	14.1869	13.9988	13.715	14.4054	13.9428	13.5948	13.9967				3	3	3	4.9	4.9	4.9	85.852	0	23.337	64411000	11	O43719	O43719	HIV Tat-specific factor 1	HTATSF1	366
17.0277	16.49	16.6363	16.6086	16.679	16.4684	16.9554	16.7379	16.0892	16.5785				10	10	10	18.2	18.2	18.2	91.35	0	80.099	673800000	44	O43747;O43747-2	O43747;O43747-2	AP-1 complex subunit gamma-1	AP1G1	368
16.7483	16.4392	16.3163	16.3231	16.689	16.1351	16.5999	16.7038	15.8893	16.255				3	3	3	11.2	11.2	11.2	34.063	0	42.027	327430000	17	O43765	O43765	Small glutamine-rich tetratricopeptide repeat-containing protein alpha	SGTA	370
16.8969	16.6271	16.6687	16.7066	16.7962	16.5499	17.1095	16.8211	16.0905	16.6409				10	10	10	24.3	24.3	24.3	62.942	0	117.21	1008800000	62	O43776;O43776-2	O43776	Asparagine--tRNA ligase, cytoplasmic	NARS	371
13.9717	13.4489	13.7794	13.9412	13.8276	13.5621	13.4729	13.824	12.8707	13.6318				5	5	5	5.5	5.5	5.5	131.98	0	57.757	46018000	16	O43795;O43795-2;Q9UBC5	O43795;O43795-2	Unconventional myosin-Ib	MYO1B	372
15.7903	15.2882	15.2332	16.1168	15.7271	15.2976	15.7831	15.506	14.8469	15.2444				5	5	5	31.3	31.3	31.3	26.227	0	24.711	640180000	31	O43809	O43809	Cleavage and polyadenylation specificity factor subunit 5	NUDT21	373
15.1298	14.8123	14.8607	15.0049	15.0959	14.9211	15.2797	15.0055	14.3525	14.993				8	8	8	16.7	16.7	16.7	86.131	0	89.699	91602000	24	O43815;O43815-2	O43815;O43815-2	Striatin	STRN	374
12.743	12.9464	12.3118	12.202	12.7056	12.2068	11.6295	12.0353	12.3117	11.4428				2	2	2	10.7	10.7	10.7	46.36	0	9.3185	290390000	5	O43826;O43826-2	O43826;O43826-2	Glucose-6-phosphate translocase	SLC37A4	375
17.9362	17.5577	17.5496	17.4435	17.9872	17.4411	17.2767	17.6034	17.1784	17.1214				9	9	8	29.1	29.1	24.2	42.183	0	50.8	1806200000	28	O43837;O43837-2;O43837-3	O43837;O43837-2	Isocitrate dehydrogenase [NAD] subunit beta, mitochondrial	IDH3B	376
14.7908	14.4085	14.41	14.6132	14.6903	14.5491	14.8465	14.6263	14.0249	14.5862				5	5	5	4.7	4.7	4.7	131.7	0	10.101	46166000	11	O43847;O43847-2	O43847;O43847-2	Nardilysin	NRD1	377
19.7488	19.4027	19.5885	19.614	19.8232	19.9833	21.0411	20.2043	18.9874	20.3954				11	11	3	43.2	43.2	11.1	37.106	0	138.22	5140800000	91	O43852;O43852-3;O43852-5;O43852-6;O43852-15;O43852-10;O43852-9;O43852-13;O43852-14;O43852-11;O43852-12	O43852;O43852-3;O43852-5;O43852-6;O43852-15;O43852-10	Calumenin	CALU	378
17.7331	17.3906	17.3585	17.2546	17.7772	17.864	18.5522	18.1108	16.8862	17.9368				10	2	2	39	7	7	37.134	0	16.003	723860000	12	O43852-2;O43852-4;O43852-8;O43852-7	O43852-2;O43852-4	Calumenin	CALU	379
18.4217	18.1601	18.1291	18.1934	18.2934	18.1751	18.447	18.3162	17.5392	18.2007				11	11	8	31.3	31.3	24.3	58.951	0	323.31	2395600000	65	O43865;O43865-2	O43865;O43865-2	Putative adenosylhomocysteinase 2	AHCYL1	380
14.738	14.4321	14.4136	14.5868	14.6735	14.4694	14.695	14.4995	13.8928	14.3801				2	2	2	20.7	20.7	20.7	17.42	0	23.049	605730000	21	O43924	O43924	Retinal rod rhodopsin-sensitive cGMP 3,5-cyclic phosphodiesterase subunit delta	PDE6D	381
14.7772	14.005	14.3693	14.0209	14.4313	14.4647	14.268	14.7617	13.3672	14.304				3	3	3	8.5	8.5	8.5	56.866	0	45.17	35310000	8	O46420;Q16850;Q16850-2	O46420;Q16850	Lanosterol 14-alpha demethylase	CYP51A1	382
20.2262	19.6379	19.8123	19.8841	19.8907	19.6692	19.2989	19.857	19.2782	19.3884				6	6	6	33.5	33.5	33.5	35.613	0	41.206	3425700000	31	O46560	O46560			383
16.5326	16.3127	16.1281	16.2345	16.3502	16.2853	16.8721	16.3075	15.7461	16.249				13	13	13	25.4	25.4	25.4	71.689	0	85.222	322620000	53	O60216;Q9H4I0	O60216	Double-strand-break repair protein rad21 homolog	RAD21	384
17.3769	17.0239	17.1132	17.3984	17.2434	17.2314	17.5733	17.3355	16.5245	17.1773				9	9	9	32.8	32.8	32.8	40.925	0	23.626	274530000	27	O60256;O60256-3;O60256-2;O60256-4	O60256;O60256-3;O60256-2;O60256-4	Phosphoribosyl pyrophosphate synthase-associated protein 2	PRPSAP2	386
16.3522	16.0642	15.9297	16.2588	16.262	16.0119	16.6582	16.1186	15.5223	16.0031				8	8	7	9.9	9.9	9.2	121.9	0	136.11	430430000	30	O60264	O60264	SWI/SNF-related matrix-associated actin-dependent regulator of chromatin subfamily A member 5	SMARCA5	387
15.5971	15.5325	15.2807	15.36	15.5852	15.3094	14.4385	15.312	14.8993	14.6357				5	5	5	11.9	11.9	11.9	46.638	0	29.591	117670000	17	O60268;O60268-3;O60268-2	O60268;O60268-3	Uncharacterized protein KIAA0513	KIAA0513	388
16.2823	15.9291	15.9784	16.0977	16.0969	15.8003	16.142	16.0237	15.2303	15.8906				13	13	13	13.5	13.5	13.5	144.68	0	101.39	277350000	55	O60271-4;O60271;O60271-5;O60271-3;O60271-2;O60271-9	O60271-4;O60271;O60271-5;O60271-3;O60271-2;O60271-9	C-Jun-amino-terminal kinase-interacting protein 4	SPAG9	389
18.2346	17.9002	17.9614	18.0561	18.0952	17.9402	18.061	18.1118	17.4162	17.8083				17	12	10	23.3	17.1	14.8	109.49	0	323.31	720530000	40	O60282;O60282-2	O60282;O60282-2	Kinesin heavy chain isoform 5C	KIF5C	390
12.5363	12.0763	12.1259	12.4764	12.4589	12.3969	12.2381	12.4595	11.6918	12.1629				2	2	2	1.7	1.7	1.7	194.61	0.00052576	3.923	10374000	4	O60292	O60292	Signal-induced proliferation-associated 1-like protein 3	SIPA1L3	392
15.7203	15.28	15.3491	15.3578	15.6194	15.2646	15.8777	15.6551	14.7072	15.356				9	9	9	9.8	9.8	9.8	171.29	0	95.136	98978000	20	O60306	O60306	Intron-binding protein aquarius	AQR	394
18.0727	17.8444	17.7187	17.837	17.7427	17.5777	17.5563	17.9244	17.2673	17.3539				16	16	16	25.9	25.9	25.9	107.57	0	118.33	781180000	60	O60313-13;O60313;O60313-9;O60313-11;O60313-2;O60313-10	O60313-13;O60313;O60313-9;O60313-11;O60313-2;O60313-10	Dynamin-like 120 kDa protein, mitochondrial;Dynamin-like 120 kDa protein, form S1	OPA1	395
13.9724	13.6984	13.9895	13.7808	13.768	13.5721	13.1871	13.6087	13.2427	13.554				5	5	4	11.7	11.7	9.5	70.213	0	52.444	213770000	14	O60331-4;O60331;O60331-2;O60331-3	O60331-4;O60331;O60331-2;O60331-3	Phosphatidylinositol 4-phosphate 5-kinase type-1 gamma	PIP5K1C	398
15.2162	14.9094	15.0061	15.1349	15.1438	15.1993	15.7345	15.276	14.441	15.1419				7	4	4	5.7	3	3	199.26	0	68.329	103340000	13	O60333-2;O60333;O60333-4;O60333-3;O43896	O60333-2;O60333;O60333-4;O60333-3	Kinesin-like protein KIF1B	KIF1B	399
16.2295	15.7581	15.7939	15.884	16.0224	15.8489	16.4022	15.9816	15.2868	15.9985				12	12	12	22.9	22.9	22.9	92.902	0	106.99	195730000	48	O60341;O60341-2	O60341;O60341-2	Lysine-specific histone demethylase 1A	KDM1A	400
12.4784	12.055	11.7134	11.9861	12.346	11.9213	12.5472	12.0399	11.46	12.1336				2	2	2	1.6	1.6	1.6	184.67	0.00051401	3.6255	6817800	5	O60346;O60346-2	O60346;O60346-2	PH domain leucine-rich repeat-containing protein phosphatase 1	PHLPP1	401
14.9382	14.8752	15.3151	14.4811	15.4363	14.944	14.8309	15.4318	14.4143	15.3929				6	6	4	15.2	15.2	10.9	74.435	0	41.087	308180000	12	O60488-2;O60488	O60488-2;O60488	Long-chain-fatty-acid--CoA ligase 4	ACSL4	405
17.1114	16.62	16.6962	16.6163	16.9789	16.5009	16.9523	17.07	16.123	16.6788				8	8	7	56.8	56.8	56.8	18.762	0	73.056	416870000	31	O60493;O60493-2;O60493-4;O60493-3	O60493;O60493-2;O60493-4	Sorting nexin-3	SNX3	406
16.8759	16.5424	16.5846	16.5713	16.7228	16.5298	17.5038	16.9714	15.9822	16.8214				14	14	14	22.6	22.6	22.6	102.91	0	124.85	554260000	53	O60502;O60502-2;O60502-4;O60502-3	O60502;O60502-2;O60502-4;O60502-3	Protein O-GlcNAcase	MGEA5	407
19.6706	19.3108	19.35	19.4095	19.5246	19.2952	19.8459	19.5603	18.663	19.346				22	22	19	37.4	37.4	32.9	69.602	0	235.42	4272000000	118	O60506;O60506-3;O60506-2;O60506-4;O60506-5	O60506;O60506-3;O60506-2;O60506-4;O60506-5	Heterogeneous nuclear ribonucleoprotein Q	SYNCRIP	409
15.2974	15.0681	14.972	15.104	15.153	15.2468	15.6923	15.5256	14.4396	15.3539				4	4	4	18.1	18.1	18.1	39.053	0	11.404	94152000	8	O60547-2;O60547	O60547-2;O60547	GDP-mannose 4,6 dehydratase	GMDS	412
13.9333	13.0571	13.4349	13.6248	13.68	13.4865	13.7799	13.7443	12.6893	13.4495				3	3	3	19.2	19.2	19.2	27.026	0	24.145	26982000	12	O60573-2;O60573	O60573-2;O60573	Eukaryotic translation initiation factor 4E type 2	EIF4E2	413
13.779	13.4468	13.2854	13.6495	13.8182	13.5183	13.841	13.2655	12.9818	13.2594				5	5	5	5.2	5.2	5.2	138.91	0	34.072	43861000	17	O60610-2;O60610-3;O60610	O60610-2;O60610-3;O60610	Protein diaphanous homolog 1	DIAPH1	414
19.13	18.9924	18.873	18.9278	19.0497	18.6521	18.1748	18.7379	18.1489	18.1726				8	8	7	12.9	12.9	11.6	92.501	0	155.93	3934500000	31	O60641;O60641-4;O60641-3	O60641;O60641-4;O60641-3	Clathrin coat assembly protein AP180	SNAP91	415
13.8914	13.3648	13.5443	13.83	13.927	13.8355	14.149	13.7041	13.1415	13.9515				4	4	4	10.9	10.9	10.9	55.023	0	21.129	26087000	10	O60701;O60701-2;O60701-3	O60701;O60701-2;O60701-3	UDP-glucose 6-dehydrogenase	UGDH	417
16.096	15.7141	15.8902	16.1308	16.033	16.124	17.1679	16.2654	15.0459	16.4056				8	8	8	15.6	15.6	15.6	108.17	0	323.31	438990000	50	O60716;O60716-2;O60716-4;O60716-6;O60716-3;O60716-5;O60716-7;O60716-8;O60716-17;O60716-9;O60716-10;O60716-12;O60716-14;O60716-11;O60716-13;O60716-15;O60716-18;O60716-16;O60716-20;O60716-22;O60716-19;O60716-21;O60716-23;O60716-24;O60716-31;O60716-25;O60716-26;O60716-28;O60716-30;O60716-27;O60716-29;O60716-32	O60716;O60716-2;O60716-4;O60716-6;O60716-3;O60716-5;O60716-7;O60716-8;O60716-17;O60716-9;O60716-10;O60716-12;O60716-14;O60716-11;O60716-13;O60716-15;O60716-18;O60716-16;O60716-20;O60716-22;O60716-19;O60716-21;O60716-23;O60716-24;O60716-31;O60716-25;O60716-26;O60716-28;O60716-30;O60716-27;O60716-29;O60716-32	Catenin delta-1	CTNND1	418
17.0591	16.8739	16.6617	16.9249	16.9271	16.5845	17.1701	16.9252	16.4113	16.6145				5	5	5	7.9	7.9	7.9	98.795	0	48.322	355430000	21	O60741;Q9UL51;Q9Y3Q4	O60741	Potassium/sodium hyperpolarization-activated cyclic nucleotide-gated channel 1	HCN1	421
14.3907	13.7688	14.0523	14.0934	14.2324	13.4979	14.8562	14.3309	12.9938	14.4192				5	3	3	13.9	8.7	8.7	46.097	0	16.419	70735000	10	O60749-2;O60749	O60749-2;O60749	Sorting nexin-2	SNX2	422
14.0597	13.686	13.3407	13.7139	13.6124	12.9941	14.2124	13.4148	13.3851	13.7929				5	5	5	27.7	27.7	27.7	29.634	0	15.032	146620000	12	O60762;A5GFZ5	O60762;A5GFZ5	Dolichol-phosphate mannosyltransferase subunit 1	DPM1	423
18.6075	18.2914	18.2642	18.449	18.3913	18.1863	18.7639	18.4173	17.7509	18.3792				16	16	16	20.8	20.8	20.8	107.89	0	265.17	1168300000	99	O60763;O60763-2;REV__Q5VZ89-5;REV__Q5VZ89-3;REV__Q5VZ89;REV__Q5VZ89-7	O60763;O60763-2	General vesicular transport factor p115	USO1	424
14.4449	13.7428	14.73	14.6854	14.5554	14.4565	14.0538	14.1668	12.3707	13.6389				4	4	4	10.3	10.3	10.3	48.672	0	44.165	179370000	14	O60784-3;O60784;O60784-4;O60784-2	O60784-3;O60784;O60784-4;O60784-2	Target of Myb protein 1	TOM1	425
20.2679	19.9511	20.1252	20.0407	20.3425	20.004	20.4787	20.2404	19.6467	20.0805				5	2	2	32.5	7.9	7.9	13.989	0	8.3145	1884800000	13	Q99879;Q99877;Q93079;Q5QNW6;P62807;P58876;P57053;O60814;Q5QNW6-2;Q99880;Q96A08	Q99879;Q99877;Q93079;Q5QNW6;P62807;P58876;P57053;O60814;Q5QNW6-2;Q99880	Histone H2B type 1-M;Histone H2B type 1-N;Histone H2B type 1-H;Histone H2B type 2-F;Histone H2B type 1-C/E/F/G/I;Histone H2B type 1-D;Histone H2B type F-S;Histone H2B type 1-K;Histone H2B type 1-L	HIST1H2BM;HIST1H2BN;HIST1H2BH;HIST2H2BF;HIST1H2BC;HIST1H2BD;H2BFS;HIST1H2BK;HIST1H2BL	426
13.7428	13.1449	13.6268	13.519	13.5545	13.5596	13.7717	13.7421	13.0023	13.3544				6	6	6	14	14	14	54.406	0	9.8203	40038000	8	O60825-2;O60825;Q16875-3;Q16875-2;Q16875;Q16875-4;P16118-2;Q16877-2;Q16877-3;Q16877;P16118	O60825-2;O60825;Q16875-3;Q16875-2;Q16875;Q16875-4	6-phosphofructo-2-kinase/fructose-2,6-bisphosphatase 2;6-phosphofructo-2-kinase;Fructose-2,6-bisphosphatase;6-phosphofructo-2-kinase/fructose-2,6-bisphosphatase 3;6-phosphofructo-2-kinase;Fructose-2,6-bisphosphatase	PFKFB2;PFKFB3	427
12.4584	11.73	11.9206	12.2904	12.3241	12.2916	12.7339	12.6799	11.3303	12.5771				4	4	4	8	8	8	70.755	0	37.904	67614000	16	O60826	O60826	Coiled-coil domain-containing protein 22	CCDC22	428
16.4962	16.1008	16.1608	16.492	16.3637	16.3345	16.7793	16.3594	15.6311	15.9939				3	3	3	41.8	41.8	41.8	18.706	0	44.358	293690000	21	O60828-5;O60828-4;O60828-2;O60828;O60828-10;O60828-9;O60828-8;O60828-7;O60828-6;O60828-3	O60828-5;O60828-4;O60828-2;O60828	Polyglutamine-binding protein 1	PQBP1	429
14.2772	13.7478	13.1838	13.9078	14.0826	13.5724	13.7679	13.6505	13.0236	13.5151				2	2	2	16.3	16.3	16.3	19.258	0	7.4002	672750000	6	O60831	O60831	PRA1 family protein 2	PRAF2	431
15.6988	15.2864	15.5237	16.1299	16.0083	15.3652	16.4687	15.8511	15.3452	15.4912				4	4	4	15.7	15.7	15.7	47.602	0	29.866	372540000	16	O60832-2;O60832	O60832-2;O60832	H/ACA ribonucleoprotein complex subunit 4	DKC1	432
16.1085	15.7731	15.6966	15.8839	15.9555	15.8926	16.6763	16.0197	15.0118	16.0508				6	6	6	8.5	8.5	8.5	138.83	0	42.197	211360000	20	O60841	O60841	Eukaryotic translation initiation factor 5B	EIF5B	433
12.9098	12.5179	12.8851	12.8201	12.7366	13.0148	13.5235	13.2111	12.3152	12.7339				3	3	3	4.3	4.3	4.3	124.83	0	6.3539	36589000	5	O60879-2;O60879-3;O60879	O60879-2;O60879-3;O60879	Protein diaphanous homolog 2	DIAPH2	436
17.4345	17.1611	17.1278	17.3011	17.3097	17.2233	17.275	17.0907	16.5071	17.0488				9	9	9	31.1	31.1	31.1	45.745	0	112.79	1624900000	48	O60884	O60884	DnaJ homolog subfamily A member 2	DNAJA2	437
14.7951	14.3194	14.3806	14.4137	14.5597	14.6726	14.8563	14.5176	13.7817	14.5725				8	8	7	7.1	7.1	6.5	152.22	0	48.221	96373000	19	O60885;O60885-2;O60885-3	O60885;O60885-2;O60885-3	Bromodomain-containing protein 4	BRD4	438
17.2063	16.7185	16.76	19.3785	17.0266	16.9786	18.5944	17.254	16.1923	17.2117				9	9	9	25.2	25.2	25.2	59.771	0	171.34	1324800000	53	O62839;P04040	O62839			446
14.6897	14.203	14.069	14.2663	14.3203	14.4508	15.8052	14.9398	13.5018	15.0778				2	2	2	6.6	6.6	6.6	40.183	0	5.1595	70296000	7	O62855;O00115-2;O00115	O62855;O00115-2;O00115	Deoxyribonuclease-2-alpha	DNASE2	447
13.763	13.5276	14.0046	13.8537	13.7693	13.8788	13.4164	13.7129	13.0543	12.7099				2	2	2	3.9	3.9	3.9	82.768	0	27.589	52350000	10	O75027-2;O75027;O75027-3	O75027-2;O75027;O75027-3	ATP-binding cassette sub-family B member 7, mitochondrial	ABCB7	448
14.3336	13.9751	13.849	14.0376	14.1619	13.7894	14.0034	13.7756	13.3206	13.4064				3	3	2	4	4	3	124.3	0	29.771	60407000	10	O75038-2;O75038-4;O75038-3;O75038;O75038-5	O75038-2;O75038-4;O75038-3;O75038	1-phosphatidylinositol 4,5-bisphosphate phosphodiesterase eta-2	PLCH2	450
15.4924	15.2502	15.1921	15.3823	15.4157	15.1572	15.0657	15.453	14.6935	15.0354				6	6	6	8.2	8.2	8.2	120.87	0	14.602	64823000	13	O75044;P0DMP2;P0DJJ0	O75044;P0DMP2;P0DJJ0	SLIT-ROBO Rho GTPase-activating protein 2;SLIT-ROBO Rho GTPase-activating protein 2B;SLIT-ROBO Rho GTPase-activating protein 2C	SRGAP2;SRGAP2B;SRGAP2C	451
17.0695	16.7844	16.8442	16.6994	16.7566	16.6999	16.2845	16.6852	16.2541	16.1327				8	8	8	13.4	13.4	13.4	99.995	0	138.34	420550000	34	O75061;O75061-4;O75061-2;O75061-3	O75061;O75061-4;O75061-2	Putative tyrosine-protein phosphatase auxilin	DNAJC6	454
14.4116	13.9327	13.8583	14.0421	13.7861	14.1064	14.3454	14.1183	13.3658	13.9947				2	2	2	6.4	6.4	6.4	51.658	0	24.194	41769000	9	O75069-3;O75069-5;O75069-2;O75069;O75069-4	O75069-3;O75069-5;O75069-2;O75069;O75069-4	Transmembrane and coiled-coil domains protein 2	TMCC2	455
19.0823	18.6037	18.604	18.7108	18.9935	18.9256	19.2216	18.8746	18.0064	18.8319				11	11	11	36	36	36	66.193	0	323.31	2414900000	116	O75083;O75083-3	O75083;O75083-3	WD repeat-containing protein 1	WDR1	456
12.9316	12.852	12.8759	13.3256	12.9995	13.025	13.3106	12.951	12.032	12.5872				3	3	3	4.8	4.8	4.8	118.58	0	20.532	25679000	7	O75110;O75110-2	O75110;O75110-2	Probable phospholipid-transporting ATPase IIA	ATP9A	457
13.0105	13.3337	12.8899	13.0588	13.2109	12.9681	14.0597	13.3009	12.4365	13.5477				4	3	3	10.2	8.6	8.6	60.13	0	10.577	53806000	9	O75131	O75131	Copine-3	CPNE3	459
15.2088	14.9815	15.0166	15.0486	15.1516	14.9592	14.5445	14.9008	14.5372	14.5936				8	8	5	8.4	8.4	5.9	132.36	0	32.607	101430000	20	O75145-2;O75145	O75145-2;O75145	Liprin-alpha-3	PPFIA3	460
14.7157	14.3772	14.5078	14.4562	14.6087	14.3996	14.8386	14.6055	13.718	14.4371				3	3	2	3.7	3.7	2.8	119.39	0	15.326	69568000	14	O75146;O75146-2	O75146;O75146-2	Huntingtin-interacting protein 1-related protein	HIP1R	461
13.2485	13.1435	13.059	12.8543	13.3237	13.0999	13.2209	12.9557	12.6038	13.0197				6	4	4	7.1	5.5	5.5	113.68	0	34.522	33049000	10	O75150;O75150-3;O75150-4	O75150;O75150-3;O75150-4	E3 ubiquitin-protein ligase BRE1B	RNF40	462
15.5454	15.3156	15.1626	15.3424	15.2598	15.3396	15.7624	15.4411	14.6261	15.3319				13	13	13	6.8	6.8	6.8	254.41	0	26.907	73030000	25	O75165	O75165	DnaJ homolog subfamily C member 13	DNAJC13	466
12.5912	12.7398	12.4921	12.7213	12.4403	12.42	12.8411	12.4582	12.2046	12.4222				2	2	2	3.3	3.3	3.3	98.125	0	9.4093	12287000	9	O75170-6;O75170-2;O75170-4;O75170-3;O75170-5;O75170	O75170-6;O75170-2;O75170-4;O75170-3;O75170-5;O75170	Serine/threonine-protein phosphatase 6 regulatory subunit 2	PPP6R2	467
13.1407	12.7135	12.6634	12.6023	12.9519	12.8064	13.2249	12.9896	12.2029	12.5358				3	3	3	3.7	3.7	3.7	81.871	0	24.369	18221000	6	O75175	O75175	CCR4-NOT transcription complex subunit 3	CNOT3	468
13.6923	13.5447	13.3949	13.7777	13.8285	13.4171	13.7043	13.649	12.8092	13.5398				5	5	4	3.1	3.1	2.5	263.55	0	47.192	24514000	11	O75179-7;O75179-2;O75179;O75179-3;O75179-4;O75179-6;O75179-5	O75179-7;O75179-2;O75179;O75179-3;O75179-4;O75179-6;O75179-5	Ankyrin repeat domain-containing protein 17	ANKRD17	469
14.9271	14.7636	14.8068	15.1367	14.7836	14.6784	14.6475	14.9114	14.3037	14.3581				2	2	2	10	10	10	26.899	0	6.7423	149500000	10	O75190-2;O75190-3;O75190;Q8WWF6	O75190-2;O75190-3;O75190;Q8WWF6	DnaJ homolog subfamily B member 6;DnaJ homolog subfamily B member 3	DNAJB6;DNAJB3	471
16.6019	16.3683	16.4281	16.4439	16.5935	16.2202	15.7197	16.3255	15.816	15.6005				2	2	2	11.2	11.2	11.2	22.202	0	7.2553	883930000	22	O75251-2;O75251	O75251-2;O75251	NADH dehydrogenase [ubiquinone] iron-sulfur protein 7, mitochondrial	NDUFS7	476
18.6495	18.417	18.3909	18.4504	18.6372	18.4475	17.548	18.2051	17.8093	17.7792				9	9	9	27.4	27.4	27.4	52.545	0	62.316	1382800000	63	O75306;O75306-2	O75306;O75306-2	NADH dehydrogenase [ubiquinone] iron-sulfur protein 2, mitochondrial	NDUFS2	477
16.5519	16.0279	16.2899	16.3333	16.3811	16.1031	15.7067	16.3386	15.5555	15.8034				5	5	5	31.5	31.5	31.5	33.742	0	46.369	374760000	26	O75323;O75323-2	O75323	Protein NipSnap homolog 2	GBAS	479
15.3528	14.9381	14.9544	15.1453	15.0631	15.1585	16.0876	15.4116	14.2947	15.5406				3	3	3	18	18	18	21.664	0	11.44	177680000	16	O75340-2;O75340	O75340-2;O75340	Programmed cell death protein 6	PDCD6	481
14.3164	14.0417	14.0089	14.0116	14.2043	14.1906	14.726	14.4432	13.398	14.5115				5	3	3	15.1	10.6	10.6	49.301	0	27.183	82583000	13	O75351	O75351	Vacuolar protein sorting-associated protein 4B	VPS4B	483
20.9157	20.5388	20.6169	20.678	20.7424	20.5524	21.0789	20.6735	20.0209	20.5278				13	13	12	46.9	46.9	42.3	39.183	0	302.55	8305000000	183	O75367-2;O75367-3;O75367	O75367-2;O75367-3;O75367	Core histone macro-H2A.1	H2AFY	484
15.0259	14.5836	14.8475	14.7088	15.3326	14.708	15.6379	15.4206	14.0759	15.5791				2	2	2	11.4	11.4	11.4	12.774	0	10.497	64576000	7	O75368	O75368	SH3 domain-binding glutamic acid-rich-like protein	SH3BGRL	485
17.8557	17.4286	17.4974	17.6783	17.6816	17.7412	18.5261	18.2709	16.6814	18.2287				32	27	27	21.5	19	19	275.66	0	323.31	737950000	97	O75369-2;O75369-9;O75369;O75369-8;O75369-6;O75369-3;O75369-7;O75369-5;O75369-4	O75369-2;O75369-9;O75369;O75369-8;O75369-6;O75369-3;O75369-7;O75369-5;O75369-4	Filamin-B	FLNB	486
13.6939	13.4782	13.5382	13.6593	13.7537	13.2344	13.1998	13.5647	12.6762	13.2707				5	5	5	10.2	10.2	10.2	72.1	0	23.399	43385000	9	O75382-3;O75382-2;O75382;O75382-4	O75382-3;O75382-2;O75382;O75382-4	Tripartite motif-containing protein 3	TRIM3	488
14.9606	14.4689	14.73	14.8934	15.1467	14.7274	14.7661	14.8971	14.59	14.8309				5	5	4	26	26	15.9	26.034	0	43.358	146460000	19	O75391	O75391	Sperm-associated antigen 7	SPAG7	489
15.9732	15.6151	15.5127	15.5101	15.7789	15.6872	16.0343	15.7904	15.1217	15.6036				4	4	4	24.7	24.7	24.7	24.593	0	153.84	1016600000	41	O75396	O75396	Vesicle-trafficking protein SEC22b	SEC22B	490
16.0411	15.4319	15.3452	15.1741	15.7286	15.1886	15.0496	15.6531	14.8297	14.9357				6	6	5	46.1	46.1	35.6	30.106	0	71.095	515530000	25	Q2L969;O75431;O75431-2	Q2L969;O75431;O75431-2	Metaxin-2	MTX2	493
16.5544	16.1696	16.4216	16.2675	16.2157	16.2973	16.7615	16.4207	15.6666	16.4642				9	9	8	37.3	37.3	35.2	38.169	0	242.04	360140000	38	O75436;O75436-2	O75436;O75436-2	Vacuolar protein sorting-associated protein 26A	VPS26A	494
13.7963	13.5035	13.072	13.5782	13.4467	13.4399	13.6365	13.5735	12.5349	13.1426				3	3	3	10.4	10.4	10.4	54.366	0	21.463	140410000	10	O75439	O75439	Mitochondrial-processing peptidase subunit beta	PMPCB	495
19.6243	19.2925	19.2929	19.3567	19.4494	19.3464	19.4974	19.3214	18.8598	19.2471				6	6	6	14.2	14.2	14.2	60.103	0	121.09	1860000000	28	O75475;O75475-3;O75475-2	O75475;O75475-3;O75475-2	PC4 and SFRS1-interacting protein	PSIP1	497
17.3872	17.2472	16.9841	17.4308	17.3744	16.6018	16.7356	17.0295	16.7766	15.7292				6	6	6	25	25	25	30.241	0	31.369	2291300000	30	O75489	O75489	NADH dehydrogenase [ubiquinone] iron-sulfur protein 3, mitochondrial	NDUFS3	499
15.1402	14.7068	14.0893	14.2471	14.8554	14.6229	15.0829	14.8954	12.986	14.2707				3	3	3	23	23	23	20.117	0	14.859	644400000	17	O75494-5;O75494-4;O75494-6;O75494-3;O75494-2;O75494;Q8WXF0	O75494-5;O75494-4;O75494-6;O75494-3;O75494-2;O75494	Serine/arginine-rich splicing factor 10	SRSF10	500
15.1087	14.4963	14.775	14.7135	14.959	14.4845	13.5023	14.6723	14.0105	14.1155				4	3	3	14.8	14.8	14.8	30.249	0	6.9784	86870000	7	O75525-2;O75525	O75525-2;O75525	KH domain-containing, RNA-binding, signal transduction-associated protein 3	KHDRBS3	501
19.0803	18.7305	18.7069	18.7152	18.9329	18.691	19.3534	18.9082	18.184	18.6593				31	31	31	34.4	34.4	34.4	145.83	0	323.31	2886900000	156	O75533;O75533-2	O75533	Splicing factor 3B subunit 1	SF3B1	503
16.2989	15.9552	16.0691	16.1211	16.1595	15.9596	16.1249	16.0801	15.3337	15.6884				9	9	9	15	15	15	85.746	0	232.35	351130000	38	O75534-2;O75534;O75534-3;O75534-4	O75534-2;O75534;O75534-3;O75534-4	Cold shock domain-containing protein E1	CSDE1	504
16.684	16.2736	16.2887	16.5512	16.2316	16.0061	16.2504	16.6176	15.5259	16.2695				6	6	6	28.5	28.5	28.5	31.635	0	20.339	665650000	24	O75569-3;O75569-2;O75569	O75569-3;O75569-2;O75569	Interferon-inducible double-stranded RNA-dependent protein kinase activator A	PRKRA	505
16.899	16.664	16.7086	16.5787	16.6012	16.5927	17.0444	16.9259	16.0394	16.6968				11	11	11	20.8	20.8	20.8	89.864	0	59.123	330780000	33	O75582;O75582-3;O75582-2	O75582;O75582-3	Ribosomal protein S6 kinase alpha-5	RPS6KA5	506
12.4119	11.8855	12.002	12.0654	12.8834	11.7945	12.6568	11.9245	11.6214	12.0557				3	3	3	23.8	23.8	23.8	22.875	0	10.488	388580000	5	O75608-2;O75608	O75608-2;O75608	Acyl-protein thioesterase 1	LYPLA1	508
19.075	18.7042	18.7776	18.8426	18.982	18.7464	19.2699	18.8469	18.1817	18.6886				37	37	37	21.7	21.7	21.7	244.5	0	323.31	1953200000	186	O75643;O75643-2	O75643	U5 small nuclear ribonucleoprotein 200 kDa helicase	SNRNP200	509
15.2527	14.7822	14.9047	14.991	15.053	15.0332	15.1652	14.9643	14.2355	14.8797				2	2	2	18.5	18.5	18.5	20.214	0	51.375	170450000	11	O75663-2;O75663	O75663-2;O75663	TIP41-like protein	TIPRL	510
15.9486	15.4825	15.5631	15.5192	15.8189	15.4483	15.7418	15.688	15.0946	15.2638				5	5	5	18	18	18	52.642	0	63.32	272920000	24	O75688;O75688-4;O75688-2;O75688-5;O75688-3	O75688;O75688-4;O75688-2;O75688-5	Protein phosphatase 1B	PPM1B	512
15.733	15.1006	15.272	15.4001	15.5454	15.3087	16.029	15.4749	14.9807	15.495				8	8	8	9.5	9.5	9.5	149.01	0	77.733	157740000	27	O75694-2;O75694	O75694-2;O75694	Nuclear pore complex protein Nup155	NUP155	513
16.0188	15.7662	15.7446	15.8068	15.7938	15.8795	16.0675	15.8967	14.9511	16.0054				4	4	4	8.3	8.3	8.3	39.641	0	6.3453	116450000	11	O75695	O75695	Protein XRP2	RP2	514
19.7434	19.5396	19.3123	19.4617	19.744	19.3283	18.9347	19.3057	18.8228	18.7827				16	16	15	34.5	34.5	33.2	74.761	0	309.37	4517700000	86	O75746;O75746-2	O75746;O75746-2	Calcium-binding mitochondrial carrier protein Aralar1	SLC25A12	515
11.7783	11.2996	11.7023	11.9187	11.9204	11.7575	12.203	11.9331	10.8435	11.8048				2	2	2	7.4	7.4	7.4	39.134	0.0010083	3.4091	2745100	4	O75794	O75794	Cell division cycle protein 123 homolog	CDC123	518
16.2237	15.7756	15.8976	16.0467	16.038	15.7878	16.5302	16.1407	15.3678	15.9268				9	9	9	36.6	36.6	36.6	35.611	0	76.272	278640000	34	O75821	O75821	Eukaryotic translation initiation factor 3 subunit G	EIF3G	520
15.6647	15.154	15.2971	15.5509	15.5836	15.4976	15.4676	15.513	14.661	15.5632				5	5	5	28.7	28.7	28.7	29.062	0	54.895	236350000	24	O75822;O75822-3;O75822-2	O75822;O75822-3;O75822-2	Eukaryotic translation initiation factor 3 subunit J	EIF3J	521
14.0127	13.392	13.66	13.8529	13.9101	13.5701	13.9444	13.8923	12.8591	13.8042				4	4	4	30.5	30.5	30.5	24.428	0	43.273	41033000	8	O75832;O75832-2	O75832	26S proteasome non-ATPase regulatory subunit 10	PSMD10	523
17.0114	16.4072	16.46	16.7528	16.8388	16.4536	17.1417	16.6382	15.6112	16.7856				7	7	7	17.9	17.9	17.9	54.812	0	22.174	495460000	27	O75844	O75844	CAAX prenyl protease 1 homolog	ZMPSTE24	524
18.227	17.8407	17.6387	17.938	18.1009	18.0539	18.4264	18.2341	17.0052	18.1066				11	11	11	30.4	30.4	30.4	46.659	0	201.81	2468600000	65	O75874	O75874	Isocitrate dehydrogenase [NADP] cytoplasmic	IDH1	525
12.5733	12.2368	12.0187	12.2565	12.6551	12.3077	12.3792	12.3734	11.2495	12.2541				2	2	2	1.7	1.7	1.7	158.54	0.00026998	4.3002	4000200	5	O75882;O75882-3;O75882-2	O75882;O75882-3;O75882-2	Attractin	ATRN	526
13.4603	13.1888	13.5205	13.2092	13.4253	13.3145	13.502	13.5504	12.6815	13.344				2	2	2	5	5	5	58.164	0.00051507	3.654	11694000	4	O75886;O75886-2	O75886;O75886-2	Signal transducing adapter molecule 2	STAM2	527
13.0898	13.152	12.6458	12.9217	13.1745	13.0901	13.8	13.2592	12.2924	12.9457				3	3	3	4.2	4.2	4.2	98.828	0	5.4059	19342000	6	O75891;O75891-3;O75891-2;O75891-4	O75891;O75891-3;O75891-2	Cytosolic 10-formyltetrahydrofolate dehydrogenase	ALDH1L1	528
13.9595	13.6733	13.5901	13.7401	14.0637	13.7765	14.4975	13.8658	13.1282	13.7203				3	3	3	13	13	13	40.787	0	12.338	41974000	9	O75909-2;O75909-1;O75909;O75909-4	O75909-2;O75909-1;O75909;O75909-4	Cyclin-K	CCNK	531
14.0366	13.3907	13.5237	13.3098	13.7121	13.3938	16.4293	14.6239	12.7728	15.4819				5	5	5	25.5	25.5	25.5	33.548	0	23.146	97290000	20	O75911;O75911-2	O75911	Short-chain dehydrogenase/reductase 3	DHRS3	532
15.4769	15.088	15.1202	15.0311	15.2055	14.9567	15.0078	15.2431	14.5366	15.1682				7	4	3	21	12.9	10.5	60.692	0	30.019	109010000	20	O75914-2;O75914;O75914-4;O75914-3	O75914-2;O75914;O75914-4;O75914-3	Serine/threonine-protein kinase PAK 3	PAK3	534
15.0964	14.6427	14.3211	14.5881	15.0109	14.8836	14.4188	14.4491	14.182	14.2814				3	3	3	6.6	6.6	6.6	56.776	0	60.392	94463000	12	O75916-3;O75916-4;O75916-2;O75916-5;O75916	O75916-3;O75916-4;O75916-2;O75916-5;O75916	Regulator of G-protein signaling 9	RGS9	535
14.0456	13.4957	13.5803	13.3974	13.9875	13.4467	13.8586	13.7355	13.3544	13.6921				2	2	2	19.1	19.1	19.1	26.131	0	9.7357	69767000	5	O75934	O75934	Pre-mRNA-splicing factor SPF27	BCAS2	537
13.192	12.6302	12.6552	12.8506	12.7568	12.3742	12.9719	13.1781	11.6731	12.385				2	2	2	14.6	14.6	14.6	29.841	0.0010091	3.4152	111800000	7	O75937	O75937	DnaJ homolog subfamily C member 8	DNAJC8	539
15.3646	15.0911	14.9591	14.8968	15.2428	15.0264	15.4407	15.1426	14.5862	15.0095				4	4	4	33.2	33.2	33.2	26.711	0	82.027	187500000	25	O75940	O75940	Survival of motor neuron-related-splicing factor 30	SMNDC1	540
14.5397	14.3211	14.0832	14.192	14.5455	14.2605	14.9369	14.6225	13.5447	14.2284				5	5	5	4.8	4.8	4.8	214.8	0	41.175	62751000	19	O75970-5;O75970-3;O75970-2;O75970	O75970-5;O75970-3;O75970-2;O75970	Multiple PDZ domain protein	MPDZ	543
13.9246	13.6958	13.6893	13.4042	13.8474	13.6535	14.0881	13.794	13.1772	13.5083				5	5	5	6.3	6.3	6.3	126.49	0	10.896	28735000	10	O75976-2;O75976	O75976-2;O75976	Carboxypeptidase D	CPD	544
16.2789	15.8993	15.8091	15.7163	15.9953	15.8087	16.2224	16.0563	15.2443	15.9231				4	4	4	14.3	14.3	14.3	37.432	0	11.267	235440000	14	O76003	O76003	Glutaredoxin-3	GLRX3	545
13.8766	13.7883	13.4336	13.7122	13.7123	13.5531	13.9245	13.5527	13.0846	13.4188				4	4	4	8.1	8.1	8.1	69.223	0	12.594	20362000	7	O76031	O76031	ATP-dependent Clp protease ATP-binding subunit clpX-like, mitochondrial	CLPX	546
13.9459	13.5804	13.5927	13.6925	13.6938	13.0348	13.2557	13.6784	12.6826	12.835				2	2	2	14.1	14.1	14.1	31.196	0	162.66	144610000	22	O76041-2;O76041	O76041-2;O76041	Nebulette	NEBL	547
16.0309	15.6162	15.542	15.5507	15.8184	15.6264	16.2528	15.8187	15.2135	15.6465				3	3	3	14.4	14.4	14.4	36.636	0	15.274	182150000	19	O76054-5;O76054;O76054-4;Q9UDX4-3;Q9UDX4-2;Q9UDX4	O76054-5;O76054;O76054-4	SEC14-like protein 2	SEC14L2	548
14.9485	14.5535	14.6289	14.4731	14.9132	14.6405	14.8996	14.7246	14.0595	14.5522				4	4	4	12.4	12.4	12.4	74.605	0	25.472	87398000	15	O76094;O76094-2	O76094;O76094-2	Signal recognition particle subunit SRP72	SRP72	551
16.4645	16.7397	16.3901	16.5966	16.5633	16.9318	19.0228	18.0151	16.0994	17.1961				13	13	8	21.6	21.6	15.2	84.523	0	98.221	987150000	54	O77564;Q04609-9;Q04609-8	O77564			552
16.7162	16.491	16.5257	16.6001	16.4774	16.4616	17.0642	16.5848	15.8455	16.4172				5	5	5	24.9	24.9	24.9	30.132	0	66.512	1151700000	27	O77591;P29218-2;P29218	O77591			553
12.8753	12.0867	12.0042	12.0342	12.2603	12.1821	12.5052	12.2951	11.9268	12.5516				2	2	2	3.9	3.9	3.9	62.778	0	5.2625	11747000	5	O77666	O77666			554
17.1365	16.545	17.0803	16.7408	17.1356	16.8774	16.6965	16.9202	15.8535	16.562				4	4	4	27.2	27.2	27.2	37.919	0	92.296	1844800000	45	O77735;O15126-2;O15126	O77735;O15126-2;O15126	Secretory carrier-associated membrane protein 1	SCAMP1	555
16.357	16.2391	16.148	16.4614	16.3784	15.924	15.6274	16.1764	15.6107	15.3945				3	3	3	9.4	9.4	9.4	35.647	0	35.657	309280000	8	O79874;P03886	O79874			557
14.3531	14.1468	14.1174	14.4528	14.3178	14.0537	13.4535	14.0184	13.7312	13.3477				2	2	2	7.5	7.5	7.5	39.055	0	9.5624	121640000	7	O79875	O79875			558
16.4825	16.1836	16.2538	16.3139	16.4697	16.0293	15.5472	16.2146	15.5815	15.2839				2	2	2	9.3	9.3	9.3	56.958	0	39.006	961490000	31	O79876	O79876			559
15.9549	15.3077	15.4476	15.8131	15.827	15.2682	14.6955	15.36	14.8695	14.1536				3	3	3	8.5	8.5	8.5	51.824	0	12.34	174900000	11	O79881;P03905	O79881			560
15.551	15.2578	15.1411	15.2808	15.2331	15.2011	15.799	15.3506	14.9713	15.2341				8	8	6	13.9	13.9	11.4	75.022	0	18.843	159680000	18	O94776;O94776-2	O94776;O94776-2	Metastasis-associated protein MTA2	MTA2	563
18.0229	17.6364	17.6681	17.5756	18.0817	17.5567	17.2283	17.9715	17.4622	17.2549				16	16	16	42.1	42.1	42.1	67.454	0	215.51	957240000	63	O94826	O94826	Mitochondrial import receptor subunit TOM70	TOMM70A	569
14.0015	13.5707	13.7078	14.0473	13.8031	14.0343	14.196	13.8201	13.246	14.0221				4	4	4	5.6	5.6	5.6	108.19	0	78.211	62619000	9	O94829	O94829	Importin-13	IPO13	570
12.2203	11.8161	12.7239	12.5774	12.024	11.9036	12.7096	12.1114	11.3257	12.0069				2	2	2	6.2	6.2	6.2	63.594	0	14.616	19584000	5	O94842-3;O94842-2;O94842;Q96NM4-3;Q96NM4;Q96NM4-4;Q96NM4-2;O15405-2;O15405	O94842-3;O94842-2;O94842;Q96NM4-3;Q96NM4;Q96NM4-4;Q96NM4-2;O15405-2;O15405	TOX high mobility group box family member 4;TOX high mobility group box family member 2;TOX high mobility group box family member 3	TOX4;TOX2;TOX3	572
17.0874	16.8314	16.9058	16.8162	16.9886	17.006	16.45	16.9312	16.1126	16.4662				14	14	14	17.7	17.7	17.7	137.61	0	250.9	832640000	70	O94856-9;O94856-4;O94856-12;O94856-6;O94856-13;O94856;O94856-11;O94856-7;O94856-5;O94856-10;O94856-3;O94856-8;O94856-2	O94856-9;O94856-4;O94856-12;O94856-6;O94856-13;O94856;O94856-11;O94856-7;O94856-5;O94856-10;O94856-3;O94856-8;O94856-2	Neurofascin	NFASC	573
14.8634	14.7262	14.3517	14.6481	14.6007	14.5074	15.1428	14.9905	14.336	14.8136				7	7	7	13.1	13.1	13.1	89.594	0	38.374	77597000	23	O94874;O94874-2;O94874-3	O94874;O94874-2;O94874-3	E3 UFM1-protein ligase 1	UFL1	575
14.5123	14.3423	14.1833	14.4616	14.4758	14.0697	14.3572	14.4634	13.8647	13.9007				6	6	6	18.6	18.6	18.6	54.862	0	84.113	90532000	17	O94888	O94888	UBX domain-containing protein 7	UBXN7	579
16.6896	16.1725	16.2363	16.0953	16.3194	16.2586	16.5168	16.5333	15.3494	16.2394				6	6	6	20.9	20.9	20.9	37.839	0	23.959	490550000	32	O94905;O94905-2;O94905-3;O75477	O94905	Erlin-2	ERLIN2	580
14.9669	14.7175	14.5401	14.3296	14.917	14.7855	14.9357	14.7683	14.0436	14.6184				6	6	6	7.4	7.4	7.4	102.43	0	47.57	191720000	18	O94906-2;O94906	O94906-2;O94906	Pre-mRNA-processing factor 6	PRPF6	581
15.8375	14.9531	15.4882	15.3598	14.8529	14.5627	14.9736	15.1204	14.3201	15.1097				4	3	3	3.3	2.2	2.2	183.67	0	7.0282	237650000	11	O94911-3;O94911	O94911-3;O94911	ATP-binding cassette sub-family A member 8	ABCA8	583
14.6554	14.2026	14.2508	14.3982	14.5043	14.1133	14.9206	14.4867	13.5509	14.4331				4	4	4	2.1	2.1	2.1	339.59	0	7.4201	23653000	9	O94915	O94915	Protein furry homolog-like	FRYL	585
20.2758	19.8149	19.9223	20.1524	19.9848	19.8544	19.2916	19.9765	19.2726	19.2216				18	18	3	41.4	41.4	8.2	73.46	0	303.25	4382300000	88	O94925;O94925-2	O94925	Glutaminase kidney isoform, mitochondrial	GLS	589
14.3008	13.9341	13.7829	13.614	14.0998	13.9648	13.6778	14.0965	13.5949	13.3199				2	2	2	6.6	6.6	6.6	71.478	0	76.336	226000000	9	O94952-1;O94952	O94952-1;O94952	F-box only protein 21	FBXO21	591
13.4311	12.8353	13.5065	13.4249	13.6813	13.3435	14.0623	13.7585	12.9067	13.2053				5	5	5	6.5	6.5	6.5	140.02	0	26.906	45541000	12	O94966-4;O94966-3;O94966;O94966-7;O94966-6;O94966-5;O94966-2	O94966-4;O94966-3;O94966;O94966-7;O94966-6;O94966-5	Ubiquitin carboxyl-terminal hydrolase 19	USP19	592
13.0548	13.1301	12.75	12.7565	13.1552	12.9144	12.5543	12.9416	12.2234	12.1275				5	5	5	11.4	11.4	11.4	98.515	0	48.446	32290000	12	O94967-2;O94967;O94967-3;O94967-4	O94967-2;O94967;O94967-3;O94967-4	WD repeat-containing protein 47	WDR47	593
18.7721	18.5032	18.6589	18.576	18.7289	18.6349	18.6303	18.6964	18.0311	18.4763				12	8	8	17.4	11.8	11.8	104.09	0	85.105	952580000	41	O94973-2;O94973;O94973-3	O94973-2;O94973;O94973-3	AP-2 complex subunit alpha-2	AP2A2	594
16.8165	16.742	16.8276	16.8267	16.7551	16.6628	17.0897	16.9716	16.2026	16.3841				8	8	8	7.3	7.3	7.3	117.67	0	36.788	431090000	18	O94979-6;O94979-3;O94979-10;O94979-4;O94979-9;O94979-2;O94979;O94979-8;O94979-7;O94979-5	O94979-6;O94979-3;O94979-10;O94979-4;O94979-9;O94979-2;O94979;O94979-8;O94979-7;O94979-5	Protein transport protein Sec31A	SEC31A	595
15.6503	15.2363	15.0661	14.9619	15.6355	15.1983	15.4462	15.2977	14.7247	15.1937				3	3	3	4.5	4.5	4.5	109.79	0	8.6285	128360000	7	O94985;O94985-2	O94985;O94985-2	Calsyntenin-1;Soluble Alc-alpha;CTF1-alpha	CLSTN1	596
15.7543	15.3486	15.6537	15.6311	15.5066	15.3568	14.3253	15.2905	14.7862	14.6437				6	6	6	40.9	40.9	40.9	22.329	0	54.683	115070000	19	O95057	O95057	GTP-binding protein Di-Ras1	DIRAS1	598
12.0256	11.5281	11.4487	11.6388	11.8952	11.443	12.0126	11.6735	10.7792	11.5673				2	2	2	10.6	10.6	10.6	32.011	0	8.5285	9039000	5	O95070	O95070	Protein YIF1A	YIF1A	599
12.6578	12.6501	12.2459	12.444	12.2492	12.3287	12.7769	12.2821	11.8015	12.6754				4	4	4	1.9	1.9	1.9	309.22	0	10.689	10782000	7	O95071-2;O95071	O95071-2;O95071	E3 ubiquitin-protein ligase UBR5	UBR5	600
13.0312	12.9408	13.2178	12.9514	13.1459	12.8757	13.5639	13.1831	12.5367	12.7633				5	5	4	7.2	7.2	6.6	125.87	0	18.758	50353000	12	O95104;O95104-3;O95104-2	O95104;O95104-3;O95104-2	Splicing factor, arginine/serine-rich 15	SCAF4	601
17.8931	17.5874	17.7247	17.6383	17.8159	17.7639	17.3047	17.7066	16.9873	17.1439				9	9	9	12.9	12.9	12.9	86.401	0	260.32	619490000	38	O95140;O95140-2	O95140	Mitofusin-2	MFN2	602
15.2262	14.7349	14.8984	14.908	15.0788	15.0251	15.2075	14.9956	14.3218	14.9739				12	12	12	15.8	15.8	15.8	133.27	0	66.229	148630000	29	O95155-2;O95155;O95155-4;O95155-3	O95155-2;O95155;O95155-4;O95155-3	Ubiquitin conjugation factor E4 B	UBE4B	604
13.9278	13.7074	13.6205	14.1744	13.7266	13.4487	14.0747	13.842	12.7987	13.9549				3	3	3	2.9	2.9	2.9	150.25	0	11.019	25458000	10	O95163	O95163	Elongator complex protein 1	IKBKAP	606
12.9986	11.5396	12.3725	12.5874	12.5656	12.5915	12.3799	12.4373	11.5484	12.5027				2	2	2	14.5	14.5	14.5	13.157	0	7.8484	18598000	5	O95164	O95164	Ubiquitin-like protein 3	UBL3	607
15.2162	14.9998	15.508	15.0338	15.8924	15.3749	15.6145	15.7079	14.546	14.5022				5	5	5	10	10	10	83.353	0	34.146	512150000	19	O95202;O95202-2;O95202-3	O95202	LETM1 and EF-hand domain-containing protein 1, mitochondrial	LETM1	610
15.1202	14.9732	15.0393	15.2024	15.135	14.7843	15.5162	15.2305	14.3589	15.3974				3	3	3	14.3	14.3	14.3	37.111	0	41.035	156180000	9	Q19QU3;O95218-2;O95218	Q19QU3;O95218-2;O95218	Zinc finger Ran-binding domain-containing protein 2	ZRANB2	611
14.3471	13.7402	13.8079	14.0374	14.071	13.9756	14.0862	14.0633	13.4117	14.1851				2	2	2	7.9	7.9	7.9	35.61	0	27.286	43932000	10	O95219-2;O95219	O95219-2;O95219	Sorting nexin-4	SNX4	612
13.4977	13.1709	13.188	13.219	13.3184	13.3008	13.3794	13.2481	12.3568	13.4246				3	3	3	9.1	9.1	9.1	59.031	0	16.273	53595000	13	O95260-2;O95260	O95260-2;O95260	Arginyl-tRNA--protein transferase 1	ATE1	615
14.4662	13.989	14.3473	14.0054	14.2943	14.1868	14.4445	14.4239	13.519	13.9796				4	4	4	7.8	7.8	7.8	52.054	0	25.181	115800000	20	O95319-5;O95319-2;O95319;O95319-4;O95319-3	O95319-5;O95319-2;O95319;O95319-4;O95319-3	CUGBP Elav-like family member 2	CELF2	618
14.8914	14.643	15.0013	15.1986	14.1082	13.5892	15.623	15.56	14.1388	14.8004				3	3	3	12	12	12	27.547	0	15.065	119510000	14	O95336	O95336	6-phosphogluconolactonase	PGLS	619
13.4307	13.2148	13.3182	13.3271	13.0789	13.3826	13.656	13.3202	12.6542	13.4387				4	4	4	6.5	6.5	6.5	77.959	0	10.257	23289000	8	O95352;O95352-2;O95352-3	O95352;O95352-2;O95352-3	Ubiquitin-like modifier-activating enzyme ATG7	ATG7	621
16.9805	16.4968	16.3976	16.7622	16.704	16.6057	16.9591	16.6474	16.0226	16.6731				15	15	15	21.1	21.1	21.1	119.52	0	93.919	885650000	78	O95373;O15397-2;O15397	O95373	Importin-7	IPO7	624
12.9293	12.6853	12.5954	12.9362	12.8674	12.3716	13.1027	13.0538	12.1405	12.4719				3	3	3	17.6	17.6	17.6	37.646	0	14.141	74306000	17	O95400	O95400	CD2 antigen cytoplasmic tail-binding protein 2	CD2BP2	627
13.2932	12.8808	12.8414	13.099	12.8724	13.1522	13.1823	13.1362	12.4127	13.2098				4	4	4	3.2	3.2	3.2	200.84	0	16.637	15686000	8	O95425-2;O95425-4;O95425-3;O95425	O95425-2;O95425-4;O95425-3;O95425	Supervillin	SVIL	628
15.6647	15.2983	15.4435	15.837	15.3584	15.1666	15.8977	15.4701	14.9425	15.1372				5	5	5	16.9	16.9	16.9	38.274	0	27.611	386800000	26	O95433;O95433-2	O95433;O95433-2	Activator of 90 kDa heat shock protein ATPase homolog 1	AHSA1	629
13.2604	12.7519	12.5297	12.644	13.2673	12.5957	13.3662	13.2088	12.1684	12.7291				4	4	4	5	5	5	119.75	0	13.707	26699000	9	O95486;O95486-2	O95486;O95486-2	Protein transport protein Sec24A	SEC24A	632
14.3963	13.9213	13.7751	13.9835	14.1058	13.8647	14.4659	14.1355	13.419	13.8882				5	5	5	5.6	5.6	5.6	133.63	0	18.814	43829000	14	O95487-2;O95487;O95487-3	O95487-2;O95487;O95487-3	Protein transport protein Sec24B	SEC24B	633
12.7059	12.7185	12.4004	12.2083	12.5168	12.3775	12.702	13.1841	12.2255	12.9687				3	3	3	4.4	4.4	4.4	126.16	0	8.2343	27785000	4	O95490-3;O95490-4;O95490-2;O95490-5;O95490;O95490-7;O95490-6	O95490-3;O95490-4;O95490-2;O95490-5;O95490;O95490-7;O95490-6	Latrophilin-2	LPHN2	634
15.163	14.9428	14.9352	14.8147	15.2888	14.9215	15.1652	15.025	14.3755	14.8337				5	3	3	10	6	6	80.419	0	14.458	72416000	9	O95573	O95573	Long-chain-fatty-acid--CoA ligase 3	ACSL3	638
12.2492	11.8508	12.1596	11.9569	12.2303	11.7898	12.7401	12.1026	11.134	12.4455				3	3	3	5.7	5.7	5.7	102.61	0	14.845	16948000	8	O95622-2;O95622;P51828	O95622-2;O95622	Adenylate cyclase type 5	ADCY5	640
14.4817	14.4575	14.2733	13.909	14.5403	14.3248	14.6192	14.3353	14.0138	13.9364				6	6	4	19.2	19.2	12.5	48.053	0	95.576	88069000	14	O95718;O95718-2;O95718-1	O95718;O95718-2;O95718-1	Steroid hormone receptor ERR2	ESRRB	647
16.2956	16.2027	16.199	16.2523	16.3399	16.2254	15.3734	15.9538	15.7234	15.6524				7	7	6	17.4	17.4	15.8	61.99	0	44.388	565650000	24	O95741;O95741-2	O95741;O95741-2	Copine-6	CPNE6	648
19.1793	18.7335	18.7641	18.822	19.0665	18.8105	18.7926	18.8672	18.1665	18.4088				14	12	12	25.7	22.2	22.2	94.511	0	280.07	4137600000	63	O95757	O95757	Heat shock 70 kDa protein 4L	HSPA4L	649
15.2739	15.126	15.0479	16.0765	15.6881	14.8498	16.0923	15.0607	14.0481	15.29				2	2	2	41.7	41.7	41.7	10.403	0	60.963	370080000	17	O95777	O95777	U6 snRNA-associated Sm-like protein LSm8	LSM8	651
19.4897	19.055	19.1834	19.0934	19.3613	19.1814	19.1182	19.3279	18.4985	18.91				26	26	22	41.2	41.2	35.6	105.36	0	323.31	4789200000	158	O95782-2;O95782	O95782-2;O95782	AP-2 complex subunit alpha-1	AP2A1	652
13.4788	12.959	12.9936	12.9099	13.2029	12.971	12.9592	13.0204	12.3638	12.8437				2	2	2	5.3	5.3	5.3	50.945	0	10.691	12802000	9	O95822-2;O95822	O95822-2;O95822	Malonyl-CoA decarboxylase, mitochondrial	MLYCD	658
19.8213	19.3859	19.3232	19.4701	19.6407	19.3654	19.3028	19.4324	19.032	18.961				8	8	8	17.7	17.7	17.7	66.294	0	85.019	3977800000	79	O95831-3;O95831;O95831-2;O95831-5;O95831-6;O95831-4	O95831-3;O95831;O95831-2;O95831-5	Apoptosis-inducing factor 1, mitochondrial	AIFM1	660
16.0297	15.5457	15.552	15.7596	15.8488	15.8706	16.4652	16.0088	15.0151	16.0432				4	4	4	6.6	6.6	6.6	92.069	0	72.278	923130000	22	O95834-3;O95834-2;O95834	O95834-3;O95834-2;O95834	Echinoderm microtubule-associated protein-like 2	EML2	661
17.1117	16.761	16.6204	16.3828	16.8458	16.8744	17.3953	17.0625	15.8542	16.8032				5	5	5	20.5	20.5	20.5	33.392	0	23.819	573540000	32	O95861;O95861-2;O95861-3;O95861-4	O95861;O95861-2;O95861-3;O95861-4	3(2),5-bisphosphate nucleotidase 1	BPNT1	664
17.0711	16.8285	16.6233	16.6704	16.9098	16.763	17.4737	16.9789	15.757	16.958				5	5	4	38.2	38.2	35.4	29.644	0	103.28	2044500000	31	O95865	O95865	N(G),N(G)-dimethylarginine dimethylaminohydrolase 2	DDAH2	665
15.6215	15.2353	15.3427	15.2877	15.5025	15.343	15.6655	15.2471	14.7849	15.0247				6	6	6	13.7	13.7	13.7	59.382	0	39.795	117920000	27	O95870-2;O95870	O95870-2;O95870	Abhydrolase domain-containing protein 16A	ABHD16A	666
13.5259	13.2117	13.2756	13.1328	13.6913	13.0435	13.6169	13.6557	12.7902	13.6487				2	2	2	14	14	14	19.206	0	4.8501	28194000	4	O95881	O95881	Thioredoxin domain-containing protein 12	TXNDC12	667
12.6364	12.572	12.1891	12.3999	12.5575	12.2068	12.8465	12.7621	11.9347	12.7057				3	3	3	4.7	4.7	4.7	106.46	0	5.7513	15017000	4	O95980	O95980	Reversion-inducing cysteine-rich protein with Kazal motifs	RECK	669
16.7659	16.3251	16.2575	16.3816	16.4609	16.2787	16.6582	16.5745	15.5426	16.2808				2	2	2	18	18	18	19.471	0	8.9508	192380000	6	O95989	O95989	Diphosphoinositol polyphosphate phosphohydrolase 1	NUDT3	671
14.6687	14.4535	14.1644	14.5159	14.378	14.2553	14.8548	14.4111	13.6508	14.4189				4	4	4	8.8	8.8	8.8	65.596	0	18.877	348610000	13	O96005-3;O96005-4;O96005	O96005-3;O96005-4;O96005	Cleft lip and palate transmembrane protein 1	CLPTM1	672
17.137	16.6602	16.8344	16.811	16.9907	16.7693	16.7888	16.8561	16.2613	16.437				7	7	7	27.4	27.4	27.4	37.893	0	51.264	525120000	38	O96008;O96008-2	O96008;O96008-2	Mitochondrial import receptor subunit TOM40 homolog	TOMM40	673
14.7484	14.417	14.4469	14.6587	14.7695	14.4539	15.1394	14.6625	14.0243	14.4357				7	7	6	21.9	21.9	19.1	47.46	0	34.755	145720000	23	O96019;O96019-2	O96019;O96019-2	Actin-like protein 6A	ACTL6A	676
19.2272	18.732	18.7858	18.8516	18.9521	18.6919	18.2598	18.7226	18.1445	17.8541				12	12	5	40	40	22.1	46.258	0	167.94	3432900000	119	O97580	O97580			677
15.0316	14.9181	14.3609	14.9777	15.2049	14.7586	15.7275	15.0191	13.6522	15.0275				3	3	3	34.7	34.7	34.7	11.153	0	11.47	488430000	9	P00172-2;P00172;P00167-2;P00167-3;P00167	P00172-2;P00172;P00167-2;P00167-3;P00167	Cytochrome b5	CYB5A	678
22.7744	22.445	22.4001	22.4579	22.599	22.4302	22.7128	22.6294	22.0414	22.3418				19	19	19	64.7	64.7	64.7	36.612	0	323.31	74598000000	299	P00336;P07195	P00336;P07195	L-lactate dehydrogenase B chain	LDHB	680
22.9254	23.1869	22.7362	23.0643	23.2248	22.9572	22.3038	22.7536	22.594	22.0541				17	17	16	59.9	59.9	58.7	36.618	0	323.31	28323000000	174	P00339;P00338-4;P00338;P00338-3;P00338-5;P00338-2	P00339			681
22.4904	22.0988	22.0605	22.1664	22.5469	22.118	21.7439	22.2897	21.7018	21.5217				15	15	15	58.6	58.6	58.6	35.484	0	323.31	39057000000	229	P00346;P40926;P40926-2	P00346;P40926	Malate dehydrogenase, mitochondrial	MDH2	682
16.3871	15.931	15.8693	15.9441	16.3621	15.7094	16.4654	16.3148	15.2019	16.0373				4	4	4	22.9	22.9	22.9	34.161	0	62.958	383320000	20	P00348;Q16836;Q16836-3;Q16836-2	P00348			683
16.6646	15.4975	16.2943	16.8028	16.3859	15.355	16.6303	15.9485	14.99	16.4476				6	6	6	13.8	13.8	13.8	54.861	0	26.743	181520000	29	P00352	P00352	Retinal dehydrogenase 1	ALDH1A1	684
24.2959	24.0455	23.9445	23.999	24.161	24.0176	23.8468	24.063	23.4324	23.5699				18	18	18	71.2	71.2	71.2	35.836	0	323.31	197370000000	1438	P00355;P04406-2;P04406	P00355			685
20.6039	20.0992	19.9745	20.3074	20.0995	19.8707	20.5385	20.3462	19.4489	20.2011				16	16	16	41.2	41.2	41.2	61.397	0	279.07	11351000000	176	P00367;P00367-3;P00367-2;P49448	P00367;P00367-3;P00367-2;P49448	Glutamate dehydrogenase 1, mitochondrial;Glutamate dehydrogenase 2, mitochondrial	GLUD1;GLUD2	686
15.2473	14.65	14.9735	15.1425	15.1374	15.0412	15.2413	14.9059	14.4353	15.1027				3	3	3	26.3	26.3	26.3	21.455	0	112.37	154590000	13	P00377	P00377			687
14.0208	13.3807	13.1534	17.1987	14.5799	14.5213	16.646	15.2826	12.4544	15.6741				5	5	5	7.6	7.6	7.6	122.2	0	38.316	332950000	32	P00450;CON__ENSEMBL:ENSBTAP00000031900	P00450	Ceruloplasmin	CP	690
16.0486	15.6628	15.8003	16.2979	16.0201	15.86	16.5018	15.9265	15.2779	15.6862				4	4	4	20.8	20.8	20.8	32.118	0	48.946	648630000	44	P00491	P00491	Purine nucleoside phosphorylase	PNP	691
21.7932	20.9976	21.4332	21.4739	21.4188	21.1632	20.9629	21.3147	20.7515	20.9585				12	12	12	49.9	49.9	49.9	46.474	0	246	14713000000	100	P00503;P17174;P17174-2	P00503			692
23.666	23.2157	23.0889	23.3031	23.7455	23.1854	22.9397	23.2991	22.8371	22.7002				23	23	16	67	67	50	47.436	0	323.31	91237000000	433	P00506	P00506			693
19.0333	18.5886	18.7445	18.7861	19.0977	18.6221	18.7583	18.8174	18.2285	18.3121				8	8	8	45.4	45.4	45.4	21.639	0	241.76	3628000000	53	P00571;P00568	P00571			694
20.6919	20.1862	20.3964	19.9194	20.3254	20.2221	21.1257	20.8445	19.9188	20.4114				9	9	6	34.8	34.8	23.2	37.294	0	194.2	7667200000	131	P00795	P00795			696
15.1504	14.562	14.6981	14.7969	15.0987	14.8064	14.6072	14.9662	14.1261	14.9746				2	2	2	9.1	9.1	9.1	11.206	0.0058562	2.5629	49472000	4	P00819;P14621	P00819;P14621	Acylphosphatase-2	ACYP2	697
21.1099	20.7336	20.7544	20.8508	21.0873	20.596	20.4025	20.674	20.3441	20.0785				13	13	13	34.3	34.3	34.3	51.629	0	323.31	17247000000	177	P00889;O75390	P00889;O75390	Citrate synthase, mitochondrial	CS	698
18.8676	18.7635	18.6059	22.5193	19.4926	19.4983	21.2275	19.6265	18.2722	19.5826				40	40	40	34.2	34.2	34.2	186.8	0	323.31	8136500000	253	P01025;CON__Q2UVX4;P01024	P01025			704
17.6189	17.2145	17.2207	17.2904	17.2517	17.2406	17.3608	17.4151	16.5429	17.2082				7	7	2	56.4	56.4	14.4	21.424	0	86.172	978670000	55	P01116-2;P01116	P01116-2;P01116	GTPase KRas;GTPase KRas, N-terminally processed	KRAS	707
18.2248	17.8932	16.7228	22.0477	18.383	18.5329	20.6888	18.6946	16.5726	19.1928				3	3	3	51.4	51.4	51.4	11.003	0	112.85	6719000000	63	P01846	P01846			708
21.2196	20.5642	20.4781	24.7309	21.6233	21.0332	23.6304	21.6506	20.0771	21.5048				7	7	6	78.7	78.7	72.3	15.039	0	100.8	28542000000	166	P01965;CON__P01966	P01965			711
23.1255	22.5244	22.1141	26.7123	23.5177	23.0736	25.485	23.5178	21.9489	23.5426				12	12	9	68.7	68.7	52.4	16.165	0	323.31	298540000000	704	P02067;P68871;P04246;P02101;P69892;P69891;P02100	P02067			713
13.6927	13.3817	13.2637	14.1552	13.8835	12.3616	18.4037	16.2296	14.1491	21.3949				5	5	5	33.5	33.5	33.5	19.746	0	12.982	1177200000	29	P02475;A0A140G945-2;A0A140G945;P02489	P02475			715
24.5873	24.2197	24.2834	24.7064	24.9067	25.2855	26.4676	25.459	23.4249	25.7534				36	36	30	64.4	64.4	55.4	53.667	0	323.31	466980000000	1508	P02543;P08670	P02543;P08670	Vimentin	VIM	716
19.9521	20.0611	19.8215	19.7138	19.7209	19.7628	18.1832	19.2632	19.289	17.4686				16	15	5	36.4	36.4	12.9	62.071	0	323.31	7934100000	199	P02547	P02547			717
13.3242	13.1998	12.5395	16.1416	13.3674	13.2773	15.2462	13.285	12.0903	13.6242				5	5	5	2.5	2.5	2.5	279.67	0	72.5	56019000	13	P02549-2;P02549	P02549-2;P02549	Spectrin alpha chain, erythrocytic 1	SPTA1	718
15.9858	15.6166	15.7462	15.7296	15.9099	15.5746	15.7208	15.8329	15.1556	15.5879				26	2	2	61.6	4.7	4.7	50.068	0	16.073	475740000	24	P02550	P02550			719
16.0587	15.4013	15.031	16.6476	15.4961	15.4932	17.7268	16.1312	14.8891	18.2345				2	2	2	6.3	6.3	6.3	55.928	0	22.271	347640000	14	P02675	P02675	Fibrinogen beta chain;Fibrinopeptide B;Fibrinogen beta chain	FGB	722
15.5937	14.7126	14.1169	15.8312	15.209	15.1905	17.1603	15.7384	14.2461	17.5195				2	2	2	6.4	6.4	6.4	49.496	0	53.048	212410000	14	P02679-2;P02679	P02679-2;P02679	Fibrinogen gamma chain	FGG	723
15.2669	15.1868	14.8901	17.7221	15.6354	15.3818	17.4401	16.5365	14.276	18.4207				14	14	14	11.3	11.3	11.3	262.62	0	314.08	697730000	71	P02751-1;P02751-6;P02751-5;P02751-3;P02751-17;P02751;P02751-8;P02751-7;P02751-11;P02751-14;P02751-9;P02751-10;P02751-4;P02751-13;P02751-12;P02751-16;P02751-2	P02751-1;P02751-6;P02751-5;P02751-3;P02751-17;P02751;P02751-8;P02751-7;P02751-11;P02751-14;P02751-9;P02751-10;P02751-4;P02751-13;P02751-12	Fibronectin;Anastellin;Ugl-Y1;Ugl-Y2;Ugl-Y3	FN1	724
16.5941	16.159	15.7739	16.0969	16.7309	16.0909	15.3631	16.0975	15.7491	15.7235				2	2	2	4.4	4.4	4.4	40.584	0	6.9879	236120000	8	P0DN78;P0DN77;P04001;P04000	P0DN78;P0DN77;P04001;P04000	Medium-wave-sensitive opsin 1;Long-wave-sensitive opsin 1	OPN1MW;OPN1LW	729
19.9873	19.5547	19.5822	19.5702	19.7402	19.5864	19.3205	19.5314	18.9423	19.159				12	12	9	48.6	48.6	39	39.42	0	226.02	7724000000	91	P04075;P04075-2	P04075;P04075-2	Fructose-bisphosphate aldolase A	ALDOA	731
15.9437	15.4997	15.3922	15.5453	15.7267	15.6655	15.8695	15.7359	14.9455	15.5406				6	6	6	16.2	16.2	16.2	76.832	0	94.032	198160000	41	P04175;P16435	P04175;P16435	NADPH--cytochrome P450 reductase	POR	734
21.8163	21.3626	21.2779	21.3666	21.449	20.7296	21.6611	21.3991	20.5346	21.3955				6	6	6	62.7	62.7	62.7	15.892	0	222.65	19726000000	84	P04178	P04178			735
15.7954	15.6061	15.5773	15.4537	15.5328	15.3004	14.1872	15.3085	14.86	14.5338				2	2	2	14.9	14.9	14.9	17.935	0	5.5386	379170000	14	P04216	P04216	Thy-1 membrane glycoprotein	THY1	738
19.0419	18.77	18.8197	18.8008	18.7236	18.603	16.9953	18.5145	18.0939	16.993				20	5	4	61.5	15.1	11	49.585	0	323.31	2212800000	38	P04350	P04350	Tubulin beta-4A chain	TUBB4A	741
12.6525	12.6884	12.3529	12.2528	12.814	12.6074	11.8267	12.3936	11.7551	12.4056				2	2	2	6.7	6.7	6.7	48.882	0.00050633	3.4437	14888000	4	P04404;P10645	P04404;P10645	Chromogranin-A;Vasostatin-1;Vasostatin-2;EA-92;ES-43;Pancreastatin;SS-18;WA-8;WE-14;LF-19;Catestatin;AL-11;GV-19;GR-44;ER-37;GE-25;Serpinin-RRG;Serpinin;p-Glu serpinin precursor	CHGA	743
16.2535	15.0496	15.6337	15.4972	15.1968	15.1238	16.2184	15.9818	14.6301	15.9782				5	5	5	14.7	14.7	14.7	51.657	0	21.86	269640000	21	P04424;P04424-2;P04424-3	P04424;P04424-2;P04424-3	Argininosuccinate lyase	ASL	744
17.6266	17.2543	16.7237	17.344	17.48	17.1706	18.2798	17.8686	16.5386	17.6308				7	7	7	59.8	59.8	59.8	28.068	0	211.05	1775000000	27	P04574;P04632;Q96L46	P04574;P04632	Calpain small subunit 1	CAPNS1	746
11.2276	10.67	11.1444	11.4611	11.4767	11.5296	12.6577	11.4193	10.4439	11.8663				3	3	3	6.2	6.2	6.2	62.567	0	10.121	4239700	5	P04626-3;P04626-2;P04626-5;P04626-4;P04626;Q15303-4;Q15303-3;Q15303-2;Q15303;P04626-6;P00533	P04626-3;P04626-2;P04626-5;P04626-4;P04626;Q15303-4;Q15303-3;Q15303-2;Q15303	Receptor tyrosine-protein kinase erbB-2;Receptor tyrosine-protein kinase erbB-4;ERBB4 intracellular domain	ERBB2;ERBB4	747
18.1687	17.6153	17.4415	17.5944	18.2463	17.4185	19.2595	17.9568	17.1378	18.5774				12	10	8	42	35.5	27.6	40.45	0	197.78	3706200000	71	P04899;P04899-6;P04899-3;P04899-5;P04899-2;P04899-4	P04899;P04899-6;P04899-3;P04899-5;P04899-2;P04899-4	Guanine nucleotide-binding protein G(i) subunit alpha-2	GNAI2	748
20.2717	20.0075	19.9934	19.8999	19.9779	19.9321	19.9654	20.0233	19.2016	19.8182				22	11	2	29.2	15.7	5.2	109.55	0	295.66	7889800000	145	P05023-3;P05023-4;P05023;P05023-2	P05023-3;P05023-4;P05023;P05023-2	Sodium/potassium-transporting ATPase subunit alpha-1	ATP1A1	750
19.904	19.7276	19.6462	19.5387	19.7393	19.4089	18.0455	19.4136	19.1163	18.3257				9	9	9	32.7	32.7	32.7	35.158	0	139.39	6138600000	94	P05027	P05027			752
14.9854	14.4483	14.5761	14.5646	14.5396	14.6345	14.5869	14.6245	13.8821	14.6623				5	5	5	9.6	9.6	9.6	86.97	0	23.251	109870000	19	Q5IS80;P79307;P05067-7;P05067-11;P05067-8;P05067-9;P05067;P05067-10;P05067-3;P05067-4;P05067-5;P05067-6;P05067-2	Q5IS80;P79307;P05067-7;P05067-11;P05067-8;P05067-9;P05067;P05067-10;P05067-3;P05067-4;P05067-5;P05067-6	Amyloid beta A4 protein;N-APP;Soluble APP-alpha;Soluble APP-beta;C99;Beta-amyloid protein 42;Beta-amyloid protein 40;C83;P3(42);P3(40);C80;Gamma-secretase C-terminal fragment 59;Gamma-secretase C-terminal fragment 57;Gamma-secretase C-terminal fragment 50;C31	APP	753
20.2885	19.7415	19.8379	19.8522	20.055	19.948	19.5903	19.8725	19.438	19.2157				13	8	6	38.6	25.5	16.8	32.852	0	101.69	8347400000	110	P05141	P05141	ADP/ATP translocase 2;ADP/ATP translocase 2, N-terminally processed	SLC25A5	757
16.0292	15.716	15.6971	15.8812	15.9258	15.9089	15.7886	15.9496	15.1426	15.4217				4	4	4	8.2	8.2	8.2	75.001	0	28.741	450420000	19	P05165-3;P05165-2;P05165	P05165-3;P05165-2;P05165	Propionyl-CoA carboxylase alpha chain, mitochondrial	PCCA	758
12.6278	12.5098	11.5856	12.5921	12.5082	12.3897	13.8372	13.3215	11.831	13.1197				3	3	3	10.1	10.1	10.1	57.304	0	22.288	31828000	9	P05186;P05186-3;P05186-2	P05186;P05186-3	Alkaline phosphatase, tissue-nonspecific isozyme	ALPL	759
15.5925	14.9471	15.1228	15.231	15.3301	15.0441	15.6199	15.3243	14.5506	15.2374				8	8	8	35.2	35.2	35.2	36.112	0	33.769	208330000	22	P05198;P20460	P05198	Eukaryotic translation initiation factor 2 subunit 1	EIF2S1	760
18.2726	17.5539	17.3022	17.6616	18.1423	17.6062	17.9811	17.7367	17.0993	17.598				7	7	3	29.6	29.6	11.7	40.593	0	40.173	2705900000	39	P05383;P22694-10;P22694-4;P22694-3;P22694;P22694-5;P22694-7;P22694-6;P22694-9;P22694-2;P22694-8	P05383;P22694-10;P22694-4;P22694-3;P22694;P22694-5;P22694-7;P22694-6;P22694-9;P22694-2	cAMP-dependent protein kinase catalytic subunit beta	PRKACB	761
17.8649	17.5509	17.4492	17.4017	17.8299	17.2294	17.9036	17.7919	16.9216	17.719				4	4	4	53.9	53.9	53.9	11.665	0	27.873	548920000	32	P05387;Q29315	P05387	60S acidic ribosomal protein P2	RPLP2	763
17.7783	17.3053	17.3057	17.5179	17.7836	17.422	18.2149	17.6076	16.8539	17.5922				6	6	6	10.5	10.5	10.5	46.836	0	17.293	2585300000	32	P05455	P05455	Lupus La protein	SSB	764
18.5882	17.8349	18.0252	18.0742	19.0568	18.0593	18.0686	18.4684	17.7289	17.8936				7	7	6	33.7	33.7	29.5	30.025	0	105.75	2032700000	35	P05937;P05937-2	P05937;P05937-2	Calbindin	CALB1	768
13.238	12.8342	12.858	13.3529	13.1034	12.6382	12.5709	12.6023	12.1435	12.5587				5	5	4	6.4	6.4	5.5	155.14	0	17.566	21695000	9	P06213-2;P06213	P06213-2;P06213	Insulin receptor;Insulin receptor subunit alpha;Insulin receptor subunit beta	INSR	770
14.9562	14.5029	14.4035	14.6473	14.4673	14.4649	16.6397	15.3493	13.7541	16.5095				3	3	3	6	6	6	68.417	0	23.416	105690000	18	P06276	P06276	Cholinesterase	BCHE	771
24.1682	23.8714	23.7632	23.9283	24.0186	23.7247	23.5187	23.8124	23.2527	22.966				23	23	23	63.9	63.9	63.9	56.559	0	323.31	119400000000	668	P06576	P06576	ATP synthase subunit beta, mitochondrial	ATP5B	775
12.9524	12.5499	12.6259	15.4592	13.4912	13.0968	13.2051	14.3196	12.9091	13.4123				2	2	2	26.3	26.3	26.3	13.242	0	41.148	51881000	10	P06702	P06702	Protein S100-A9	S100A9	776
14.8447	14.4304	14.5295	14.569	14.6375	14.5081	15.0752	14.5642	14	14.3728				2	2	2	8.3	8.3	8.3	25.097	0	8.065	176880000	11	P06730;P06730-3;P06730-2	P06730;P06730-3;P06730-2	Eukaryotic translation initiation factor 4E	EIF4E	777
24.6435	24.5452	24.2597	24.4106	24.6447	24.4845	25.1736	24.8067	23.6298	24.7967				21	21	16	52.1	52.1	40.6	47.168	0	323.31	251110000000	960	P06733;P06733-2	P06733;P06733-2	Alpha-enolase	ENO1	778
19.0639	18.5366	18.7943	18.8689	18.8145	18.446	19.3827	18.8613	17.974	19.0603				17	17	15	23.7	23.7	19.6	93.133	0	251.48	7288900000	103	P06737-2;P06737	P06737-2;P06737	Glycogen phosphorylase, liver form	PYGL	779
14.2107	13.9196	13.9317	14.5003	14.1437	14.0943	14.8789	14.1491	13.4521	13.988				4	4	4	14.6	14.6	14.6	38.177	0	7.0557	86754000	9	P06746	P06746	DNA polymerase beta	POLB	780
18.6651	18.2164	18.4497	18.4186	18.7149	18.2296	18.6958	18.6994	17.6747	18.2397				5	5	5	29.6	29.6	29.6	32.575	0	236.7	3400700000	93	P06748;P06748-2;P06748-3	P06748;P06748-2;P06748-3	Nucleophosmin	NPM1	781
17.1144	16.2873	16.4191	16.8214	16.9453	16.8494	16.6315	16.9033	16.3234	17.5045				11	11	7	31.9	31.9	21.8	28.922	0	27.368	546850000	37	P06753-6;P06753-3;P06753-2;A1XQV4;P06753-4;P06753-5;P06753;P06753-7	P06753-6;P06753-3;P06753-2;A1XQV4;P06753-4;P06753-5;P06753	Tropomyosin alpha-3 chain	TPM3	782
15.8718	15.4176	15.3742	15.5305	15.541	15.4804	16.1059	15.6676	14.6912	15.6954				7	7	7	10.1	10.1	10.1	111.13	0	48.763	142900000	31	P06756-3;P06756-2;P06756	P06756-3;P06756-2;P06756	Integrin alpha-V;Integrin alpha-V heavy chain;Integrin alpha-V light chain	ITGAV	783
15.0407	14.4413	13.6589	17.3274	15.4957	15.3163	17.3564	15.7724	13.8955	15.7203				12	12	11	20.8	20.8	20.8	90.614	0	143.77	225900000	41	P06867;Q15195;P00747	P06867			785
25.163	24.7694	24.8655	24.8675	25.0959	25.0598	25.2666	24.9454	24.4141	24.8635				5	5	2	32.5	32.5	7.9	13.92	0	157.04	170180000000	162	Q16778;P33778;P23527;P06899;Q8N257;Q6DRA6;Q6DN03	Q16778;P33778;P23527;P06899;Q8N257;Q6DRA6;Q6DN03	Histone H2B type 2-E;Histone H2B type 1-B;Histone H2B type 1-O;Histone H2B type 1-J;Histone H2B type 3-B;Putative histone H2B type 2-D;Putative histone H2B type 2-C	HIST2H2BE;HIST1H2BB;HIST1H2BO;HIST1H2BJ;HIST3H2BB;HIST2H2BD;HIST2H2BC	786
14.3108	13.9909	14.0944	13.9417	14.2027	14.1726	14.4545	14.3006	13.5328	14.0438				3	3	3	1.4	1.4	1.4	380.11	0.0009879	3.1243	63440000	4	P06935;Q9Q6P4;P14335	P06935			787
18.0776	18.2898	18.1096	17.9337	17.8596	17.7112	14.8647	17.653	17.3246	14.4124				14	3	3	33.5	9.8	9.8	61.516	0	48.718	4428100000	28	P07196	P07196	Neurofilament light polypeptide	NEFL	789
18.2098	18.472	18.0297	18.2758	18.1266	18.3778	15.6221	17.5487	17.5869	15.5634				12	10	2	15.5	13.3	3.5	102.47	0	166.16	3253400000	107	P07197;P07197-2	P07197	Neurofilament medium polypeptide	NEFM	790
19.6598	19.3221	19.2516	19.4086	19.5594	19.2316	19.9099	19.5685	18.7062	19.5334				7	7	7	16.1	16.1	16.1	57.116	0	163.06	4301800000	49	P07237	P07237	Protein disulfide-isomerase	P4HB	792
20.8741	20.6973	20.6424	20.6589	20.944	20.66	21.1199	20.6568	20.1914	20.5316				2	2	2	11.9	11.9	11.9	19.167	0	11.186	3316600000	76	P07305-2;P07305	P07305-2;P07305	Histone H1.0;Histone H1.0, N-terminally processed	H1F0	793
21.8685	21.6076	21.6087	21.7123	21.5583	21.4649	21.9296	21.7817	20.936	21.4465				23	5	5	58.8	16.2	16.2	49.67	0	153.78	17967000000	96	Q767L7;P07437	Q767L7;P07437	Tubulin beta chain	TUBB	796
17.1402	16.9274	16.7167	16.7753	17.0578	16.8919	17.1826	17.0858	16.1133	16.5882				7	7	6	22.1	22.1	19.7	42.921	0	140.17	697520000	38	P07802;P10644;P10644-2	P07802;P10644;P10644-2	cAMP-dependent protein kinase type I-alpha regulatory subunit;cAMP-dependent protein kinase type I-alpha regulatory subunit, N-terminally processed	PRKAR1A	799
17.4322	17.0618	17.1165	17.1918	17.2211	17.073	17.4874	17.2741	16.5249	17.096				11	11	11	8.1	8.1	8.1	170.59	0	68.61	635270000	43	P07814	P07814	Bifunctional glutamate/proline--tRNA ligase;Glutamate--tRNA ligase;Proline--tRNA ligase	EPRS	800
13.5522	13.277	12.7244	13.1844	13.3036	13.2458	14.2426	13.783	12.2518	13.8593				3	3	3	7.7	7.7	7.7	43.363	0	8.2311	20323000	9	P07902;P07902-2	P07902;P07902-2	Galactose-1-phosphate uridylyltransferase	GALT	801
19.8011	19.3255	19.5744	19.3904	19.658	19.4508	19.9729	19.6754	18.9603	19.3954				8	8	4	26.6	26.6	19.1	32.337	0	123.57	2744200000	99	P07910-2;P07910;P07910-4;B2RXH8;P07910-3	P07910-2;P07910;P07910-4;B2RXH8	Heterogeneous nuclear ribonucleoproteins C1/C2;Heterogeneous nuclear ribonucleoprotein C-like 2	HNRNPC;HNRNPCL2	802
12.4585	11.5602	11.8659	12.0192	11.9284	12.3145	12.875	12.1626	11.1502	12.9826				3	2	2	7.4	5.9	5.9	60.801	0	32.636	29648000	7	P07947	P07947	Tyrosine-protein kinase Yes	YES1	804
13.0537	13.0568	13.0188	13.1149	13.3816	12.9755	13.1963	13.2798	12.1442	13.0093				4	3	3	5	4.2	4.2	154.79	0	9.0346	17734000	9	P08069	P08069	Insulin-like growth factor 1 receptor;Insulin-like growth factor 1 receptor alpha chain;Insulin-like growth factor 1 receptor beta chain	IGF1R	808
15.0345	14.307	14.413	15.0421	14.1956	14.43	15.403	14.931	13.6798	15.6824				6	5	5	30.1	27.9	27.9	35.828	0	27.156	114470000	20	P08132;P09525;P09525-2	P08132;P09525;P09525-2	Annexin A4	ANXA4	809
18.0716	18.2653	17.8538	18.1596	18.1642	18.0189	18.4113	18.2779	17.6023	17.9287				9	9	9	13.7	13.7	13.7	72.423	0	51.085	1876600000	35	P08133-2;P08133	P08133-2;P08133	Annexin A6	ANXA6	810
15.4186	15.4135	14.0763	15.2774	15.313	15.2827	16.8411	15.6162	13.2383	15.8046				7	2	2	55.4	18.7	18.7	22.006	0	26.985	878960000	7	P08134	P08134	Rho-related GTP-binding protein RhoC	RHOC	811
16.3807	16.4768	16.1891	16.1816	15.7493	16.46	15.7903	17.0881	15.8411	16.5192				4	4	4	26.4	26.4	26.4	35.766	0	42.161	933420000	30	P08138-2;P08138	P08138-2;P08138	Tumor necrosis factor receptor superfamily member 16	NGFR	812
15.4455	14.9449	15.0355	15.165	15.072	15.0096	15.7599	15.456	14.3863	15.288				2	2	2	4.2	4.2	4.2	57.944	0	19.032	229290000	11	P08195-2;P08195-3;P08195;P08195-4	P08195-2;P08195-3;P08195;P08195-4	4F2 cell-surface antigen heavy chain	SLC3A2	814
19.2539	18.8474	18.7742	18.8311	19.1257	18.9237	19.0723	19.076	18.2927	18.6769				29	16	13	47.2	26	22.7	83.263	0	323.31	8855400000	111	P08238;Q58FF7	P08238	Heat shock protein HSP 90-beta	HSP90AB1	815
15.026	14.5542	14.6538	14.6772	14.7251	14.4873	15.2847	14.8248	13.9461	14.448				7	7	7	13.6	13.6	13.6	66.558	0	39.725	119970000	24	P08240-2;P08240	P08240-2;P08240	Signal recognition particle receptor subunit alpha	SRPR	816
15.6893	15.1361	15.3373	15.5166	15.4377	15.3164	16.2661	15.5104	14.8252	15.5668				6	6	6	19.5	19.5	19.5	54.817	0	48.527	114980000	26	P08243-3;P08243-2;P08243	P08243-3;P08243-2;P08243	Asparagine synthetase [glutamine-hydrolyzing]	ASNS	817
16.8732	16.1917	16.5356	16.3312	16.545	16.4388	16.08	16.3743	15.7586	15.901				4	4	4	20.8	20.8	20.8	33.845	0	11.524	328390000	13	P08247;P08247-2	P08247;P08247-2	Synaptophysin	SYP	818
17.5329	17.1802	17.0861	17.2538	17.3499	17.0247	16.7577	17.1989	16.7022	16.3755				3	3	3	19.7	19.7	19.7	35.422	0	124.03	1302600000	84	P08574	P08574	Cytochrome c1, heme protein, mitochondrial	CYC1	822
14.7185	14.3927	14.161	14.8628	14.8356	14.2057	15.0603	14.5813	14.1964	14.443				3	2	2	19.1	15.6	15.6	25.486	0	41.605	72021000	4	P08579	P08579	U2 small nuclear ribonucleoprotein B	SNRPB2	823
15.9474	15.5731	15.7396	15.6808	16.0149	15.877	16.3056	15.8591	15.3485	15.9179				3	3	3	21.7	21.7	21.7	19.79	0	6.3613	153920000	8	P08621-3;P08621-2;P08621	P08621-3;P08621-2;P08621	U1 small nuclear ribonucleoprotein 70 kDa	SNRNP70	824
21.1415	20.815	20.7388	20.9291	21.0176	20.7998	21.2586	21.0463	20.4171	20.8877				8	8	8	52.6	52.6	52.6	15.524	0	184.52	3902200000	35	Q6QAP7;P08708	Q6QAP7;P08708	40S ribosomal protein S17	RPS17	825
20.8754	20.6569	20.7289	21.1569	20.9447	20.9095	23.3779	21.8213	20.0108	22.739				17	17	16	55	55	55	35.936	0	291.77	15222000000	111	P08758	P08758	Annexin A5	ANXA5	827
23.0131	22.5591	22.0238	26.3877	23.2545	23.1114	25.0518	23.3754	21.7294	23.8715				38	38	37	57.3	57.3	56.2	69.691	0	323.31	166530000000	818	P08835;CON__P02769	P08835			828
18.6921	18.2996	18.3417	18.4003	18.5831	18.2157	18.8151	18.709	17.7875	18.3477				12	12	12	55.3	55.3	55.3	32.928	0	192.93	2401500000	100	Q4GWZ2;P08865	Q4GWZ2;P08865	40S ribosomal protein SA	RPSA	829
13.0292	12.481	12.6661	12.6475	12.7391	11.9138	13.0523	12.6522	11.8211	12.4529				2	2	2	7.3	7.3	7.3	30.736	0.00052002	3.7996	27565000	5	Q5IS69;P09038-2;P09038-3;P09038-1;P09038	Q5IS69;P09038-2;P09038-3;P09038-1;P09038	Fibroblast growth factor 2	FGF2	830
22.3826	22.1477	22.0992	22.294	22.2012	21.9766	21.7369	22.0643	21.6513	21.347				18	14	13	62.2	53.2	53.2	47.268	0	323.31	54983000000	279	P09104;P09104-2	P09104;P09104-2	Gamma-enolase	ENO2	831
14.1477	14.0215	13.4452	13.5944	13.9599	13.4592	14.495	14.7517	12.4287	12.9777				2	2	2	18.9	18.9	18.9	17.394	0	31.007	184300000	7	P09234	P09234	U1 small nuclear ribonucleoprotein C	SNRPC	834
19.1107	18.7679	18.7179	18.7208	19.0543	18.9058	19.2775	18.8754	18.2523	18.7719				6	6	5	22.3	22.3	16.7	24.893	0	138.37	13097000000	63	P09429;P12682;B2RPK0	P09429;P12682	High mobility group protein B1	HMGB1	835
17.239	16.2652	16.9265	15.9365	16.5368	16.5701	16.3599	16.9253	15.8238	16.6443				4	4	4	34.8	34.8	34.8	15.85	0	62.22	460390000	36	P09455;P09455-2;P09455-3	P09455;P09455-2;P09455-3	Retinol-binding protein 1	RBP1	836
20.0822	19.834	19.8155	19.9198	19.9285	19.6824	19.1167	19.9085	19.4286	19.3319				12	11	3	40.4	37.3	8.2	40.05	0	323.31	11447000000	120	P09471	P09471	Guanine nucleotide-binding protein G(o) subunit alpha	GNAO1	837
17.2306	16.1536	16.4335	16.2598	17.0075	17.0017	16.8584	16.8481	16.0191	17.976				11	8	3	30.3	25	14.1	32.865	0	55.445	363680000	36	P09493-10;P09493-4;P09493;P42639;P09493-6;P09493-9;P09493-3;P09493-2;P09493-8;P09493-7	P09493-10;P09493-4;P09493;P42639;P09493-6;P09493-9;P09493-3;P09493-2;P09493-8;P09493-7	Tropomyosin alpha-1 chain	TPM1	839
14.1956	13.6178	13.2187	12.9895	13.3691	12.9338	12.9166	13.6923	12.0304	13.1209				2	2	2	14	14	14	25.19	0	12.402	199060000	5	P09497;P09497-2	P09497;P09497-2	Clathrin light chain B	CLTB	841
20.8446	20.6295	20.2625	23.689	20.9459	21.0517	22.5712	21.3517	19.6599	21.5866				28	28	24	51.3	51.3	43.1	76.967	0	323.31	29750000000	301	P09571;P02788-2;P02787;P02788	P09571			842
21.0078	20.7619	20.8309	20.5783	20.7596	20.587	20.1478	20.6001	20.2206	20.1198				9	9	4	34.6	34.6	19.8	54.185	0	213.51	9801900000	79	P09623	P09623			844
19.4459	19.0994	19.0489	19.1718	19.2083	19.1647	19.3806	19.1696	18.4821	18.9648				10	10	10	37.5	37.5	37.5	29.386	0	320.48	5912500000	166	P09651-3;P09651-2;P09651;Q32P51	P09651-3;P09651-2;P09651;Q32P51	Heterogeneous nuclear ribonucleoprotein A1;Heterogeneous nuclear ribonucleoprotein A1, N-terminally processed;Heterogeneous nuclear ribonucleoprotein A1-like 2	HNRNPA1;HNRNPA1L2	845
14.572	14.2763	14.2991	14.4821	14.6995	14.1626	14.7433	14.4578	14.0888	14.4177				4	4	4	23.5	23.5	23.5	28.415	0	16.526	231240000	8	P09661	P09661	U2 small nuclear ribonucleoprotein A	SNRPA1	846
18.6195	18.1902	18.2171	18.2281	18.4691	18.2612	18.8493	18.5085	17.6073	18.3602				25	25	25	22.7	22.7	22.7	113.08	0	200.79	2087900000	91	P09874	P09874	Poly [ADP-ribose] polymerase 1	PARP1	847
16.2157	15.7821	15.8295	16.0233	16.0574	15.8646	16.3344	16.1256	15.035	16.1992				5	5	5	11.9	11.9	11.9	66.851	0	27.417	243530000	31	P09960-4;P09960;P09960-3;P09960-2	P09960-4;P09960;P09960-3;P09960-2	Leukotriene A-4 hydrolase	LTA4H	848
20.6568	20.2286	20.3337	20.2975	20.3813	20.3421	19.6684	20.3096	19.7802	20.1213				10	7	7	34.3	24.7	24.7	39.455	0	323.31	39590000000	226	P09972;P05062	P09972	Fructose-bisphosphate aldolase C	ALDOC	849
13.792	13.488	12.712	16.7917	14.0527	14.2288	16.3595	14.8679	12.4729	16.2156				3	3	3	2.6	2.6	2.6	187.7	0	8.1222	28412000	11	P0C0L4-2;P0C0L5;P0C0L4	P0C0L4-2;P0C0L5;P0C0L4	Complement C4-A;Complement C4 beta chain;Complement C4-A alpha chain;C4a anaphylatoxin;C4b-A;C4d-A;Complement C4 gamma chain;Complement C4-B;Complement C4 beta chain;Complement C4-B alpha chain;C4a anaphylatoxin;C4b-B;C4d-B;Complement C4 gamma chain	C4A;C4B	851
17.6638	17.2946	17.4322	17.4524	17.8566	17.449	17.816	17.4491	17.1049	17.3399				5	3	3	53.9	41.4	41.4	13.509	0	18.698	5929900000	34	Q71UI9;P0C0S5;Q71UI9-4;Q71UI9-2;Q71UI9-3;Q71UI9-5	Q71UI9;P0C0S5;Q71UI9-4;Q71UI9-2;Q71UI9-3	Histone H2A.V;Histone H2A.Z	H2AFV;H2AFZ	852
14.7507	14.625	14.5307	14.8345	14.3964	14.5162	15.2873	14.9461	13.8194	14.7821				3	3	3	11.1	11.1	11.1	39.827	0	13.268	86951000	10	P0C5I2;Q9Y5P6;Q9Y5P6-2	P0C5I2;Q9Y5P6;Q9Y5P6-2	Mannose-1-phosphate guanyltransferase beta	GMPPB	853
13.2571	12.2856	13.1837	12.827	13.0177	12.6598	12.8584	12.943	12.1034	12.1721				3	3	3	4.8	4.8	4.8	129.25	0	5.1238	40613000	6	P0CA12;P0CA10	P0CA12			855
16.4345	16.2656	15.9368	16.2865	16.2388	16.1724	16.4087	16.3959	15.7628	16.1201				5	5	5	29.2	29.2	29.2	27.872	0	45.014	967840000	31	P0DN76;Q01081-2;Q01081;Q01081-4;Q29350;Q01081-3;Q8WU68-3;Q8WU68-2;Q8WU68	P0DN76;Q01081-2;Q01081;Q01081-4	Splicing factor U2AF 35 kDa subunit	U2AF1	858
20.0442	19.5249	19.722	19.5118	20.0462	19.7284	19.7973	19.8215	19.1675	19.7839				8	8	7	80.5	80.5	80.5	16.837	0	246.07	20485000000	132	P0DP25;P0DP24;P0DP23	P0DP25;P0DP24;P0DP23			859
15.4494	15.2114	15.0232	15.089	15.4087	15.0363	16.0534	15.467	14.5907	15.4453				4	4	4	10.8	10.8	10.8	58.482	0	76.983	142930000	16	P10155-3;P10155-5;P10155-4;P10155;P10155-2	P10155-3;P10155-5;P10155-4;P10155;P10155-2	60 kDa SS-A/Ro ribonucleoprotein	TROVE2	862
20.0587	19.8297	19.5526	19.7746	19.7954	19.567	19.6583	19.8067	19.2508	19.0463				14	14	14	53.1	53.1	53.1	50.101	0	323.31	10868000000	163	P10173-2;P10173;P07954-2;P07954	P10173-2;P10173;P07954-2;P07954	Fumarate hydratase, mitochondrial	FH	863
17.6438	17.4202	17.5096	17.3723	17.8761	17.578	17.8648	17.6596	17.1183	17.3751				6	6	4	16	16	10.8	21.364	0	23.157	5241400000	35	P16403;P10412;P16402	P16403;P10412;P16402	Histone H1.2;Histone H1.4;Histone H1.3	HIST1H1C;HIST1H1E;HIST1H1D	865
16.7713	16.1728	16.4456	16.9087	16.5293	16.3994	16.2689	16.4044	15.8238	15.8674				7	7	7	16.1	16.1	16.1	68.996	0	113.46	1553200000	71	P10515	P10515	Dihydrolipoyllysine-residue acetyltransferase component of pyruvate dehydrogenase complex, mitochondrial	DLAT	866
21.685	21.5437	21.3278	21.5222	21.937	21.3498	22.0496	21.9986	20.9734	22.0079				13	13	3	69.9	69.9	12	18.518	0	103.75	24285000000	86	P10668	P10668			871
16.6024	16.676	15.6509	15.8103	16.8088	16.6513	15.4163	16.475	16.3614	15.3857				3	3	3	2.8	2.8	2.8	135.36	0	11.915	1652800000	25	P10745	P10745	Retinol-binding protein 3	RBP3	872
18.6939	18.3745	18.187	18.2697	18.474	18.3217	18.735	18.7095	17.745	18.9692				12	12	12	45.4	45.4	45.4	49.023	0	323.31	2591400000	66	P10775	P10775			873
21.6627	21.3336	21.2095	21.4285	21.504	21.1551	21.0975	21.452	20.6493	20.797				24	24	24	55.3	55.3	55.3	61.054	0	323.31	26677000000	311	P10809;P10809-2	P10809	60 kDa heat shock protein, mitochondrial	HSPD1	874
21.3131	20.7465	20.876	20.9211	20.916	20.7714	21.3613	21.1079	20.2316	20.9452				26	25	25	38.8	38.8	38.8	72.332	0	323.31	13387000000	274	P11021;P34935	P11021	78 kDa glucose-regulated protein	HSPA5	876
16.5711	16.0512	16.3213	15.8939	16.3664	16.1124	16.7401	16.0567	15.6669	16.0589				13	13	13	9.6	9.6	9.6	177.6	0	112.15	521320000	50	P11047	P11047	Laminin subunit gamma-1	LAMC1	877
17.118	16.783	17.0213	17.2184	16.8568	16.5919	16.3128	16.9043	16.1872	16.2978				13	13	13	11.8	11.8	11.8	199.08	0	109.88	1494500000	41	P11137-3;P11137;P11137-2;P11137-4	P11137-3;P11137	Microtubule-associated protein 2	MAP2	878
21.9831	21.6581	21.5802	21.7189	21.7691	21.5821	21.9633	21.8155	21.2082	21.532				30	30	22	64.9	64.9	49.1	70.897	0	323.31	41728000000	572	P11142;P11142-2	P11142;P11142-2	Heat shock cognate 71 kDa protein	HSPA8	879
18.4989	18.2986	18.1771	18.0766	18.3988	17.9563	18.3237	18.2413	17.962	17.6403				6	6	6	10.6	10.6	10.6	54.035	0	25.01	4681700000	48	P20303;P11166	P20303;P11166	Solute carrier family 2, facilitated glucose transporter member 1	SLC2A1	881
14.9589	15.0219	14.7854	15.4576	14.9065	14.6772	15.3032	14.9175	14.4454	14.5745				6	5	5	13.4	10.8	10.8	63.254	0	53.138	168870000	10	P11171-6;P11171-4;P11171-3;P11171-7;P11171-5;P11171-2;P11171	P11171-6;P11171-4;P11171-3;P11171-7;P11171-5;P11171-2;P11171	Protein 4.1	EPB41	882
15.0823	14.7341	14.8483	14.7574	14.8841	14.5432	15.3866	14.8331	14.1519	15.2192				3	3	3	12.1	12.1	12.1	52.221	0	7.3131	116780000	6	P11172;P11172-2;P11172-3	P11172;P11172-2;P11172-3	Uridine 5-monophosphate synthase;Orotate phosphoribosyltransferase;Orotidine 5-phosphate decarboxylase	UMPS	883
18.7786	18.319	18.2758	18.4001	18.5058	18.2271	17.8597	18.3441	17.8717	17.9136				7	7	7	28.7	28.7	28.7	39.233	0	83.527	1781900000	57	P11177;P11177-2;P11177-3	P11177;P11177-2;P11177-3	Pyruvate dehydrogenase E1 component subunit beta, mitochondrial	PDHB	884
18.8368	18.5753	18.4061	18.5278	18.6431	18.4461	18.7325	18.6739	17.7832	18.6183				16	14	13	25.3	21.2	20.2	96.695	0	136.77	2217400000	66	P11216	P11216	Glycogen phosphorylase, brain form	PYGB	886
15.6324	15.4491	15.3624	15.463	15.2185	15.2679	15.2834	15.2973	14.4125	15.1192				5	2	2	29.6	7.3	7.3	23.567	0	19.953	299430000	6	P11233	P11233	Ras-related protein Ral-A	RALA	888
17.5671	17.1616	17.0838	17.3954	17.1484	17.2564	17.6225	17.3569	16.5742	17.2349				6	6	3	36.9	36.9	14.6	23.408	0	111.63	1226800000	26	P11234;P11234-2;P11234-3	P11234;P11234-2;P11234-3	Ras-related protein Ral-B	RALB	889
13.3542	13.4484	13.1154	13.5092	13.586	13.4408	13.632	13.4434	12.6768	13.2926				4	3	3	3.7	2.9	2.9	137.73	0	10.529	32741000	8	P11274-2;P11274	P11274-2;P11274	Breakpoint cluster region protein	BCR	890
17.6059	17.2138	17.1457	18.6027	17.3343	17.1352	17.775	17.2711	16.6669	16.4481				18	17	17	9.9	9.5	9.5	267.82	0	127.5	593590000	66	P11277-2;P11277;P11277-3	P11277-2;P11277;P11277-3	Spectrin beta chain, erythrocytic	SPTB	891
17.0831	16.8861	16.7841	17.0265	17.1095	16.8419	17.2906	17.1541	16.5196	16.8785				10	10	10	15.8	15.8	15.8	90.725	0	24.371	281830000	29	P11387;Q969P6-2;Q969P6	P11387	DNA topoisomerase 1	TOP1	892
16.5957	16.0223	16.4021	16.8655	16.5263	16.158	17.2156	16.6809	15.3134	16.6444				5	5	5	12.2	12.2	12.2	59.256	0	21.272	688590000	17	P11413;P11413-3;P11413-2	P11413;P11413-3;P11413-2	Glucose-6-phosphate 1-dehydrogenase	G6PD	893
21.8086	21.5469	21.299	21.4877	21.6267	21.4496	21.3558	21.3869	21.1843	20.77				14	14	13	43.1	43.1	40	40.04	0	323.31	27616000000	277	P11488;A8MTJ3;P19087	P11488	Guanine nucleotide-binding protein G(t) subunit alpha-1	GNAT1	895
18.7881	18.6234	18.6459	18.7327	18.8023	18.4747	18.6742	18.7039	18.0592	18.2906				15	15	15	19.7	19.7	19.7	129.63	0	190.48	1662000000	77	P11498;P11498-2	P11498	Pyruvate carboxylase, mitochondrial	PC	896
16.6597	16.3744	16.3143	16.545	16.4399	16.3598	17.1658	16.6468	15.6689	16.8211				7	7	7	10.8	10.8	10.8	101.56	0	110.47	442720000	31	P11586	P11586	C-1-tetrahydrofolate synthase, cytoplasmic;Methylenetetrahydrofolate dehydrogenase;Methenyltetrahydrofolate cyclohydrolase;Formyltetrahydrofolate synthetase;C-1-tetrahydrofolate synthase, cytoplasmic, N-terminally processed	MTHFD1	897
20.0241	19.8039	19.6734	19.7493	19.9332	19.7605	20.0684	20.0009	19.109	19.8783				25	25	18	35.7	35.7	24.5	109.72	0	323.31	5429700000	127	P11607-2;P11607;P16615-5;P16615-2;P16615-3;P16615;P16615-4	P11607-2;P11607;P16615-5;P16615-2;P16615-3;P16615;P16615-4	Sarcoplasmic/endoplasmic reticulum calcium ATPase 2	ATP2A2	898
23.4877	23.0292	23.1904	23.1542	23.2192	23.0699	23.1935	23.0991	22.5102	23.0146				9	9	9	41.9	41.9	41.9	36.454	0	204.07	48178000000	193	P11708;P40925;P40925-3;P40925-2	P11708			899
17.4048	17.3584	17.4525	17.6498	17.4255	17.388	18.2533	17.7286	16.7129	17.7614				4	4	4	13.4	13.4	13.4	39.724	0	26.81	1208700000	27	P11766	P11766	Alcohol dehydrogenase class-3	ADH5	900
18.5017	18.1151	18.0186	18.3622	18.3949	17.9321	18.3361	18.2268	17.1767	18.2079				6	6	2	29.6	29.6	9.3	35.054	0	216.61	1966100000	50	P11908-2;P11908;P21108	P11908-2;P11908	Ribose-phosphate pyrophosphokinase 2	PRPS2	903
18.6175	18.2908	18.2704	18.3134	18.4536	18.2513	18.6782	18.5553	17.8091	18.3497				16	16	10	36.2	36.2	21.6	61.18	0	177.96	1706700000	58	P11940-2;P11940;Q9H361;Q4VXU2;Q4VXU2-2	P11940-2;P11940	Polyadenylate-binding protein 1	PABPC1	904
16.3754	15.8707	16.1421	15.8748	16.1901	16.0661	16.6112	16.2884	15.4503	16.1234				6	6	6	39.8	39.8	39.8	28.768	0	35.43	352710000	21	P12004	P12004	Proliferating cell nuclear antigen	PCNA	905
18.6865	18.7462	18.5453	18.5008	19.3923	18.5837	20.1845	19.7392	18.015	19.8269				5	5	5	62.1	62.1	62.1	9.8962	0	37.4	3537500000	52	P12026;P07108;P07108-3;P07108-2;P07108-4;P07108-5	P12026			906
18.0497	18.206	17.9509	18.0266	18.0223	18.0949	16.0572	17.5609	17.4166	16.0216				5	3	3	7.1	5.2	5.2	112.48	0	85.926	1210200000	40	P12036;P12036-2;P12037	P12036;P12036-2	Neurofilament heavy polypeptide	NEFH	907
16.049	15.7428	15.7514	16.359	15.8617	15.6591	16.5224	16.1235	15.332	15.7803				4	4	4	11.9	11.9	11.9	54.846	0	17.312	234580000	24	P12081-4;P12081;P12081-3;P12081-2;P49590-2;P49590	P12081-4;P12081;P12081-3;P12081-2	Histidine--tRNA ligase, cytoplasmic	HARS	908
16.4061	16.0522	15.9752	16.2919	16.3928	16.1087	16.5574	16.2573	15.4184	15.9482				10	10	10	28.4	28.4	28.4	55.804	0	85.969	319860000	37	P12268	P12268	Inosine-5-monophosphate dehydrogenase 2	IMPDH2	910
17.8533	17.5062	17.5024	17.609	17.7268	17.4937	18.2355	17.7872	17.008	17.6449				28	28	28	13	13	13	267.29	0	184.12	755540000	87	P12270;P12270-2	P12270;P12270-2	Nucleoprotein TPR	TPR	911
20.8846	20.6252	20.3593	20.7286	21.2334	20.4277	20.698	21.0437	19.8219	20.4355				5	5	5	20.5	20.5	20.5	36.474	0	112.01	11975000000	44	P12271	P12271	Retinaldehyde-binding protein 1	RLBP1	912
19.4195	14.8964	15.299	14.746	14.9168	14.3408	14.8823	14.9659	13.4632	18.4946				12	3	3	48.8	12.1	12.1	42.644	0	23.166	360750000	17	P12277	P12277	Creatine kinase B-type	CKB	913
15.7069	14.9864	15.0092	15.3476	15.633	14.9203	17.436	16.1019	15.0362	16.7615				2	2	2	11.3	11.3	11.3	11.828	0.00027337	4.4414	87128000	7	P12309	P12309			914
17.5884	16.9643	16.7976	16.94	17.5199	17.2619	16.5265	17.1662	16.6069	16.8569				9	2	2	33.8	3.1	3.1	47.036	0	31.86	1696800000	27	P12532;P12532-2	P12532;P12532-2	Creatine kinase U-type, mitochondrial	CKMT1A	915
14.9419	14.4986	14.6533	14.8726	14.8756	14.596	15	15.0077	14.2256	14.5701				6	6	6	15.8	15.8	15.8	77.123	0	44.053	59858000	22	P12675	P12675			917
14.0818	13.0512	13.5176	13.5422	13.9343	13.2432	13.8846	13.8048	13.0813	13.2637				3	3	3	12.1	12.1	12.1	50.47	0	10.616	82760000	13	P12694;P12694-2	P12694;P12694-2	2-oxoisovalerate dehydrogenase subunit alpha, mitochondrial	BCKDHA	918
13.5353	12.9824	13.2793	13.5389	12.9734	13.0762	13.8052	13.2601	12.3918	13.2425				4	4	4	8.1	8.1	8.1	65.148	0	8.7301	30219000	7	P12956-2;P12956	P12956-2;P12956	X-ray repair cross-complementing protein 6	XRCC6	922
12.837	12.3902	12.5232	12.7727	12.9355	12.5728	12.3328	12.6745	11.4656	12.6543				6	6	6	13.6	13.6	13.6	71.73	0	33.518	23480000	9	P13222;P28329-3;P28329-2;P28329	P13222			923
19.6306	19.4947	19.3021	19.4112	19.3674	19.3821	19.3883	19.5013	18.605	19.2715				7	7	7	16	16	16	80.311	0	127.12	6343300000	126	P13591-4;P13591-3;P13591-1;P13591;P13591-5;P13591-6	P13591-4;P13591-3;P13591-1;P13591;P13591-5;P13591-6	Neural cell adhesion molecule 1	NCAM1	924
14.5329	14.1128	13.9627	13.8523	14.1439	14.1182	13.1052	14.1236	13.8564	13.7232				2	2	2	61.8	61.8	61.8	8.9299	0	34.607	74864000	7	P13618	P13618			925
22.8967	22.6798	22.5941	22.571	22.6944	22.5572	22.0076	22.5742	22.0733	22.0105				31	31	17	42.5	42.5	27.6	111.75	0	323.31	70306000000	629	P13637;P13637-2;P13637-3;P54707;P54707-2;P19156;P20648	P13637;P13637-2;P13637-3	Sodium/potassium-transporting ATPase subunit alpha-3	ATP1A3	926
20.9572	20.6181	20.6487	20.7133	20.8	20.6757	21.2562	20.8944	20.0325	20.837				24	24	24	37.9	37.9	37.9	95.337	0	323.31	15481000000	154	P13639	P13639	Elongation factor 2	EEF2	927
17.9164	17.6579	17.6187	17.6627	17.7191	17.6549	18.5706	18.0941	17.0287	18.0103				8	8	8	8.7	8.7	8.7	72.932	0	74.324	661980000	49	P13667	P13667	Protein disulfide-isomerase A4	PDIA4	928
15.7353	15.5956	15.4239	15.634	15.7603	15.4509	15.7373	15.6838	14.9879	15.4422				10	10	10	25.5	25.5	25.5	61.049	0	64.067	599110000	30	P13674;P13674-3;P13674-2	P13674;P13674-3;P13674-2	Prolyl 4-hydroxylase subunit alpha-1	P4HA1	929
18.2158	17.7673	17.8158	17.9591	17.9502	17.8271	18.2751	18.114	17.1198	17.9538				4	4	4	24.4	24.4	24.4	19.595	0	92.198	1320700000	54	P61288;P13693;P13693-2;Q56UQ5	P61288;P13693	Translationally-controlled tumor protein	TPT1	930
15.7533	15.2411	15.0804	15.2741	15.3141	15.1072	15.6122	15.3063	14.5933	15.3366				4	4	4	14.8	14.8	14.8	36.294	0	6.2987	287340000	16	P13716;P13716-2	P13716;P13716-2	Delta-aminolevulinic acid dehydratase	ALAD	931
15.1544	15.0066	14.5105	15.2599	14.8609	15.2559	17.2101	15.6742	14.9806	15.8518				12	7	7	22.3	15.3	15.3	70.288	0	30.463	103460000	29	P13796;P13796-2	P13796	Plastin-2	LCP1	932
17.5438	17.2847	17.2446	17.5053	17.499	17.3641	17.9801	17.5415	16.6938	17.7523				20	20	13	41.7	41.7	30.6	70.81	0	114.54	653050000	69	P13797;P13797-3;P13797-2	P13797;P13797-3;P13797-2	Plastin-3	PLS3	933
18.5933	18.1631	17.7719	18.2416	18.4675	17.9301	17.914	18.1719	17.4994	17.4136				8	8	8	37.5	37.5	37.5	35.079	0	301.08	3617100000	50	P13804;P13804-2	P13804;P13804-2	Electron transfer flavoprotein subunit alpha, mitochondrial	ETFA	934
18.8325	18.3857	18.3695	18.5973	18.7001	18.3724	18.8244	18.5303	17.9379	18.087				11	11	8	34.9	34.9	24.8	45.518	0	178.73	4717300000	80	P13861;P13861-2;P05207	P13861;P13861-2	cAMP-dependent protein kinase type II-alpha regulatory subunit	PRKAR2A	936
20.1473	20.3615	20.2804	20.4541	20.9271	20.9638	22.0711	21.7864	19.7462	21.6216				10	10	9	21.1	21.1	18.3	49.507	0	99.413	49918000000	113	P14136-3;P14136;P14136-2	P14136-3;P14136;P14136-2	Glial fibrillary acidic protein	GFAP	939
13.895	12.9241	13.0205	13.8162	12.9638	13.638	15.3791	14.8498	12.7259	16.3503				3	3	3	22.8	22.8	22.8	33.668	0	41.989	101310000	10	P14287	P14287			941
16.6187	16.3461	16.2032	16.3601	16.6506	16.3762	16.3998	16.6428	15.6264	16.2942				7	7	7	24.5	24.5	24.5	33.367	0	25.547	548070000	28	P14415	P14415	Sodium/potassium-transporting ATPase subunit beta-2	ATP1B2	944
19.9036	19.8358	19.4772	19.839	19.8553	19.4943	19.7478	19.7712	19.1446	19.407				21	3	3	39.2	5.3	5.3	57.936	0	38.543	5955100000	181	P14618;P14618-3;P30613-2;P30613	P14618;P14618-3	Pyruvate kinase PKM	PKM	946
23.6233	23.5332	23.2022	23.3993	23.5811	23.2781	23.1755	23.3334	22.8332	22.9205				22	22	4	42.2	42.2	8.3	58.061	0	323.31	129380000000	1013	P14618-2	P14618-2	Pyruvate kinase PKM	PKM	947
16.0927	15.6224	15.5992	15.7747	15.9137	15.6961	16.0171	16.0605	14.7805	15.4883				4	4	4	15.6	15.6	15.6	23.656	0	8.0347	288620000	13	P14678-2;P63162;P14678;P63162-2;P14678-3	P14678-2;P63162;P14678;P63162-2;P14678-3	Small nuclear ribonucleoprotein-associated proteins B and B;Small nuclear ribonucleoprotein-associated protein N	SNRPB;SNRPN	949
15.3768	14.9895	15.0005	15.1563	15.2374	15.0573	15.6121	15.4236	14.6105	14.9085				8	8	8	8.2	8.2	8.2	117.97	0	25.94	97783000	21	P14735;P14735-2	P14735;P14735-2	Insulin-degrading enzyme	IDE	950
19.4241	19.1046	19.0308	19.0782	19.3441	19.1002	19.4767	19.2231	18.5196	19.0383				11	11	11	34.5	34.5	34.5	64.132	0	207.7	4635600000	114	P14866;P14866-2	P14866;P14866-2	Heterogeneous nuclear ribonucleoprotein L	HNRNPL	953
17.0094	16.6632	16.747	16.8823	16.887	16.6287	17.097	16.9091	16.1522	16.7337				8	8	8	19	19	19	57.136	0	168.28	523390000	37	P14868;P14868-2	P14868;P14868-2	Aspartate--tRNA ligase, cytoplasmic	DARS	955
15.1955	14.7948	14.6961	14.7029	15.0972	14.5503	14.1241	14.7713	14.1899	14.3893				2	2	2	9.9	9.9	9.9	13.53	0	5.8549	70304000	6	P14927;P14927-2	P14927;P14927-2	Cytochrome b-c1 complex subunit 7	UQCRB	956
15.12	14.8049	14.7819	14.9105	14.7826	14.7324	14.8577	14.893	14.1244	14.3561				3	3	2	5	5	3.7	84.436	0	7.3189	80428000	6	P15056;P04049;P04049-2	P15056	Serine/threonine-protein kinase B-raf	BRAF	957
18.6256	17.3711	18.1602	18.0735	18.5429	17.4031	21.7645	19.154	17.9532	20.381				23	23	23	34	34	34	108.83	0	292.35	5745700000	127	P15145;P15144	P15145			958
15.8139	15.4771	15.405	15.4743	15.5978	15.377	16.1667	15.6316	14.7208	15.7345				6	6	6	14.6	14.6	14.6	55.755	0	69.979	172470000	23	P15170;P15170-2;P15170-3;Q8IYD1	P15170;P15170-2;P15170-3	Eukaryotic peptide chain release factor GTP-binding subunit ERF3A	GSPT1	959
13.0724	12.9394	13.004	13.7991	13.2921	12.7246	13.2972	13.1722	12.6272	13.0725				3	2	2	16.6	11.1	11.1	28.766	0	4.7702	25740000	7	P15259	P15259	Phosphoglycerate mutase 2	PGAM2	960
17.6499	16.9298	17.3774	17.5954	17.0454	17.2001	17.8339	17.8446	16.3975	17.5437				11	5	5	19.3	10.1	10.1	69.412	0	111.23	1454000000	18	P15311	P15311	Ezrin	EZR	961
15.0415	14.7945	14.633	14.9119	14.8519	14.8959	15.6038	15.1738	14.3386	15.2379				4	4	4	15.5	15.5	15.5	43.157	0	12.676	45683000	10	P15735-2;P15735	P15735-2;P15735	Phosphorylase b kinase gamma catalytic chain, liver/testis isoform	PHKG2	962
19.2309	18.9389	18.8848	18.9377	19.1484	18.736	19.428	19.3161	18.2242	19.0026				8	8	8	30	30	30	31.324	0	97.082	3708500000	44	P15880	P15880	40S ribosomal protein S2	RPS2	963
15.0897	14.8109	14.6597	14.778	14.9147	14.7817	15.1844	15.0185	14.2927	14.9248				5	5	5	20.4	20.4	20.4	38.196	0	37.287	117090000	21	P15882-2;P15882-3;P15882	P15882-2;P15882-3;P15882	N-chimaerin	CHN1	964
14.878	14.9605	14.3301	16.0113	15.2519	14.9703	14.84	15.2731	14.3177	15.0732				10	10	10	5.6	5.6	5.6	331.77	0	37.532	98433000	22	P15924;P15924-2;P15924-3	P15924;P15924-2;P15924-3	Desmoplakin	DSP	965
15.9096	15.8087	15.5276	15.5841	15.9859	15.3383	15.7711	15.6967	15.123	15.6114				2	2	2	13.3	13.3	13.3	29.247	0	4.5351	119180000	6	P15927;P15927-2;P15927-3	P15927;P15927-2;P15927-3	Replication protein A 32 kDa subunit	RPA2	966
17.4194	16.9737	17.1591	18.3504	17.2531	16.9706	17.2896	17.0931	16.4544	16.5068				14	13	13	11.6	11.2	11.2	208.24	0	107.35	515220000	52	P16157-21;P16157-2;P16157-8;P16157-12;P16157;P16157-3;P16157-16;P16157-5;P16157-15;P16157-11;P16157-10;P16157-13;P16157-4;P16157-7;P16157-6;P16157-9;P16157-14	P16157-21;P16157-2;P16157-8;P16157-12;P16157;P16157-3;P16157-16;P16157-5;P16157-15;P16157-11;P16157-10;P16157-13;P16157-4;P16157-7;P16157-6;P16157-9;P16157-14	Ankyrin-1	ANK1	969
13.2308	13.1608	13.2557	13.3097	13.0955	13.0193	13.6914	13.0386	12.7491	13.0989				2	2	2	12.6	12.6	12.6	36.688	0	15.261	32488000	8	P16220;P16220-2;P16220-3	P16220;P16220-2;P16220-3	Cyclic AMP-responsive element-binding protein 1	CREB1	970
21.9889	21.5948	21.5809	21.6608	21.8889	21.7355	21.1078	21.727	21.1392	20.8987				26	26	12	36.1	36.1	19.6	85.76	0	323.31	18835000000	181	P16276	P16276			972
15.4189	15.4438	15.3937	15.5336	15.5752	15.2446	15.2262	15.4774	14.5192	15.1694				7	7	3	20.8	20.8	9.4	59.024	0	53.749	397090000	24	P16298;P16298-4;P16298-2;P16298-3	P16298;P16298-4;P16298-2;P16298-3	Serine/threonine-protein phosphatase 2B catalytic subunit beta isoform	PPP3CB	974
14.5924	14.4097	14.2191	14.4719	13.9682	14.3251	13.5004	14.1359	13.6504	13.6478				5	5	4	17.6	17.6	14.4	56.716	0	23.105	261620000	14	P16389;P16389-2;Q09470;P22001;Q16322	P16389;P16389-2	Potassium voltage-gated channel subfamily A member 2	KCNA2	976
18.0357	17.6279	17.55	17.6076	18.0599	17.8542	17.6443	17.6413	17.2941	17.1614				19	12	12	23.8	17.1	17.1	99.546	0	166.81	1296800000	43	P16499	P16499	Rod cGMP-specific 3,5-cyclic phosphodiesterase subunit alpha	PDE6A	978
20.2066	19.6462	19.3778	19.563	20.0633	19.6888	19.7366	19.65	19.4031	19.5616				8	7	7	40	37.1	37.1	37.221	0	224.09	10188000000	42	P16520;P16520-2	P16520;P16520-2	Guanine nucleotide-binding protein G(I)/G(S)/G(T) subunit beta-3	GNB3	979
15.1925	14.7458	14.6812	14.6773	14.9047	14.9878	14.7629	14.6277	14.245	14.66				3	3	3	10.2	10.2	10.2	49.885	0	17.478	88101000	11	P16870-2;P16870	P16870-2;P16870	Carboxypeptidase E	CPE	980
16.7658	16.5833	16.7926	16.7034	16.7753	16.8742	16.6184	16.8119	16.2691	17.1028				4	4	4	24.2	24.2	24.2	17.302	0	15.04	489660000	31	Q6DUB7;P16949;P16949-2;Q93045;Q93045-2	Q6DUB7;P16949;P16949-2	Stathmin	STMN1	981
13.0616	13.1338	12.5807	13.0566	13.0088	12.9361	13.6223	12.9648	12.4226	12.9951				2	2	2	7.3	7.3	7.3	46.564	0	5.6487	58402000	6	P17050	P17050	Alpha-N-acetylgalactosaminidase	NAGA	983
16.0883	15.4656	15.3733	14.9906	15.9679	15.4607	15.5662	15.9096	14.7947	15.4493				2	2	2	23.4	23.4	23.4	11.676	0	31.06	292940000	6	P17096;P17096-3	P17096;P17096-3	High mobility group protein HMG-I/HMG-Y	HMGA1	984
18.4206	18.0258	17.9321	17.8398	18.1377	17.8728	17.9777	18.1358	17.3482	18.0205				15	15	5	26.6	26.6	9.7	76.749	0	273.9	2560800000	87	P17252	P17252	Protein kinase C alpha type	PRKCA	985
13.2603	13.2057	12.6761	13.2495	13.0176	13.1759	13.7518	13.5481	12.5287	12.9646				3	3	3	3.3	3.3	3.3	129.29	0	7.4659	32929000	5	P17301	P17301	Integrin alpha-2	ITGA2	986
16.5247	16.2406	16.3104	16.511	16.4849	16.1685	16.7748	16.443	15.8664	15.9809				4	4	4	7.2	7.2	7.2	84.936	0	10.97	577090000	15	P17480-2;P17480	P17480-2;P17480	Nucleolar transcription factor 1	UBTF	987
13.5055	13.2626	12.6953	12.0988	12.7281	12.9648	13.9019	13.4716	12.4413	12.9739				5	5	5	18.7	18.7	18.7	46.402	0	34.919	80925000	17	P17560;P51606	P17560			988
18.8954	18.4905	18.699	18.6362	18.5413	18.4272	17.2267	18.5313	17.885	17.8363				12	12	10	23.8	23.8	20.4	74.111	0	182.94	1729500000	87	P17600;P17600-2	P17600;P17600-2	Synapsin-1	SYN1	990
13.6185	13.3371	13.6673	14.4691	13.268	13.2803	14.529	13.9352	12.3517	13.7921				8	3	3	19.5	8	8	71.475	0	32.242	398530000	7	P17655-2;P17655	P17655-2;P17655	Calpain-2 catalytic subunit	CAPN2	991
13.6567	12.4379	12.5458	13.7286	13.3624	13.6848	15.4491	15.2327	12.3791	15.7131				7	5	5	15.7	11.9	11.9	53.535	0	15.789	201590000	12	P17661;P02540	P17661;P02540	Desmin	DES	992
13.9174	13.7823	13.8806	14.1529	13.7984	14.05	14.4511	14.0408	13.2343	13.9426				3	2	2	11.4	5.7	5.7	24.133	0	8.4677	55244000	7	P17741;P26583	P17741;P26583	High mobility group protein B2	HMGB2	993
12.8957	12.5773	12.4357	13.0434	12.889	12.4267	12.513	12.7593	12.0145	12.1105				3	3	3	5.4	5.4	5.4	66.69	0	12.18	13167000	8	P17812;P17812-2	P17812	CTP synthase 1	CTPS1	994
17.7186	17.3847	17.3552	17.4112	17.6806	17.3822	18.1226	17.687	16.7997	17.5657				16	12	12	30.5	22.8	22.8	69.147	0	84.65	1031300000	53	P17844;P17844-2	P17844;P17844-2	Probable ATP-dependent RNA helicase DDX5	DDX5	995
17.6618	17.3241	17.1499	17.5885	17.4793	17.2887	17.7502	17.6328	16.6763	17.1912				9	8	7	14.9	13.7	11.3	85.018	0	113.12	2275400000	55	P17858;P17858-2	P17858;P17858-2	ATP-dependent 6-phosphofructokinase, liver type	PFKL	996
15.0177	13.9492	14.679	14.9874	14.4785	14.0849	16.0442	14.9215	13.523	15.7865				2	2	2	10.4	10.4	10.4	26.152	0	6.4076	233580000	9	P17931	P17931	Galectin-3	LGALS3	997
19.3565	18.8276	18.9603	19.0119	19.0835	18.9662	19.5564	19.2715	18.2776	18.9122				15	15	15	45.1	45.1	45.1	49.203	0	218.13	2344100000	60	P17980	P17980	26S protease regulatory subunit 6A	PSMC3	998
19.5861	19.1452	19.1762	19.3402	19.5239	19.1405	19.7381	19.517	18.7454	19.1798				16	16	16	43	43	43	60.343	0	323.31	6813400000	112	P17987	P17987	T-complex protein 1 subunit alpha	TCP1	999
11.9783	12.2799	12.3594	12.1193	12.4503	12.3089	12.5304	12.1465	11.1772	11.9675				2	2	2	10.9	10.9	10.9	46.274	0	37.867	42222000	7	P18074-2;P18074	P18074-2;P18074	TFIIH basal transcription factor complex helicase XPD subunit	ERCC2	1001
15.3109	14.3507	14.9601	15.2493	15.0557	14.8039	15.6893	15.4672	14.2008	15.1576				6	2	2	52.8	23.9	23.9	20.511	0	37.583	246790000	12	P18085	P18085	ADP-ribosylation factor 4	ARF4	1004
18.5738	17.6833	17.9106	18.0791	18.2339	17.7026	18.2305	17.8721	16.9617	17.9771				5	5	5	22.2	22.2	22.2	29.225	0	18.321	2315800000	25	P18124	P18124	60S ribosomal protein L7	RPL7	1005
18.2291	17.7936	17.7356	18.199	18.0377	17.8241	18.7644	18.3731	17.0233	18.4367				24	24	24	32.5	32.5	32.5	116.88	0	323.31	2282600000	108	P26234-2;P26234;P18206-2;P18206;P18206-3	P26234-2;P26234;P18206-2;P18206	Vinculin	VCL	1006
14.5741	14.2066	14.0561	14.2228	14.2005	14.2035	14.5093	14.3676	13.2992	14.3959				6	6	6	9.6	9.6	9.6	89.702	0	60.167	71917000	20	P18433-6;P18433	P18433-6;P18433	Receptor-type tyrosine-protein phosphatase alpha	PTPRA	1007
15.2536	14.9418	14.8292	15.3138	15.2534	14.6314	15.8081	14.9111	14.2635	15.3606				6	6	3	4	4	2	232.3	0	43.355	151150000	15	P18583-2;P18583-7;P18583;P18583-5;P18583-9;P18583-10;P18583-4;P18583-3;P18583-8	P18583-2;P18583-7;P18583;P18583-5;P18583-9;P18583-10;P18583-4;P18583-3	Protein SON	SON	1008
17.425	16.9073	17.0511	17.1881	17.2457	17.0232	17.5672	17.2529	16.4179	16.9878				5	5	5	40.4	40.4	40.4	17.094	0	50.475	686590000	36	P18621-2;P18621;P18621-3	P18621-2;P18621;P18621-3	60S ribosomal protein L17	RPL17	1009
17.0859	16.8865	16.6819	20.9899	18.1142	17.6968	18.8357	17.6761	16.2374	18.0058				16	16	16	49.1	49.1	49.1	30.325	0	197.15	3276200000	78	P18648;CON__P15497;P02647	P18648			1010
22.7242	22.4974	22.3544	22.6395	22.5911	22.5185	22.4087	22.5732	22.0002	22.2538				14	14	13	61.4	61.4	55.9	28.804	0	323.31	39164000000	433	P18669;Q8N0Y7	P18669	Phosphoglycerate mutase 1	PGAM1	1012
14.3561	13.9604	13.7912	13.8825	14.0362	14.1704	14.4958	13.9873	13.1485	13.9582				4	4	4	17.8	17.8	17.8	44.969	0	59.981	77266000	15	P18754;P18754-2	P18754;P18754-2	Regulator of chromosome condensation	RCC1	1013
18.3531	18.1232	18.0235	18.4423	18.3369	18.2925	19.5176	18.6459	17.5112	18.8987				9	9	9	19	19	19	97.039	0	171.22	1862700000	75	P19022-2;P19022;P55283-2;P55283	P19022-2;P19022	Cadherin-2	CDH2	1016
17.16	16.959	16.964	16.8278	16.968	16.887	16.7453	16.8119	16.459	16.4165				5	5	5	21.1	21.1	21.1	40.923	0	61.968	888080000	42	P19086	P19086	Guanine nucleotide-binding protein G(z) subunit alpha	GNAZ	1017
14.5559	13.8492	13.7846	14.1227	14.1718	14.5853	17.3207	16.0833	13.701	15.6249				2	2	2	12.7	12.7	12.7	21.044	0	15.921	207070000	24	P19130	P19130			1018
14.2498	13.4213	13.4283	13.6452	14.1949	14.4765	17.2598	15.9993	13.406	15.2947				4	4	4	65.4	65.4	65.4	8.7839	0	14.767	253900000	15	P19133	P19133			1019
16.694	16.3414	16.219	16.9891	16.6033	16.3841	17.3747	16.7212	15.7444	16.795				13	13	13	29.9	29.9	29.9	81.243	0	257.04	644720000	74	P19205;P13798	P19205			1021
19.4923	19.1469	19.3106	19.276	19.3465	19.1445	19.8508	19.3431	18.6331	19.2024				9	9	9	13	13	13	76.613	0	180.82	5276400000	127	P19338	P19338	Nucleolin	NCL	1022
22.1173	21.9361	21.6835	21.8193	22.085	21.6675	21.4038	21.7588	21.2964	21.0687				14	14	10	18.6	18.6	13.9	101.08	0	164.67	16148000000	106	P19367-4;P19367-2;P19367;P19367-3;P52790	P19367-4;P19367-2;P19367;P19367-3	Hexokinase-1	HK1	1023
14.4717	14.3132	14.1469	14.0495	14.3498	13.9412	15.2344	14.4135	13.6664	14.0459				3	3	3	27.6	27.6	27.6	24.551	0	12.691	214880000	10	P19388	P19388	DNA-directed RNA polymerases I, II, and III subunit RPABC1	POLR2E	1025
19.569	19.1998	19.3827	19.3951	19.6833	19.1823	18.4848	19.412	19.1917	18.5468				8	8	8	37.8	37.8	37.8	27.391	0	161.35	4585300000	57	P19404	P19404	NADH dehydrogenase [ubiquinone] flavoprotein 2, mitochondrial	NDUFV2	1026
12.8208	12.6799	12.7338	12.8282	12.8834	12.8447	13.2127	13.0071	12.321	12.1936				3	3	3	6.8	6.8	6.8	89.277	0	19.881	25583000	13	P19447	P19447	TFIIH basal transcription factor complex helicase XPB subunit	ERCC3	1027
17.5822	17.7739	17.4225	17.9671	17.8356	18.2092	20.7409	19.3586	17.0365	19.8734				12	12	12	38.7	38.7	38.7	38.759	0	183.32	2500900000	77	P19619;P04083	P19619			1028
17.9968	17.9743	17.7866	18.4245	18.2437	18.7668	19.4689	18.8471	17.1579	19.3516				15	15	3	39.8	39.8	7.1	38.422	0	323.31	5547400000	128	P19620	P19620			1029
13.2601	12.846	12.8701	13.1768	13.0932	12.6277	14.0142	13.2501	12.0891	13.5159				4	4	4	14.6	14.6	14.6	33.824	0	7.3994	45275000	8	P19623	P19623	Spermidine synthase	SRM	1030
16.9516	16.5107	16.5369	16.5986	16.7353	16.6672	16.7637	16.871	16.0797	16.5728				6	6	6	23.7	23.7	23.7	41.213	0	33.716	349020000	28	P19784	P19784	Casein kinase II subunit alpha	CSNK2A2	1031
14.3988	13.9213	13.7627	14.0584	14.1818	14.1748	14.8822	14.2182	13.3357	14.6664				3	3	3	34.2	34.2	34.2	17.103	0	68.714	422070000	16	P20002;P05230;P05230-2	P20002;P05230	Fibroblast growth factor 1	FGF1	1032
19.9698	19.5778	19.6494	19.8238	19.6771	19.576	19.534	19.6324	18.9818	19.22				17	17	2	19.6	19.6	3	137.8	0	323.31	4171700000	135	P20020-4;P20020-1;P20020-6;P20020;P20020-5;P20020-2	P20020-4;P20020-1;P20020-6;P20020;P20020-5;P20020-2	Plasma membrane calcium-transporting ATPase 1	ATP2B1	1033
17.205	16.7807	16.865	16.9718	17.1281	16.978	17.4777	17.1503	16.4704	16.9688				8	8	8	16.5	16.5	16.5	38.388	0	65.238	458190000	34	P20042	P20042	Eukaryotic translation initiation factor 2 subunit 2	EIF2S2	1034
16.3682	15.7973	15.9569	16.2045	16.0838	15.8446	17.0165	16.4277	15.314	16.4981				5	5	5	12.2	12.2	12.2	50.315	0	9.8379	289850000	15	P20073-2;P20073	P20073-2;P20073	Annexin A7	ANXA7	1035
14.1566	13.9038	14.11	13.9787	14.0693	14.2373	14.4531	14.1581	13.3831	14.1638				4	4	4	7.1	7.1	7.1	82.605	0	8.743	21160000	9	P20192;P23743;P23743-2;P23743-3	P20192;P23743	Diacylglycerol kinase alpha	DGKA	1037
14.8385	14.2771	14.6192	14.6306	14.812	14.4803	14.9588	14.6297	13.9564	14.2462				5	5	5	47.5	47.5	47.5	17.699	0	134.27	215900000	43	P20290-2;P20290	P20290-2;P20290	Transcription factor BTF3	BTF3	1038
18.8188	18.8382	18.3897	19.4523	18.7783	18.9581	20.2097	19.5198	17.8858	19.8074				18	18	7	46.9	46.9	17.7	84.774	0	323.31	7332300000	172	P20305;P20305-2	P20305;P20305-2			1039
19.9847	19.6846	19.8651	19.7402	19.9455	19.7583	19.1299	19.7435	19.0979	19.1279				7	7	4	51.8	51.8	26.8	24.97	0	240.28	9006800000	97	Q06AU3;P20336	Q06AU3;P20336	Ras-related protein Rab-3A	RAB3A	1040
15.0073	14.5903	14.7928	14.5474	14.9429	14.9603	14.6864	14.63	13.9535	14.6543				4	3	3	24.8	18.3	18.3	24.389	0	22.254	149180000	8	P20338	P20338	Ras-related protein Rab-4A	RAB4A	1041
16.8921	16.2737	16.6308	16.7327	16.5763	16.6636	16.7661	16.6283	15.592	16.5205				7	7	5	56.3	56.3	46	23.747	0	126.3	1742800000	60	Q06AU6;P20339;P20339-2	Q06AU6;P20339;P20339-2	Ras-related protein Rab-5A	RAB5A	1042
13.8534	13.4798	13.8046	13.8962	13.4875	13.089	12.5073	13.6814	13.0781	12.6757				4	4	3	20	20	20	12.059	0.00027108	4.3451	71108000	7	P20472	P20472	Parvalbumin alpha	PVALB	1045
15.0029	14.4636	14.6495	14.6501	14.816	14.5201	15.3103	14.7406	14.1855	14.5845				5	5	5	4.4	4.4	4.4	127.41	0	12.932	52338000	11	P20585	P20585	DNA mismatch repair protein Msh3	MSH3	1046
17.1582	16.8308	16.7861	16.9344	17.0647	16.8103	17.6331	17.1119	16.0012	16.99				5	5	5	36.1	36.1	36.1	26.489	0	154.26	841980000	36	P20618	P20618	Proteasome subunit beta type-1	PSMB1	1047
17.7623	17.1547	16.757	17.1971	17.677	17.0279	16.9986	17.5851	16.338	16.5749				3	3	3	31.3	31.3	31.3	16.762	0	10.834	2394600000	18	P20674	P20674	Cytochrome c oxidase subunit 5A, mitochondrial	COX5A	1048
20.7965	20.6337	20.4403	20.5542	20.9032	20.7413	21.215	20.6982	20.1235	20.5923				14	14	14	28.3	28.3	28.3	66.408	0	269.59	7961500000	109	P20700	P20700	Lamin-B1	LMNB1	1049
13.5583	12.8562	13.1713	13.4418	13.1225	13.0526	14.2144	13.6657	12.876	13.6424				3	3	3	8.1	8.1	8.1	61.315	0	52.164	39894000	9	P20735	P20735			1050
14.4351	13.9168	13.6632	13.8246	14.8402	14.3579	15.0931	14.3475	13.4384	14.5172				5	5	5	11.7	11.7	11.7	66.344	0	48.72	69055000	11	P20794-3;P20794;P20794-2;Q9UPZ9-2;Q9UPZ9	P20794-3;P20794;P20794-2	Serine/threonine-protein kinase MAK	MAK	1051
19.1944	18.5163	18.6705	18.7387	18.8402	18.6089	18.9342	18.8026	18.0267	18.3049				9	9	9	29	29	29	55.405	0	323.31	3954800000	84	P20839;P20839-3;P20839-7;P20839-5;P20839-6;P20839-2;P20839-4	P20839;P20839-3;P20839-7;P20839-5;P20839-6;P20839-2;P20839-4	Inosine-5-monophosphate dehydrogenase 1	IMPDH1	1052
16.1954	15.8576	15.912	15.947	16.046	15.9728	16.0105	15.9448	15.3016	15.7639				14	14	14	21.6	21.6	21.6	100.4	0	90.727	230190000	37	P20936-2;P20936-4;P20936;P20936-3	P20936-2;P20936-4;P20936	Ras GTPase-activating protein 1	RASA1	1054
14.9058	14.4905	14.4199	14.678	14.6813	14.1606	15.2386	14.7489	14.0302	14.6964				4	4	4	5.5	5.5	5.5	92.619	0	8.707	45386000	12	P21127;Q9UQ88-4;Q9UQ88;P21127-2;P21127-3;Q9UQ88-2;Q9UQ88-3;P21127-8;Q9UQ88-5;Q9UQ88-10;P21127-6;P21127-10;P21127-5;P21127-4;P21127-12;P21127-9;Q9UQ88-9	P21127;Q9UQ88-4;Q9UQ88;P21127-2;P21127-3;Q9UQ88-2;Q9UQ88-3;P21127-8;Q9UQ88-5;Q9UQ88-10;P21127-6;P21127-10;P21127-5;P21127-4;P21127-12;P21127-9;Q9UQ88-9	Cyclin-dependent kinase 11B;Cyclin-dependent kinase 11A	CDK11B;CDK11A	1056
20.8599	20.5102	20.5673	20.4258	20.6004	20.4265	19.9257	20.4332	19.9198	20.0834				21	21	21	61.6	61.6	61.6	56.5	0	323.31	14920000000	155	P21281;P15313	P21281	V-type proton ATPase subunit B, brain isoform	ATP6V1B2	1059
18.2104	17.7795	17.6544	18.0927	17.8424	17.7742	17.4985	17.8212	17.1373	17.4633				10	10	10	31.9	31.9	31.9	43.941	0	207.84	2465000000	40	P21283	P21283	V-type proton ATPase subunit C 1	ATP6V1C1	1060
17.5284	17.0405	17.2011	16.9522	17.4275	17.1629	17.242	17.229	16.708	17.2765				4	4	4	30.1	30.1	30.1	20.567	0	20.72	1829600000	27	P21291	P21291	Cysteine and glycine-rich protein 1	CSRP1	1061
19.911	19.3181	19.39	19.5836	19.6226	19.5315	21.2633	20.1201	18.877	20.5768				47	47	42	26.8	26.8	25.4	280.01	0	323.31	8121500000	230	P21333-2;P21333	P21333-2;P21333	Filamin-A	FLNA	1062
14.3406	13.5203	14.1883	14.2333	14.0497	14.0294	14.0692	14.1248	13.3433	13.7642				8	8	8	3.9	3.9	3.9	317.03	0	24.928	19951000	15	P21359-2;P21359-6;P21359;P21359-4;P21359-3;P21359-5	P21359-2;P21359-6;P21359	Neurofibromin;Neurofibromin truncated	NF1	1063
14.6266	14.1875	14.522	14.5131	14.5887	14.0294	14.6758	14.583	13.271	14.6137				6	6	6	11	11	11	98.398	0	43.106	365310000	15	P21399	P21399	Cytoplasmic aconitate hydratase	ACO1	1064
20.9029	20.5939	20.6781	20.5842	20.7384	20.5888	19.9143	20.5692	19.9783	19.9577				16	16	12	40	40	32.5	47.573	0	132.7	7324100000	137	P21579;O00445-2;O00445	P21579	Synaptotagmin-1	SYT1	1065
15.6636	15.0015	15.1266	15.4289	15.3896	15.1687	15.4019	15.4301	14.5762	14.9554				10	2	2	16.5	3.9	3.9	83.134	0	32.258	558530000	8	P22033	P22033	Methylmalonyl-CoA mutase, mitochondrial	MUT	1070
16.662	16.4168	16.3316	16.4362	16.4088	16.4748	16.8165	16.5928	15.7487	16.4137				8	8	8	13.6	13.6	13.6	89.42	0	47.623	298170000	34	P22059	P22059	Oxysterol-binding protein 1	OSBP	1071
16.332	16.0379	16.0155	16.2672	16.4186	16.11	16.7474	16.2724	15.6717	16.1562				6	6	5	21.5	21.5	18.1	33.784	0	58.937	415240000	23	P22087	P22087	rRNA 2-O-methyltransferase fibrillarin	FBL	1072
14.4513	13.9087	14.159	14.3032	14.2425	14.1404	14.8615	14.3391	13.3638	14.427				4	4	4	6.9	6.9	6.9	107.77	0	16.604	44784000	12	P22102	P22102	Trifunctional purine biosynthetic protein adenosine-3;Phosphoribosylamine--glycine ligase;Phosphoribosylformylglycinamidine cyclo-ligase;Phosphoribosylglycinamide formyltransferase	GART	1073
16.6396	16.3734	16.177	16.4683	16.4367	16.4183	17.2629	16.8455	15.5504	16.9983				7	7	7	16.5	16.5	16.5	47.079	0	53.878	341000000	26	P22234;P22234-2	P22234;P22234-2	Multifunctional protein ADE2;Phosphoribosylaminoimidazole-succinocarboxamide synthase;Phosphoribosylaminoimidazole carboxylase	PAICS	1074
13.7325	13.596	13.9126	13.6803	13.7058	13.6301	12.6436	13.6238	13.0065	13.1316				2	2	2	4.8	4.8	4.8	65.559	0	5.7929	16763000	7	P22303-4;P22303;P22303-2;P22303-3	P22303-4;P22303;P22303-2;P22303-3	Acetylcholinesterase	ACHE	1075
14.2184	13.8093	14.1211	14.1087	14.1768	13.8149	14.4548	14.2804	13.6065	13.8685				3	3	3	20	20	20	15.079	0	6.0661	197480000	9	P22307-6;P22307-2;P22307-4;P22307-7;P22307-8;P22307	P22307-6;P22307-2;P22307-4;P22307-7;P22307-8;P22307	Non-specific lipid-transfer protein	SCP2	1076
20.4357	20.2523	19.9668	20.2389	20.3035	20.0949	20.6484	20.3447	19.5042	20.0136				22	22	22	33.7	33.7	33.7	113.8	0	323.31	13343000000	199	P22314-2;P22314	P22314-2;P22314	Ubiquitin-like modifier-activating enzyme 1	UBA1	1077
16.7719	16.49	16.2975	16.5767	16.5071	16.3772	16.7322	16.5493	16.0466	16.1861				5	2	2	35.2	12.7	12.7	30.137	0	5.1631	2090600000	11	P22392-2;P22392;P15531;P15531-2;O60361	P22392-2;P22392;P15531;P15531-2	Nucleoside diphosphate kinase B;Nucleoside diphosphate kinase A	NME2;NME1	1078
22.1932	21.8935	21.9534	22.0241	22.2204	22.0246	22.5608	22.1465	21.5103	21.9036				12	12	12	29.3	29.3	29.3	36.006	0	222.62	19316000000	197	P22626-2;P22626	P22626-2;P22626	Heterogeneous nuclear ribonucleoproteins A2/B1	HNRNPA2B1	1083
18.4414	18.2216	18.5319	18.3084	18.8406	18.3629	17.5565	18.6419	18.2419	17.8939				6	5	4	32.5	28.4	19.2	31.54	0	39.136	3252500000	25	P22676	P22676	Calretinin	CALB2	1085
16.5175	16.513	16.083	16.2974	16.4807	15.8947	15.5846	16.4667	15.7364	15.0304				2	2	2	6.8	6.8	6.8	48.442	0	17.644	315470000	19	P22695	P22695	Cytochrome b-c1 complex subunit 2, mitochondrial	UQCRC2	1087
16.1619	15.8194	15.7295	15.8429	16.0717	15.9055	16.2335	15.9956	15.3374	15.5853				8	8	8	23.9	23.9	23.9	33.969	0	52.19	178480000	26	P23193;P23193-2	P23193;P23193-2	Transcription elongation factor A protein 1	TCEA1	1089
12.2915	11.4249	11.6573	11.9675	12.0481	11.9915	12.1907	11.9467	11.1052	11.7075				17	2	2	18.2	1.2	1.2	134.71	0	5.7795	39978000	5	P23220	P23220			1090
18.2393	17.9179	17.97	18.2349	18.1703	18.0744	18.4611	18.1146	17.5228	17.962				8	8	8	15.1	15.1	15.1	76.149	0	84.771	6208000000	58	P23246;P23246-2	P23246;P23246-2	Splicing factor, proline- and glutamine-rich	SFPQ	1092
15.4333	15.1754	15.0145	15.201	15.2864	15.1876	15.5484	15.3866	14.4024	15.0109				6	6	6	21.3	21.3	21.3	51.091	0	62.491	112280000	26	Q9NRH3;P23258	Q9NRH3;P23258	Tubulin gamma-2 chain;Tubulin gamma-1 chain	TUBG2;TUBG1	1093
16.8943	16.6122	16.548	16.7506	16.572	16.527	17.1212	16.8592	15.7751	16.6462				6	6	6	30.6	30.6	30.6	23.742	0	24.222	1728200000	33	P23284	P23284	Peptidyl-prolyl cis-trans isomerase B	PPIB	1094
23.273	23.1604	22.6949	23.1404	23.4685	23.1176	24.252	23.9353	22.235	23.9309				2	2	2	38.3	38.3	38.3	10.546	0	257.08	50703000000	57	P23297	P23297	Protein S100-A1	S100A1	1095
14.3532	13.4219	13.8951	14.0679	14.3064	13.9157	13.9586	13.7477	13.1714	14.0091				4	4	4	10	10	10	53.586	0	96.038	81039000	10	P23368-2;P23368	P23368-2;P23368	NAD-dependent malic enzyme, mitochondrial	ME2	1097
13.9125	13.71	13.2377	13.642	13.4714	13.4528	14.3563	13.6824	13.2868	13.7082				4	4	4	6.6	6.6	6.6	112.73	0	61.656	85973000	14	P23378	P23378	Glycine dehydrogenase (decarboxylating), mitochondrial	GLDC	1098
15.9865	15.8402	15.691	15.7688	15.8885	16.0201	17.2709	16.328	15.3409	16.0316				4	4	4	14.4	14.4	14.4	48.851	0	163.81	371960000	26	P23381-2;P23381	P23381-2;P23381	Tryptophan--tRNA ligase, cytoplasmic;T1-TrpRS;T2-TrpRS	WARS	1099
18.7746	18.364	18.4456	18.4293	18.4832	18.3839	18.9627	18.5661	17.8327	18.4732				7	7	7	28.4	28.4	28.4	26.688	0	172.42	1622400000	65	Q0Z8U2;P23396;P23396-2	Q0Z8U2;P23396;P23396-2	40S ribosomal protein S3	RPS3	1100
15.7519	15.45	15.5364	15.4562	15.7578	15.5895	15.5467	15.5992	14.8509	15.5501				2	2	2	17.3	17.3	17.3	18.884	0	43.61	362300000	32	P23434	P23434	Glycine cleavage system H protein, mitochondrial	GCSH	1101
14.3368	14.1219	13.9057	14.1738	14.1004	14.0842	14.7152	14.2453	13.4894	14.644				5	5	5	6.6	6.6	6.6	133.28	0	12.777	400960000	6	P23458	P23458	Tyrosine-protein kinase JAK1	JAK1	1102
16.2261	16.0616	15.986	16.1629	16.0449	16.099	16.0326	16.1595	15.3045	15.7542				22	22	16	19.3	19.3	14.5	212.13	0	115.06	305370000	57	P23468-2;P23468;P23468-7;P23468-5;P23468-4;P23468-6;P23468-3	P23468-2;P23468;P23468-7;P23468-5;P23468-4;P23468-6;P23468-3	Receptor-type tyrosine-protein phosphatase delta	PTPRD	1103
14.36	14.1299	14.2022	14.5456	14.5137	14.3156	13.2988	14.2755	13.1881	13.5142				5	5	5	3.7	3.7	3.7	162.66	0	105.82	101800000	15	P23471-3;P23471-2;P23471	P23471-3;P23471-2;P23471	Receptor-type tyrosine-protein phosphatase zeta	PTPRZ1	1104
16.6699	16.8982	16.5082	16.6988	16.5958	16.5678	16.5896	16.3515	16.1324	16.5664				8	4	4	9.7	5.1	5.1	124.01	0	69.269	470810000	26	P23634-5;P23634-4;P23634-3;P23634-2;P23634-7;P23634-6;P23634-8;P23634	P23634-5;P23634-4;P23634-3;P23634-2;P23634-7;P23634-6;P23634-8;P23634	Plasma membrane calcium-transporting ATPase 4	ATP2B4	1108
19.8162	19.5258	19.515	19.7398	19.9248	19.9096	20.4276	19.8273	19.1216	19.6577				26	26	25	54.1	54.1	52.4	80.769	0	323.31	5327000000	156	P23687;P48147	P23687;P48147	Prolyl endopeptidase	PREP	1109
14.3108	13.9911	13.9737	14.0196	13.8156	13.7906	12.5981	13.7509	13.2705	12.9669				3	3	3	34.5	34.5	34.5	12.657	0	35.7	53828000	14	P23763-2;P23763-3;P23763	P23763-2;P23763-3;P23763	Vesicle-associated membrane protein 1	VAMP1	1110
14.5972	14.3087	14.2176	14.3513	14.5071	14.3705	14.6256	14.4505	13.8659	14.2887				2	2	2	9.4	9.4	9.4	23.819	0	5.1734	51489000	6	P23919;P23919-2	P23919;P23919-2	Thymidylate kinase	DTYMK	1112
15.2184	14.8049	15.1025	15.1833	14.9966	14.7804	15.1819	14.7863	14.2773	15.0981				5	5	5	8.6	8.6	8.6	90.069	0	12.891	61360000	14	P23921;Q76RD8;P20503;P0DSV2;P0DSV1	P23921	Ribonucleoside-diphosphate reductase large subunit	RRM1	1113
16.7407	16.4361	16.063	16.5645	16.635	16.3993	16.3572	16.247	15.9953	15.7971				3	3	3	9	9	9	39.186	0	8.0086	1195500000	28	P23942	P23942	Peripherin-2	PRPH2	1114
17.5598	17.1007	17.2389	17.2052	17.5097	17.0189	17.4698	17.5478	16.6786	17.1565				6	6	5	32.4	32.4	27.1	24.763	0	46.736	1484900000	47	P24534;P29412	P24534	Elongation factor 1-beta	EEF1B2	1116
16.091	15.7569	15.3983	15.4936	15.7719	15.6378	15.9493	15.8758	15.0712	15.3357				4	4	4	11	11	11	45.199	0	18.978	414330000	13	P24752;P24752-2	P24752;P24752-2	Acetyl-CoA acetyltransferase, mitochondrial	ACAT1	1120
16.033	15.4428	15.6427	15.6157	15.9292	15.6834	16.2624	15.7476	15.2443	15.4914				16	16	16	12.8	12.8	12.8	217.17	0	103.16	220830000	50	P24928;P24928-2	P24928;P24928-2	DNA-directed RNA polymerase II subunit RPB1	POLR2A	1122
17.9373	17.2515	17.6389	17.4763	17.9194	17.3453	17.9657	17.8759	17.0148	17.6929				6	6	6	55.3	55.3	55.3	14.515	0	323.31	2490300000	44	P46405;P25398	P46405;P25398	40S ribosomal protein S12	RPS12	1125
15.799	15.4194	15.4302	15.5809	15.5522	15.3288	16.0115	15.5313	14.8533	15.6087				7	6	6	20.3	16.8	16.8	38.044	0	20.52	134800000	11	P25685;P25685-2	P25685;P25685-2	DnaJ homolog subfamily B member 1	DNAJB1	1127
16.5894	16.335	16.3267	16.369	16.3209	16.3785	16.803	16.6019	15.6066	16.3713				3	3	3	9	9	9	30.568	0	11.528	242280000	23	P25686-2;P25686	P25686-2;P25686	DnaJ homolog subfamily B member 2	DNAJB2	1128
16.8542	16.531	16.3029	16.6395	16.7749	16.5485	17.1956	16.7567	15.888	16.7833				7	7	7	47.1	47.1	47.1	29.555	0	22.243	480500000	26	P25786;P25786-2	P25786;P25786-2	Proteasome subunit alpha type-1	PSMA1	1130
18.1848	17.6481	17.5534	18.0347	18.1274	17.8478	18.5892	18.2628	16.7074	18.2905				5	5	5	32.5	32.5	32.5	25.898	0	112.69	2834500000	36	P25787	P25787	Proteasome subunit alpha type-2	PSMA2	1131
18.1783	17.7156	17.7768	17.9566	17.9722	17.7759	18.4962	18.1228	17.0914	17.8979				6	6	6	25.8	25.8	25.8	27.647	0	98.376	1256800000	43	P25788-2;P25788	P25788-2;P25788	Proteasome subunit alpha type-3	PSMA3	1132
16.6486	15.752	16.2358	16.5575	16.3185	16.551	17.0139	16.6838	15.0726	16.7546				7	7	7	52.5	52.5	52.5	29.483	0	174.91	1651200000	42	P25789;P25789-2	P25789;P25789-2	Proteasome subunit alpha type-4	PSMA4	1133
13.3273	13.1808	13.4971	13.183	13.305	13.7725	14.19	13.9818	12.344	13.9131				3	3	3	7.3	7.3	7.3	71.283	0	9.8886	15674000	7	P26012-2;P26012	P26012-2;P26012	Integrin beta-8	ITGB8	1135
18.3202	17.8651	17.8133	17.9417	18.0775	17.8525	18.2848	17.966	17.4071	17.8557				10	10	10	29.8	29.8	29.8	54.416	0	81.618	959420000	48	P26196	P26196	Probable ATP-dependent RNA helicase DDX6	DDX6	1138
17.1561	16.9967	17.0242	17.3071	17.0865	17.0864	16.8403	17.1735	16.3833	16.7779				23	17	17	34.8	29	29	100.45	0	288.4	596810000	72	P26232-2;P26232-5;P26232;P26232-3;P26232-6;P26232-4	P26232-2;P26232-5;P26232;P26232-3;P26232-6	Catenin alpha-2	CTNNA2	1139
16.9544	16.6196	16.5464	16.7398	16.7098	16.5328	17.0745	16.8349	16.0546	16.6101				7	7	7	25.3	25.3	25.3	53.12	0	175.71	1168200000	38	P26368-2;P26368	P26368-2;P26368	Splicing factor U2AF 65 kDa subunit	U2AF2	1142
15.768	15.2593	15.4493	15.843	15.5464	15.4079	15.7044	15.625	14.4723	15.2066				5	5	5	23.2	23.2	23.2	43.055	0	96.598	524190000	24	P26440-2;P26440	P26440-2;P26440	Isovaleryl-CoA dehydrogenase, mitochondrial	IVD	1144
16.8885	16.5512	16.3983	16.5285	16.5325	16.3436	16.9731	16.6188	15.7725	16.5627				9	9	7	18.8	18.8	14.4	83.434	0	68.258	663530000	32	P26639;P26639-2	P26639;P26639-2	Threonine--tRNA ligase, cytoplasmic	TARS	1145
16.6468	16.1149	16.3557	16.5222	16.4395	16.1171	17.1925	16.7287	15.5825	16.2397				14	14	14	16.1	16.1	16.1	140.47	0	72.865	1453200000	48	P26640;P26640-2	P26640	Valine--tRNA ligase	VARS	1146
16.8143	16.3812	16.615	16.4038	16.7241	16.5145	16.4615	16.8777	15.9048	16.4478				6	6	6	50	50	50	15.649	0	45.001	982070000	20	P26885	P26885	Peptidyl-prolyl cis-trans isomerase FKBP2	FKBP2	1148
14.3592	15.0459	14.4325	15.1243	14.7978	14.9316	15.4956	15.8879	13.513	16.5392				3	3	3	16.6	16.6	16.6	24.252	0	16.585	147350000	20	P26998	P26998	Beta-crystallin B3;Beta-crystallin B3, N-terminally processed	CRYBB3	1150
13.8988	13.4748	13.547	14.8747	13.8295	13.9209	15.2855	14.5523	13.2918	14.39				4	4	4	21.2	21.2	21.2	31.73	0	24.008	49127000	12	P27105;P27105-2	P27105;P27105-2	Erythrocyte band 7 integral membrane protein	STOM	1151
18.6852	18.309	18.5417	18.3076	18.8117	18.1897	18.587	18.6767	17.8913	18.5546				10	8	8	37.6	34.3	34.3	27.764	0	262.6	4873600000	75	P27348	P27348	14-3-3 protein theta	YWHAQ	1153
15.1487	14.8908	14.5691	14.964	14.9501	14.9237	15.6412	15.324	13.8977	15.6596				5	3	3	29.6	17.9	17.9	38.274	0	38.977	238250000	19	P27361-2;P27361-3;P27361	P27361-2;P27361-3;P27361	Mitogen-activated protein kinase 3	MAPK3	1154
11.8135	12.04	11.6266	15.1442	12.3182	12.262	13.2338	12.307	11.0422	12.7464				4	4	4	29.9	29.9	29.9	23.067	0	42.239	59189000	15	P27485;P02753	P27485;P02753	Retinol-binding protein 4;Plasma retinol-binding protein(1-182);Plasma retinol-binding protein(1-181);Plasma retinol-binding protein(1-179);Plasma retinol-binding protein(1-176)	RBP4	1157
17.3945	17.6856	16.8569	17.2541	17.6977	17.6889	20.8638	17.6052	17.9724	17.3336				19	19	16	39.5	39.5	32.1	75.586	0	281.1	2063900000	73	P27594;P20591;P20591-2;P20592-2	P27594			1158
15.5264	15.3573	15.2131	15.2691	15.3853	15.2575	15.7471	15.4549	14.5152	15.1797				5	5	5	8.9	8.9	8.9	68.137	0	19.734	51851000	16	P27694	P27694	Replication protein A 70 kDa DNA-binding subunit;Replication protein A 70 kDa DNA-binding subunit, N-terminally processed	RPA1	1160
19.0674	18.8321	18.9033	18.8803	19.1299	18.8582	19.2444	18.9438	18.1881	18.9154				7	7	7	27.7	27.7	27.7	35.554	0	109.54	2761500000	50	P27695	P27695	DNA-(apurinic or apyrimidinic site) lyase;DNA-(apurinic or apyrimidinic site) lyase, mitochondrial	APEX1	1161
17.3589	16.6444	16.9658	17.1941	17.1897	17.0354	17.4701	17.1761	15.9286	17.2025				22	22	22	14.7	14.7	14.7	242.98	0	149.67	527580000	71	P27708	P27708	CAD protein;Glutamine-dependent carbamoyl-phosphate synthase;Aspartate carbamoyltransferase;Dihydroorotase	CAD	1162
17.6002	17.2316	17.3171	17.2327	17.3095	17.2974	17.4793	17.4238	16.7614	16.9203				4	4	4	6.5	6.5	6.5	102.9	0	38.44	390140000	17	P27816-2;P27816;P27816-5;P27816-6;P27816-7;P27816-4	P27816-2;P27816;P27816-5;P27816-6;P27816-7;P27816-4	Microtubule-associated protein 4	MAP4	1164
17.819	17.4386	17.4792	17.764	17.8857	17.7605	18.3282	17.9095	16.937	17.697				5	5	5	7.8	7.8	7.8	71.502	0	67.629	3651700000	57	P27824-2;P27824;P27824-3	P27824-2;P27824;P27824-3	Calnexin	CANX	1165
17.2792	16.8518	16.8572	17.3033	17.0767	16.9319	17.6239	17.1485	16.3785	17.1092				6	6	6	41.9	41.9	41.9	26.411	0	233.62	1101900000	45	P28066;P28066-2	P28066;P28066-2	Proteasome subunit alpha type-5	PSMA5	1170
15.2739	14.7678	14.5994	15.0803	15.0112	14.9713	15.3104	15.0162	14.1589	15.2474				4	4	4	29.7	29.7	29.7	25.357	0	50.796	241760000	17	P28072	P28072	Proteasome subunit beta type-6	PSMB6	1171
15.1263	14.6576	14.5727	14.9407	14.9534	14.8199	15.1266	14.9038	14.1787	14.7531				6	6	6	33.1	33.1	33.1	28.48	0	323.31	482300000	50	P28074;P28074-3;P28074-2	P28074;P28074-3;P28074-2	Proteasome subunit beta type-5	PSMB5	1172
15.0098	14.628	14.8398	14.5329	14.7085	14.593	14.9514	15.0084	14.0879	14.7237				6	6	6	10.5	10.5	10.5	75.475	0	32.012	219710000	16	P28288;P28288-2;P28288-3	P28288;P28288-2	ATP-binding cassette sub-family D member 3	ABCD3	1173
20.105	19.8758	19.9222	20.1686	20.1716	19.9759	19.2651	19.8502	19.507	19.1467				13	13	13	24.5	24.5	24.5	73.527	0	165.27	4505800000	98	P28331-4;P28331;P28331-2;P28331-5;P28331-3	P28331-4;P28331;P28331-2;P28331-5;P28331-3	NADH-ubiquinone oxidoreductase 75 kDa subunit, mitochondrial	NDUFS1	1174
18.9389	18.6341	18.7041	18.6161	18.9118	18.7679	19.4022	19.0614	17.9031	19.1473				13	13	11	54.4	54.4	43.6	41.389	0	121.38	3173000000	90	P28482;P28482-2	P28482;P28482-2	Mitogen-activated protein kinase 1	MAPK1	1176
19.6319	19.3588	19.2756	19.3935	19.5217	19.1188	20.0723	19.7145	18.6291	19.5327				13	13	13	51.8	51.8	51.8	48.287	0	134.73	9698800000	184	P28491;P27797	P28491;P27797	Calreticulin	CALR	1177
19.0266	18.3993	18.7289	18.6478	18.8449	18.4899	18.2215	18.5594	18.0894	17.8382				5	5	3	30.6	30.6	24.3	15.638	0	51.081	1301600000	18	P28768	P28768			1180
16.1703	15.855	16.0545	16.5231	16.4081	16.2463	16.9147	16.3708	15.2168	16.372				6	6	5	13.3	13.3	11.5	52.771	0	22.585	591390000	22	P28838-2;P28838	P28838-2;P28838	Cytosol aminopeptidase	LAP3	1181
16.882	16.3948	16.5377	16.8798	16.6595	16.7947	19.5829	17.8449	15.2499	18.2933				2	2	2	6.8	6.8	6.8	32.401	0	18.481	922780000	12	P28845	P28845	Corticosteroid 11-beta-dehydrogenase isozyme 1	HSD11B1	1183
16.0582	15.6398	15.7705	15.9876	15.858	15.711	16.0367	15.9066	15.1804	15.5558				12	12	12	15.5	15.5	15.5	138.35	0	50.083	143230000	36	P29144	P29144	Tripeptidyl-peptidase 2	TPP2	1185
14.2983	14.1461	14.0768	14.2457	14.0301	14.0896	14.5227	13.9636	13.4874	13.9441				5	4	4	7	5.8	5.8	108.27	0	18.062	71668000	12	P29317;P29317-2	P29317	Ephrin type-A receptor 2	EPHA2	1186
16.7758	16.4306	16.4802	16.4183	16.7822	16.7746	17.3422	16.9617	15.7474	16.9885				14	14	12	20.6	20.6	17.8	109.87	0	207.68	424050000	45	P29323-2;P29323-3;P29323;P54762-5;Q9UF33-2;Q9UF33-3;Q15375-2;Q15375-4;Q15375;Q9UF33	P29323-2;P29323-3;P29323	Ephrin type-B receptor 2	EPHB2	1187
12.3555	12.0966	11.7889	12.581	12.0547	12.508	13.7807	13.0672	11.0881	13.3285				2	2	2	4	4	4	67.56	0	6.6652	9676100	5	P29350;P29350-3;P29350-4;P29350-2	P29350;P29350-3;P29350-4;P29350-2	Tyrosine-protein phosphatase non-receptor type 6	PTPN6	1188
19.0862	18.4735	18.0082	18.3582	18.5989	18.3259	19.2254	18.6351	17.5464	18.9251				8	8	8	22.6	22.6	22.6	67.877	0	144.64	7100200000	59	P29401;P29401-2	P29401;P29401-2	Transketolase	TKT	1191
15.8609	15.2845	15.6118	15.5924	15.9206	15.545	15.9528	15.9255	14.6942	15.547				4	3	3	10.2	10.2	10.2	71.407	0	70.487	288840000	16	P29692-2;P29692-3;P29692-4;P29692	P29692-2;P29692-3;P29692-4;P29692	Elongation factor 1-delta	EEF1D	1192
18.1119	17.2876	17.1437	21.3472	18.0708	17.9744	19.7847	18.0669	16.7085	18.6897				5	5	5	25.7	25.7	25.7	38.424	0	91.686	2709700000	66	P29700	P29700			1193
18.0592	18.3077	17.992	18.1407	18.0871	17.8399	17.206	18.2768	17.4131	17.6339				3	3	3	29.2	29.2	29.2	15.565	0	80.397	2891900000	63	P29762	P29762	Cellular retinoic acid-binding protein 1	CRABP1	1194
18.1485	17.7969	17.6521	17.6485	17.9343	17.7792	17.3964	17.817	17.1937	17.0962				13	13	3	42.4	42.4	11.8	43.121	0	187.87	2811600000	60	P29804;P29803	P29804			1195
17.2926	16.921	16.6167	16.6529	16.9971	16.8619	16.4137	16.6727	16.731	16.1743				7	7	5	12	12	8.7	79.585	0	38.309	267760000	30	P29973;P29973-2	P29973;P29973-2	cGMP-gated cation channel alpha-1	CNGA1	1197
17.2074	17.0249	17.0117	17.1604	17.5091	16.9547	17.1445	17.1071	16.5614	16.8852				5	5	5	27.2	27.2	27.2	28.993	0	114.72	805090000	54	P30040	P30040	Endoplasmic reticulum resident protein 29	ERP29	1199
18.689	18.5253	18.3487	18.2771	18.842	18.3401	18.5913	18.6281	18.0657	18.4967				8	8	8	48.8	48.8	48.8	17.031	0	155.13	3480400000	35	P30044-2;P30044;P30044-3;P30044-4	P30044-2;P30044;P30044-3;P30044-4	Peroxiredoxin-5, mitochondrial	PRDX5	1201
15.5393	15.5301	15.3731	15.6639	15.3734	14.9972	15.6876	15.7308	14.8143	14.7806				3	3	3	24.8	24.8	24.8	25.838	0	19.269	309000000	24	P30048-2;P30048	P30048-2;P30048	Thioredoxin-dependent peroxide reductase, mitochondrial	PRDX3	1202
17.5273	16.9899	17.072	17.3075	17.4133	17.0795	17.6904	17.3155	16.7118	17.1082				3	3	3	30.3	30.3	30.3	17.818	0	91.971	954670000	26	P30050;P30050-2	P30050;P30050-2	60S ribosomal protein L12	RPL12	1203
19.638	19.2481	19.2539	19.4319	19.496	19.182	19.7294	19.5267	18.7158	19.7389				6	6	6	29.9	29.9	29.9	21.057	0	167.1	8957900000	85	P30086	P30086	Phosphatidylethanolamine-binding protein 1;Hippocampal cholinergic neurostimulating peptide	PEBP1	1204
19.3827	19.0063	18.9862	19.0406	19.1758	19.0019	19.6587	19.3442	18.4157	19.0546				12	12	12	24.6	24.6	24.6	56.782	0	185.56	3891600000	115	P30101	P30101	Protein disulfide-isomerase A3	PDIA3	1205
16.946	16.7072	16.7317	16.789	16.7854	16.589	16.8167	16.8355	16.0688	16.3696				8	8	8	26.4	26.4	26.4	48.14	0	67.938	299540000	24	P30419-2;P30419;O60551	P30419-2;P30419	Glycylpeptide N-tetradecanoyltransferase 1	NMT1	1207
14.6863	14.083	14.2793	14.1152	14.301	14.0336	14.2571	14.3773	13.4718	13.8899				4	4	3	15.3	15.3	15.3	32.837	0	25.683	281820000	20	P30519-2;P30519;P32394;I6L899	P30519-2;P30519	Heme oxygenase 2	HMOX2	1208
14.4747	14.1937	14.0489	14.2032	14.2584	14.2732	14.5971	14.3952	13.4533	14.261				5	5	2	3.8	3.8	1.9	156.78	0	41.592	38283000	10	P30622-2;P30622-1;P30622	P30622-2;P30622-1;P30622	CAP-Gly domain-containing linker protein 1	CLIP1	1211
13.8678	13.052	12.6502	13.2691	13.4844	13.0312	14.3478	14.3798	11.7857	14.4395				3	3	3	24.4	24.4	24.4	20.006	0	71.934	232840000	16	P30626-3;P30626-2;P30626	P30626-3;P30626-2;P30626	Sorcin	SRI	1212
17.2657	16.8821	16.8955	16.9762	17.1318	16.9477	17.4827	17.1013	16.409	17.0204				16	16	16	21.6	21.6	21.6	133.9	0	164.33	319980000	56	P30876	P30876	DNA-directed RNA polymerase II subunit RPB2	POLR2B	1213
20.2558	19.5508	19.9391	19.8569	20.2923	19.4865	19.9683	20.1747	19.3671	19.4089				7	7	7	49	49	49	21.921	0	191.01	7259500000	103	P31006;Q16774;Q16774-2;Q16774-3	P31006			1214
21.9272	21.7306	21.7422	21.763	21.8186	21.5872	21.8017	21.8962	21.2148	21.422				20	14	13	52.8	39.4	33.1	50.582	0	309.91	10945000000	123	P60028;P31150	P60028;P31150	Rab GDP dissociation inhibitor alpha	GDI1	1216
16.6665	16.3429	16.389	16.5226	16.624	16.5576	17.0705	16.7429	15.7759	16.3666				8	8	8	27.6	27.6	27.6	43.66	0	153.51	434100000	34	P31153;P31153-2;Q00266	P31153;P31153-2	S-adenosylmethionine synthase isoform type-2	MAT2A	1218
17.2215	17.1318	17.1348	17.2087	17.1104	16.9975	17.3062	16.9947	16.6993	16.6754				10	7	6	34.4	24.6	19.6	46.302	0	49.561	1254600000	26	P31323	P31323	cAMP-dependent protein kinase type II-beta regulatory subunit	PRKAR2B	1220
17.7501	17.3186	17.2437	17.4382	17.4402	17.5059	17.8461	17.4721	16.5236	17.0501				8	8	8	30.7	30.7	30.7	44.868	0	162.86	1694000000	61	P31689;P31689-2	P31689;P31689-2	DnaJ homolog subfamily A member 1	DNAJA1	1222
12.4316	12.109	11.8731	12.3182	11.8744	12.2206	12.1396	12.2472	11.4537	12.2731				6	3	3	16.5	8.4	8.4	48.346	0	33.323	63764000	6	P31749-2;P31749	P31749-2;P31749	RAC-alpha serine/threonine-protein kinase	AKT1	1223
15.7344	15.3649	15.5333	15.6741	15.5098	15.4247	16.2199	15.7523	14.753	15.6363				9	9	6	24.7	24.7	17.7	55.768	0	74.221	320480000	25	P31751;P31751-2	P31751;P31751-2	RAC-beta serine/threonine-protein kinase	AKT2	1224
15.0301	14.68	14.2722	14.5312	14.899	14.3033	14.008	14.6355	13.9268	13.8535				2	2	2	6	6	6	52.645	0	73.854	188620000	7	P31930	P31930	Cytochrome b-c1 complex subunit 1, mitochondrial	UQCRC1	1225
16.3776	16.2461	15.9964	16.4114	16.427	15.7295	16.1273	16.5874	15.9112	15.9268				4	4	4	14.6	14.6	14.6	35.329	0	68.474	348120000	18	P31937	P31937	3-hydroxyisobutyrate dehydrogenase, mitochondrial	HIBADH	1226
14.8686	14.1799	14.1447	14.5604	14.5206	14.4716	15.4683	14.8135	13.3218	15.2691				4	4	4	9.6	9.6	9.6	64.523	0	19.657	103210000	10	P31939-2;P31939	P31939-2;P31939	Bifunctional purine biosynthesis protein PURH;Phosphoribosylaminoimidazolecarboxamide formyltransferase;IMP cyclohydrolase	ATIC	1227
18.0925	17.7144	17.7544	17.7547	17.9864	17.8685	18.2339	17.7088	17.4016	17.7402				6	6	6	43.4	43.4	43.4	31.525	0	323.31	2732900000	76	P31942-3;P31942;P31942-4;P31942-2;P31942-5;P31942-6	P31942-3;P31942;P31942-4;P31942-2;P31942-5	Heterogeneous nuclear ribonucleoprotein H3	HNRNPH3	1228
20.5385	20.3131	20.1963	20.2698	20.4219	20.2379	20.7822	20.3447	19.917	20.406				10	10	8	38.1	38.1	30.5	49.229	0	323.31	13730000000	247	P31943	P31943	Heterogeneous nuclear ribonucleoprotein H;Heterogeneous nuclear ribonucleoprotein H, N-terminally processed	HNRNPH1	1229
11.3407	11.6729	11.1156	13.9503	12.3268	12.572	12.1377	13.196	11.6574	11.8722				3	3	3	12	12	12	27.679	0	10.939	12122000	6	P31944	P31944	Caspase-14;Caspase-14 subunit p17, mature form;Caspase-14 subunit p10, mature form;Caspase-14 subunit p20, intermediate form;Caspase-14 subunit p8, intermediate form	CASP14	1230
16.6969	16.2796	16.1767	16.335	16.7395	15.8848	16.3452	16.6901	16.1689	16.2241				7	4	4	31.6	20.1	20.1	27.85	0	267.02	1362500000	25	P31946-2;P31946	P31946-2;P31946	14-3-3 protein beta/alpha;14-3-3 protein beta/alpha, N-terminally processed	YWHAB	1231
18.9635	18.5018	18.6614	18.6232	18.8978	18.605	18.7401	18.8603	18.1488	18.5711				14	14	14	29.1	29.1	29.1	62.639	0	68.539	1587100000	72	P31948;P31948-2;P31948-3	P31948;P31948-2;P31948-3	Stress-induced-phosphoprotein 1	STIP1	1232
16.2103	15.9757	16.0902	16.0369	15.7527	15.4506	14.6228	15.7698	15.2153	14.7336				3	3	3	3.3	3.3	3.3	138.91	0	13.655	216180000	10	P32004-3;P32004-2;P32004	P32004-3;P32004-2;P32004	Neural cell adhesion molecule L1	L1CAM	1234
15.0912	14.7522	14.7742	14.9783	15.0724	14.6961	14.846	15.0056	14.1643	14.7088				4	4	4	9.5	9.5	9.5	57.488	0	10.783	40697000	11	P32189-1;P32189-4;P32189-2;P32189;Q14410;Q14409	P32189-1;P32189-4;P32189-2;P32189;Q14410;Q14409	Glycerol kinase;Glycerol kinase 2;Putative glycerol kinase 3	GK;GK2;GK3P	1235
13.2281	12.2742	12.508	12.6701	12.9199	12.8371	13.3862	12.9968	11.8108	12.9185				2	2	2	6.2	6.2	6.2	31.636	0	7.5472	37017000	10	P32243;P32243-2	P32243;P32243-2	Homeobox protein OTX2	OTX2	1236
14.6618	14.2947	14.2666	14.1947	14.6004	14.1765	13.4322	14.3505	13.5558	13.7596				4	4	4	6	6	6	107.94	0	37.24	100980000	21	P32418-5;P32418;P32418-2;P32418-3;P32418-4	P32418-5;P32418;P32418-2;P32418-3;P32418-4	Sodium/calcium exchanger 1	SLC8A1	1237
17.7958	17.471	17.493	17.4956	17.6107	17.3753	18.0433	17.7262	16.8585	17.4453				5	5	5	34.4	34.4	34.4	21.877	0	55.974	1342100000	39	Q5IFJ7;P32969	Q5IFJ7;P32969	60S ribosomal protein L9	RPL9	1238
15.9963	15.7295	15.6613	15.773	15.8761	15.7022	17.0596	16.0785	15.1708	15.9455				3	3	3	4.2	4.2	4.2	77.942	0	7.6578	116900000	10	P33121;P33121-3;P33121-2	P33121;P33121-3;P33121-2	Long-chain-fatty-acid--CoA ligase 1	ACSL1	1239
18.7674	18.4956	18.4677	18.5514	18.6476	18.5299	18.8074	18.7317	18.0151	18.5163				17	17	12	21.7	21.7	15.6	109.68	0	217.77	1944100000	106	P33176	P33176	Kinesin-1 heavy chain	KIF5B	1240
20.2414	19.7204	19.7725	19.802	20.1497	19.8902	19.9938	19.9264	19.3457	19.7007				14	14	5	40.1	40.1	12.6	47.526	0	109.26	4544000000	72	P33198	P33198			1241
15.6758	15.2146	15.4156	15.4574	15.4039	15.4312	15.35	15.4542	14.7602	15.218				5	5	5	15.5	15.5	15.5	53.454	0	25.7	75669000	20	P34897-3;P34897-2;P34897	P34897-3;P34897-2;P34897	Serine hydroxymethyltransferase, mitochondrial	SHMT2	1245
20.0819	19.8091	19.8422	19.8358	19.9436	19.7233	20.2165	20.0556	19.3497	19.7334				24	24	22	36.3	36.3	34.6	94.33	0	323.31	7573100000	162	P34932;P34932-2	P34932	Heat shock 70 kDa protein 4	HSPA4	1248
15.8805	15.5743	15.8771	15.9024	15.8078	15.634	15.8683	15.883	15.1101	15.3229				2	2	2	6.4	6.4	6.4	46.655	0	55.899	235590000	16	P34949;P34949-2	P34949;P34949-2	Mannose-6-phosphate isomerase	MPI	1250
18.2009	17.8985	17.7328	17.8502	18.3137	18.1055	18.4424	18.3899	17.1606	18.2813				6	6	3	53.6	53.6	12.9	15.088	0	114.27	2196400000	29	P35080-2	P35080-2	Profilin-2	PFN2	1252
14.706	14.5056	14.42	14.5119	14.3526	14.4179	13.4549	14.4852	13.6877	13.6016				5	5	5	30	30	30	32.973	0	33.63	95188000	19	P35219	P35219	Carbonic anhydrase-related protein	CA8	1253
18.7411	18.453	18.3905	18.6319	18.7593	18.604	19.6583	19.0861	17.9999	19.1539				29	29	23	43.7	43.7	39.3	100.07	0	323.31	3229700000	143	P35221;P35221-2;P35221-3;Q9UI47	P35221;P35221-2;P35221-3	Catenin alpha-1	CTNNA1	1254
18.7313	18.4963	18.3467	18.5641	18.6742	18.4738	19.4795	19.0202	17.9782	18.8923				19	19	16	44.8	44.8	40.3	85.496	0	323.31	2652500000	120	P35222	P35222	Catenin beta-1	CTNNB1	1255
19.1987	18.7539	18.7312	18.9609	19.0772	18.5362	18.5448	18.8601	18.544	18.4688				6	6	6	36	36	36	29.804	0	137.38	2900900000	30	P35232;P35232-2	P35232;P35232-2	Prohibitin	PHB	1256
12.8033	13.0608	12.989	13.5167	13.0612	12.4933	13.9647	13.5245	12.565	13.2229				2	2	2	8.2	8.2	8.2	42.621	0.00026392	3.9891	37935000	5	P35237	P35237	Serpin B6	SERPINB6	1257
16.635	16.4824	16.2395	16.5831	16.8393	16.3577	17.1809	16.8646	15.7876	16.8456				15	8	8	31.7	20.1	20.1	68.563	0	69.435	885500000	19	P35241;P35241-5;P26044;P35241-4;P35241-3;P35241-2	P35241;P35241-5;P26044;P35241-4	Radixin	RDX	1259
19.9076	19.4129	19.6919	19.8177	20.0659	19.729	19.6398	19.6716	19.0859	19.253				3	3	3	18.5	18.5	18.5	23.13	0	83.609	5702000000	57	P35243	P35243	Recoverin	RCVRN	1260
15.5482	15.0991	15.0633	15.2485	15.067	15.1244	15.7786	15.1731	14.1738	14.9316				3	3	3	40.6	40.6	40.6	14.759	0	40.028	1738400000	14	P67985;P35268	P67985;P35268	60S ribosomal protein L22	RPL22	1261
14.0296	13.5264	13.5076	13.7234	13.5862	13.6989	14.0192	13.7822	13.1211	13.583				4	4	4	8.3	8.3	8.3	58.24	0	11.304	77470000	8	P35269	P35269	General transcription factor IIF subunit 1	GTF2F1	1262
15.3931	14.3685	15.7569	14.3674	15.5035	16.699	17.3804	16.921	13.9798	17.2954				2	2	2	10.7	10.7	10.7	28.048	0	104.14	1889500000	7	P35270	P35270	Sepiapterin reductase	SPR	1263
19.3878	19.2151	18.782	18.9667	18.9042	18.7864	18.2861	18.7951	18.0239	18.9405				27	27	27	20.4	20.4	20.4	174.76	0	182.79	3074300000	94	P35573;P35573-2;P35573-3	P35573;P35573-2;P35573-3	Glycogen debranching enzyme;4-alpha-glucanotransferase;Amylo-alpha-1,6-glucosidase	AGL	1266
20.6362	20.2954	20.2232	20.5062	20.3878	20.4589	21.0553	20.7438	19.6662	21.0064				49	49	38	30	30	24.2	226.53	0	323.31	9790100000	286	P35579;P35579-2	P35579;P35579-2	Myosin-9	MYH9	1267
19.9733	19.7113	19.5443	19.9026	19.8228	19.892	19.7639	19.8008	18.9672	19.5273				47	38	36	29.9	25.1	23.9	231.37	0	323.31	7810900000	207	P35580-3;P35580-4;P35580;P35580-5;P35580-2	P35580-3;P35580-4;P35580;P35580-5;P35580-2	Myosin-10	MYH10	1268
17.5047	16.9729	17.1191	17.1841	17.2973	17.1522	17.673	17.4145	16.4931	17.2165				12	12	12	22.5	22.5	22.5	99.045	0	257.04	783290000	52	P35606-2;P35606	P35606-2;P35606	Coatomer subunit beta	COPB2	1269
16.579	16.2514	16.3182	16.6961	16.3678	16.151	15.8657	16.2061	15.7223	15.6388				5	5	5	12.3	12.3	12.3	62.466	0	113.91	292950000	17	P35612-2;P35612-8;P35612-9;P35612-4;P35612-3;P35612;P35612-5;P35612-6;P35612-7	P35612-2;P35612-8;P35612-9;P35612-4;P35612-3;P35612;P35612-5;P35612-6	Beta-adducin	ADD2	1271
18.8468	18.4511	18.5232	18.5019	18.771	18.5829	18.9158	18.6011	18.0209	18.4944				6	6	5	18.1	18.1	18.1	53.354	0	46.523	3475000000	56	P35637-2;P35637	P35637-2;P35637	RNA-binding protein FUS	FUS	1272
14.4065	14.0701	14.2132	13.9977	14.1076	13.9909	14.7871	14.3765	13.1616	14.128				5	5	5	3.2	3.2	3.2	212.57	0	11.107	51932000	18	P35658-2;P35658-4;P35658;P35658-3;P35658-5	P35658-2;P35658-4;P35658;P35658-3;P35658-5	Nuclear pore complex protein Nup214	NUP214	1273
16.5316	16.1796	16.2871	16.3995	16.5526	16.2803	16.9577	16.2864	15.665	16.1979				6	6	6	12.9	12.9	12.9	38.704	0	25.748	486860000	24	P35659-2;P35659	P35659-2;P35659	Protein DEK	DEK	1274
17.172	16.4332	16.5652	16.1033	16.067	15.9268	14.6297	16.3977	16.1868	15.7768				26	18	18	18.8	13.4	13.4	223.57	0	323.31	511080000	55	P35749-4;P35749-3;P35749;P35749-2;P81271	P35749-4;P35749-3;P35749;P35749-2	Myosin-11	MYH11	1275
17.6344	17.3153	17.103	17.5069	17.3099	17.3097	18.08	17.6443	16.4287	17.8555				18	18	18	35.4	35.4	35.4	81.738	0	88.558	1212700000	89	P35750;P07384	P35750			1276
15.6515	15.2585	15.1291	15.1567	15.4098	15.2272	15.1537	15.3857	14.6789	15.0183				6	6	6	23.1	23.1	23.1	51.366	0	104.99	100260000	21	P35813-3;P35813;P35813-2	P35813-3;P35813;P35813-2	Protein phosphatase 1A	PPM1A	1277
19.3554	19.0262	18.8065	18.9662	19.4332	19.1802	18.9222	18.9161	18.6381	18.6191				20	20	13	21.4	21.4	14.6	98.335	0	165.48	2798000000	91	P35913;P35913-2;P35913-3	P35913;P35913-2;P35913-3	Rod cGMP-specific 3,5-cyclic phosphodiesterase subunit beta	PDE6B	1278
14.8608	14.7177	14.6569	14.6267	15.0073	14.737	15.5127	14.9674	14.1958	14.8932				4	4	4	5.1	5.1	5.1	151.53	0	30.337	66878000	27	P35968	P35968	Vascular endothelial growth factor receptor 2	KDR	1279
18.3183	17.8278	17.9136	17.9628	18.1294	18.0031	18.3571	18.158	17.2185	18.097				16	16	16	46.4	46.4	46.4	48.633	0	133.23	2011400000	82	P35998;P35998-2	P35998;P35998-2	26S protease regulatory subunit 7	PSMC2	1280
14.8309	14.5462	14.5086	14.6656	14.8797	14.723	15.2218	14.9098	14.1362	14.6386				6	6	6	32.1	32.1	32.1	20.878	0	21.713	105150000	14	P36404;P36404-2	P36404;P36404-2	ADP-ribosylation factor-like protein 2	ARL2	1281
19.2866	18.8196	18.8064	18.9732	19.2505	18.7474	19.1899	19.1633	18.5889	18.8151				11	11	11	77.5	77.5	77.5	20.483	0	323.31	2837500000	86	Q52NJ4;P36405	Q52NJ4;P36405	ADP-ribosylation factor-like protein 3	ARL3	1282
13.6775	13.42	13.5213	13.4412	13.5946	13.1491	14.5012	13.8692	12.7724	13.6367				2	2	2	4.4	4.4	4.4	61.068	0.00051975	3.7943	27874000	3	P36406-3;P36406-2;P36406	P36406-3;P36406-2;P36406	E3 ubiquitin-protein ligase TRIM23	TRIM23	1283
17.1234	16.9239	17.0341	17.1442	17.187	17.2152	17.2666	17.0046	16.4263	16.9925				5	4	4	9	7	7	44.424	0	16.478	587970000	17	P36507	P36507	Dual specificity mitogen-activated protein kinase kinase 2	MAP2K2	1284
18.1393	17.4871	17.7286	18.6349	17.9409	17.5231	17.9944	17.9516	17.2461	17.8365				5	5	5	24.8	24.8	24.8	26.145	0	50.503	931120000	50	P36543;P36543-3;Q96A05;P36543-2	P36543;P36543-3;Q96A05	V-type proton ATPase subunit E 1;V-type proton ATPase subunit E 2	ATP6V1E1;ATP6V1E2	1286
14.9357	14.7801	14.5273	14.8038	14.7569	14.6709	15.0113	15.1197	14.3154	14.3409				6	6	6	11.5	11.5	11.5	50.151	0	28.897	199960000	16	P36551	P36551	Oxygen-dependent coproporphyrinogen-III oxidase, mitochondrial	CPOX	1287
18.7643	18.3441	18.4334	18.5237	18.485	18.3481	19.0339	18.5684	17.9483	18.4312				12	12	12	31.4	31.4	31.4	47.697	0	137.5	1563700000	55	P36578	P36578	60S ribosomal protein L4	RPL4	1288
19.123	18.8727	18.8782	18.9445	19.1092	18.9521	18.8884	19.0793	18.4068	18.3046				16	16	16	29.8	29.8	29.8	85.64	0	125.95	1735400000	72	P36776-3;P36776-2;P36776	P36776-3;P36776-2;P36776	Lon protease homolog, mitochondrial	LONP1	1289
20.9337	21.2532	20.9151	21.1721	21.0802	20.8693	21.4052	21.4058	20.2923	20.7171				15	15	15	34.8	34.8	34.8	63.79	0	211.72	8198800000	78	P36871-2;P36871;P36871-3	P36871-2;P36871;P36871-3	Phosphoglucomutase-1	PGM1	1290
17.3734	16.948	16.8002	16.7409	17.1691	16.8512	17.0772	17.0746	16.3994	17.0809				9	3	3	41.2	15.5	15.5	36.983	0	16.764	595590000	13	P36873;P36873-2;P62136;P62136-2;P62136-3	P36873;P36873-2;P62136;P62136-2;P62136-3	Serine/threonine-protein phosphatase PP1-gamma catalytic subunit;Serine/threonine-protein phosphatase PP1-alpha catalytic subunit	PPP1CC;PPP1CA	1291
14.6268	14.2353	13.6692	15.2056	14.6631	14.2749	14.3229	14.5381	12.9406	14.5787				7	3	3	31.9	14	14	40.616	0	61.341	164520000	9	P36887;P17612;P17612-2	P36887;P17612;P17612-2	cAMP-dependent protein kinase catalytic subunit alpha	PRKACA	1292
15.9756	15.7261	15.6022	15.6941	15.8275	15.5673	15.949	15.8776	15.0578	15.7691				8	8	8	16.8	16.8	16.8	68.66	0	43.023	189560000	30	P36915;P36915-2	P36915;P36915-2	Guanine nucleotide-binding protein-like 1	GNL1	1294
15.6445	15.2497	15.4844	15.4248	15.7058	15.8071	15.3311	15.4168	14.6914	15.1356				5	5	5	40.6	40.6	40.6	19.491	0	25.717	421110000	14	P36968-2;P36968;P36969-2;P36969	P36968-2;P36968			1297
18.0215	17.84	17.5163	17.2111	17.6756	17.6882	17.9909	18.054	17.3063	17.3817				8	8	8	40	40	40	45.347	0	129.99	1908700000	36	P37111;Q03154-3;Q03154-4;Q03154	P37111			1299
13.3074	13.1342	13.3865	13.132	13.4146	13.1208	13.7455	13.0709	12.6994	12.7525				2	2	2	6.7	6.7	6.7	53.254	0	23.964	31363000	9	P37198	P37198	Nuclear pore glycoprotein p62	NUP62	1300
16.137	15.7091	15.907	15.8032	16.0672	15.7697	16.8583	16.4703	15.0391	16.7109				5	5	5	36.7	36.7	36.7	22.391	0	45.142	501450000	30	P37802;P37802-2	P37802;P37802-2	Transgelin-2	TAGLN2	1301
19.364	18.7952	18.6176	19.123	18.8983	18.4873	19.7141	19.0409	18.4734	18.8619				4	4	4	20.5	20.5	20.5	37.54	0	16.695	2137900000	11	P37837;Q29593	P37837	Transaldolase	TALDO1	1302
17.8789	17.5497	17.601	17.5997	17.7679	17.6285	18.2389	17.7995	16.987	17.6891				4	4	3	21.9	21.9	14.8	22.172	0	89.129	4031800000	52	P38159-3;P38159;P38159-2;Q96E39;O75526	P38159-3;P38159;P38159-2;Q96E39;O75526	RNA-binding motif protein, X chromosome;RNA-binding motif protein, X chromosome, N-terminally processed;RNA binding motif protein, X-linked-like-1;RNA-binding motif protein, X-linked-like-2	RBMX;RBMXL1;RBMXL2	1303
13.8363	12.8444	13.1451	13.3715	13.4444	13.6883	14.8648	13.9367	12.7531	14.4099				2	2	2	6.1	6.1	6.1	39.111	0	5.7829	45207000	8	P38571-2;P38571	P38571-2;P38571	Lysosomal acid lipase/cholesteryl ester hydrolase	LIPA	1305
20.1201	19.6757	19.8688	19.6862	19.7172	19.4947	19.3392	19.5781	19.1151	19.1336				19	19	2	57.4	57.4	8.8	68.303	0	323.31	11633000000	214	P38606;P38606-2	P38606;P38606-2	V-type proton ATPase catalytic subunit A	ATP6V1A	1306
19.4142	18.9657	18.8765	19.0673	19.1237	18.9043	18.9015	19.1477	18.4361	18.5552				14	14	14	27.2	27.2	27.2	73.68	0	275.61	5044600000	124	P38646	P38646	Stress-70 protein, mitochondrial	HSPA9	1307
17.2452	16.611	16.8133	17.1913	17.4139	16.7915	17.3024	17.2679	16.3122	17.057				7	7	7	29.7	29.7	29.7	16.06	0	25.491	724780000	24	P39019;Q29308	P39019;Q29308	40S ribosomal protein S19	RPS19	1308
15.8689	15.2734	15.4314	15.839	15.2465	15.0226	16.2159	16.0051	14.4156	15.5793				3	3	3	11.9	11.9	11.9	46.108	0	43.405	827350000	26	P39023	P39023	60S ribosomal protein L3	RPL3	1309
14.1444	14.0639	13.9687	14.1855	14.2695	13.9894	14.495	14.1604	13.7946	13.9972				2	2	2	4.7	4.7	4.7	35.673	0.0024414	2.9854	13759000	5	P39748-2;P39748	P39748-2;P39748	Flap endonuclease 1	FEN1	1312
13.2847	13.4433	13.6227	14.0749	12.9911	13.576	15.3765	14.3889	12.6049	14.8729				2	2	2	12.1	12.1	12.1	38.498	0	8.1125	98086000	14	P40121;P40121-2	P40121;P40121-2	Macrophage-capping protein	CAPG	1313
19.9587	19.5447	19.584	19.585	19.8711	19.473	19.8637	19.7074	19.0767	19.2592				15	15	15	35.4	35.4	35.4	58.024	0	227.26	5938800000	83	P40227;P40227-2;Q92526-2;Q92526;Q92526-3;Q29236	P40227;P40227-2	T-complex protein 1 subunit zeta	CCT6A	1315
17.1036	16.8034	16.7085	16.8685	16.8383	16.7694	17.2462	17.0376	16.2731	16.8431				2	2	2	8.8	8.8	8.8	15.563	0	4.5999	202370000	12	Q95307;Q6NVV1;P40429	Q95307;Q6NVV1;P40429	Putative 60S ribosomal protein L13a protein RPL13AP3;60S ribosomal protein L13a	RPL13AP3;RPL13A	1318
15.4989	15.1052	15.1415	15.241	15.6182	14.9602	15.6783	15.4405	14.4681	15.1183				7	7	7	53	53	53	18.565	0	94.719	691010000	34	P40616-2;P40616	P40616-2;P40616	ADP-ribosylation factor-like protein 1	ARL1	1319
12.5222	12.1259	11.986	12.8728	12.2527	12.0315	12.714	12.5004	11.354	12.161				4	4	4	3.9	3.9	3.9	127.52	0	6.2894	12400000	7	P40818;P40818-2	P40818;P40818-2	Ubiquitin carboxyl-terminal hydrolase 8	USP8	1321
16.5519	16.1444	16.2131	16.1257	16.3623	16.2018	16.5116	16.4385	15.71	16.2666				8	8	8	24.8	24.8	24.8	51.109	0	129.71	439040000	26	P41091;Q2VIR3;Q2VIR3-2	P41091;Q2VIR3;Q2VIR3-2	Eukaryotic translation initiation factor 2 subunit 3;Putative eukaryotic translation initiation factor 2 subunit 3-like protein	EIF2S3;EIF2S3L	1324
17.9878	18.8416	17.5931	18.4013	18.3109	19.645	20.1569	20.1793	17.3963	19.9423				11	7	7	23	17.9	17.9	53.65	0	72.468	2022400000	45	P41219;P41219-2	P41219;P41219-2	Peripherin	PRPH	1326
15.404	14.7503	15.0404	15.2068	15.2022	15.3018	15.3661	15.1147	14.6488	14.9177				3	3	3	20.8	20.8	20.8	17	0	14.989	156890000	10	P41223;P41223-2	P41223;P41223-2	Protein BUD31 homolog	BUD31	1327
15.3492	15.0436	15.0291	15.1501	15.2445	15.0346	15.522	15.1592	14.4308	15.2305				8	8	8	24.2	24.2	24.2	50.704	0	36.919	93910000	25	P41240;P42679-3;P42679;P42679-2	P41240	Tyrosine-protein kinase CSK	CSK	1330
16.3519	16.0311	15.627	15.7598	16.2479	16.2275	16.5754	16.1015	15.4776	16.0496				9	9	9	18.8	18.8	18.8	83.165	0	31.217	300130000	21	P41250	P41250	Glycine--tRNA ligase	GARS	1331
16.1332	15.7509	15.8377	15.6183	16.0578	15.5822	16.1414	15.8523	15.2429	15.9236				8	8	8	9.3	9.3	9.3	144.5	0	24.826	351890000	27	P41252	P41252	Isoleucine--tRNA ligase, cytoplasmic	IARS	1332
15.8813	15.0879	15.3547	15.4127	15.2527	15.068	15.2569	15.2917	14.6438	15.2073				5	5	5	20.4	20.4	20.4	46.485	0	81.673	270640000	28	P41367;P11310;P11310-2	P41367			1333
17.2489	16.7776	16.8597	16.767	17.4008	16.7882	17.229	17.2006	16.3312	16.847				8	8	8	44.2	44.2	44.2	12.732	0	116.22	398910000	24	P41567;P61220;O60739	P41567;P61220;O60739	Eukaryotic translation initiation factor 1;Eukaryotic translation initiation factor 1b	EIF1;EIF1B	1335
13.1522	12.7221	12.9679	12.815	12.759	12.7455	13.1784	12.8872	11.7798	12.7764				2	2	2	6.4	6.4	6.4	68.262	0	9.0459	28219000	9	P41743	P41743	Protein kinase C iota type	PRKCI	1336
17.5459	17.2546	17.3562	17.3314	17.5184	17.3691	17.6573	17.5078	16.6762	17.3049				6	4	4	30.9	20.7	20.7	42.293	0	83.965	578270000	40	P42025	P42025	Beta-centractin	ACTR1B	1337
17.3667	17.1347	17.202	17.284	17.5147	17.4159	17.683	17.2411	16.3911	16.8698				5	5	5	25.5	25.5	25.5	38.737	0	114.47	1537700000	30	P42167-2;P42167;P42167-3;P42166	P42167-2;P42167;P42167-3;P42166	Lamina-associated polypeptide 2, isoforms beta/gamma;Thymopoietin;Thymopentin;Lamina-associated polypeptide 2, isoform alpha;Thymopoietin;Thymopentin	TMPO	1338
14.8114	14.4848	14.6934	14.668	14.5381	14.5995	13.221	14.438	13.9482	13.683				5	5	4	9.9	9.9	8	98.82	0	18.021	52205000	14	P42262;P42262-3;P42262-4;P42262-2	P42262;P42262-3;P42262-4;P42262-2	Glutamate receptor 2	GRIA2	1340
15.3217	14.8915	14.9506	15.1406	15.2402	15.0358	15.5227	15.0835	14.397	14.9111				8	8	8	9.9	9.9	9.9	117.8	0	39.822	113310000	26	P42285	P42285	Superkiller viralicidic activity 2-like 2	SKIV2L2	1341
16.8056	16.4695	16.4206	16.5213	16.6772	16.4522	16.8943	16.6692	16.0497	16.5132				27	27	27	15.3	15.3	15.3	288.89	0	190.95	334080000	66	P42345	P42345	Serine/threonine-protein kinase mTOR	MTOR	1344
15.9403	15.6135	15.7454	15.7573	15.8233	15.6485	15.8712	15.8639	15.1312	15.5				15	15	15	9	9	9	236.83	0	32.759	162980000	36	P42356;P42356-2;A4QPH2-4;A4QPH2;A4QPH2-2;Q8N8J0	P42356;P42356-2	Phosphatidylinositol 4-kinase alpha	PI4KA	1345
16.6878	16.3432	16.4902	16.486	16.502	16.496	16.8672	16.5511	15.9126	16.5514				9	9	9	12.1	12.1	12.1	98.655	0	50.891	220340000	37	P42566;P42566-2	P42566	Epidermal growth factor receptor substrate 15	EPS15	1346
13.362	12.9721	12.8563	13.0483	13.0075	12.8868	12.553	13.0298	12.2119	12.8656				3	3	3	4.2	4.2	4.2	91.41	0	8.0708	18159000	8	Q5IS50;P42658-2;P42658;Q8N608-4;Q8N608-2;Q8N608;Q8N608-3	Q5IS50;P42658-2;P42658	Dipeptidyl aminopeptidase-like protein 6	DPP6	1347
16.6134	16.1563	16.1906	16.238	16.4315	16.1908	15.818	16.0868	15.6788	15.7205				6	6	6	4.7	4.7	4.7	157.9	0	20.87	238300000	24	P42704	P42704	Leucine-rich PPR motif-containing protein, mitochondrial	LRPPRC	1348
13.4552	13.2786	13.4639	13.4104	13.1438	12.6545	13.6897	13.1667	12.366	12.9419				8	8	8	3.2	3.2	3.2	347.6	0	13.046	30015000	15	P42858	P42858	Huntingtin	HTT	1349
13.3035	12.8586	12.6023	12.8847	12.8552	12.9969	13.5333	13.1838	12.43	13.0042				2	2	2	3.3	3.3	3.3	85.561	0.00027241	4.4033	14571000	7	P42892-3;P42892-2;P42892-4;P42892	P42892-3;P42892-2;P42892-4;P42892	Endothelin-converting enzyme 1	ECE1	1350
12.6367	12.2764	11.4748	12.7242	12.3882	12.3483	13.2419	12.6272	12.0481	12.6618				3	3	3	6.7	6.7	6.7	74.596	0	12.339	41610000	9	P42898;P42898-2	P42898;P42898-2	Methylenetetrahydrofolate reductase	MTHFR	1351
19.1154	18.8062	18.6913	18.895	18.8437	18.8643	19.5394	19.2995	18.046	19.4825				6	6	6	14.7	14.7	14.7	55.148	0	289.09	4784800000	87	P43003-2;P43003;P48664-2;P48664	P43003-2;P43003	Excitatory amino acid transporter 1	SLC1A3	1352
15.6136	14.9526	14.9491	15.2966	15.0078	15.0419	15.3075	15.0529	14.4266	15.4801				3	3	3	8.8	8.8	8.8	55.722	0	26.884	294960000	11	P43007;P43007-2	P43007	Neutral amino acid transporter A	SLC1A4	1354
14.1311	13.6167	13.7214	13.4093	14.0156	13.6742	13.3178	13.4607	13.2095	12.8525				3	3	3	15.9	15.9	15.9	22.919	0	94.65	149410000	14	P43080	P43080	Guanylyl cyclase-activating protein 1	GUCA1A	1355
15.0827	14.6899	14.761	14.5871	14.991	14.7535	14.928	14.8483	14.1375	14.5981				2	2	2	3.9	3.9	3.9	61.87	0.00027278	4.4237	92969000	9	P43155-3;P43155-2;P43155	P43155-3;P43155-2;P43155	Carnitine O-acetyltransferase	CRAT	1356
20.7478	20.141	20.299	20.0825	20.5388	20.4141	20.6702	20.4673	19.4921	20.2331				13	13	13	24.6	24.6	24.6	94.622	0	231.55	8375800000	108	P43243;P43243-2	P43243	Matrin-3	MATR3	1357
14.6217	14.0229	14.5376	14.7367	14.4827	14.2419	15.0597	14.1789	13.4135	14.3335				5	5	5	8.4	8.4	8.4	104.74	0	45.918	194790000	16	P43246;P43246-2	P43246;P43246-2	DNA mismatch repair protein Msh2	MSH2	1358
17.257	17.0765	17.0075	17.1929	17.6211	17.2475	17.226	17.2609	16.4617	16.8686				15	15	15	29	29	29	67.531	0	82.075	702040000	54	P43304-2;P43304	P43304-2;P43304	Glycerol-3-phosphate dehydrogenase, mitochondrial	GPD2	1359
14.5036	14.085	13.9576	14.1559	14.2348	13.8097	14.6107	14.4305	13.484	14.1613				2	2	2	8.9	8.9	8.9	29.373	0	6.8292	116220000	11	P43307-2;P43307	P43307-2;P43307	Translocon-associated protein subunit alpha	SSR1	1360
15.4858	15.5271	15.325	17.2832	15.9289	16.2011	16.8124	16.3703	14.9352	19.2139				7	7	7	42.9	42.9	42.9	23.38	0	167.07	1462500000	47	P43320	P43320	Beta-crystallin B2	CRYBB2	1361
17.1331	16.9726	16.6462	16.8357	17.2374	16.8455	17.6769	17.2658	16.4659	17.4428				11	11	6	47.8	47.8	25.9	37.808	0	215.37	1321100000	68	P43367	P43367			1362
12.9651	12.5992	12.5444	12.3591	12.8227	12.944	12.902	12.9528	12.2091	12.8503				3	3	3	7.6	7.6	7.6	68.019	0	12.289	10755000	9	P43378	P43378	Tyrosine-protein phosphatase non-receptor type 9	PTPN9	1363
15.8143	15.2525	15.5836	15.6951	15.6894	15.5756	15.9611	15.6374	15.0137	15.9403				3	3	3	21.5	21.5	21.5	23.239	0	77.379	296260000	19	P43487-2;P43487	P43487-2;P43487	Ran-specific GTPase-activating protein	RANBP1	1364
18.5771	18.2055	18.187	18.7253	18.5829	18.272	18.9701	18.6589	17.5436	18.5872				11	11	11	41.4	41.4	41.4	47.366	0	323.31	3016800000	56	P43686;P43686-2	P43686;P43686-2	26S protease regulatory subunit 6B	PSMC4	1366
17.1142	16.5916	16.7142	16.655	16.7873	16.6381	16.5671	16.7129	16.0096	16.4709				4	3	3	19.9	13.6	13.6	22.225	0	14.501	185730000	14	P45973	P45973	Chromobox protein homolog 5	CBX5	1367
18.5926	18.2537	18.3323	18.4651	18.5238	18.4075	18.9984	18.541	17.7501	18.6319				12	12	11	23.5	23.5	22.2	93.307	0	134.1	3242500000	67	P45974-2;P45974	P45974-2;P45974	Ubiquitin carboxyl-terminal hydrolase 5	USP5	1368
15.0805	14.8947	14.877	15.0059	15.1497	14.9549	15.5672	15.2737	14.3542	15.3785				4	4	4	16	16	16	44.287	0	8.5645	161280000	18	P45985;P45985-2	P45985;P45985-2	Dual specificity mitogen-activated protein kinase kinase 4	MAP2K4	1369
14.6473	14.1819	14.5376	14.8935	14.8721	14.6095	15.3942	14.8484	13.7464	15.0876				8	8	8	8.4	8.4	8.4	129.39	0	40.472	76034000	20	P46020-3;P46020-2;P46020	P46020-3;P46020-2;P46020	Phosphorylase b kinase regulatory subunit alpha, skeletal muscle isoform	PHKA1	1371
12.8605	12.4955	12.6933	12.6027	12.7707	12.6695	13.1745	12.8567	12.2758	12.8344				2	2	2	3.7	3.7	3.7	63.541	0	22.21	57822000	6	P46060	P46060	Ran GTPase-activating protein 1	RANGAP1	1372
15.0073	14.8195	14.6866	14.7376	15.0575	14.9111	14.9792	14.7469	14.3167	14.5441				5	5	5	10.8	10.8	10.8	73.457	0	15.094	61914000	13	P46063	P46063	ATP-dependent DNA helicase Q1	RECQL	1373
15.9232	15.5462	15.2732	15.562	15.7724	15.5042	16.0032	15.8042	15.0593	15.5158				12	12	12	8.9	8.9	8.9	269.81	0	48.077	120970000	26	P46100-3;P46100;P46100-2;P46100-5;P46100-4;P46100-6	P46100-3;P46100;P46100-2;P46100-5;P46100-4	Transcriptional regulator ATRX	ATRX	1375
16.6407	16.5341	16.5076	16.4628	16.7119	16.2577	16.8051	16.5625	15.981	16.5731				6	6	6	51.5	51.5	51.5	22.905	0	43.589	921140000	28	P46108-2;P46108	P46108-2;P46108	Adapter molecule crk	CRK	1376
17.5329	17.0998	17.2941	17.2676	17.4315	17.1171	17.7069	17.5749	16.7778	17.3396				6	6	6	29.7	29.7	29.7	33.777	0	21.371	650470000	22	P46109	P46109	Crk-like protein	CRKL	1377
23.3886	23.1619	22.652	22.8461	23.2449	22.6126	22.1143	23.0622	22.2737	22.8072				14	14	14	57.9	57.9	57.9	42.03	0	323.31	109340000000	463	P46410;P15104	P46410;P15104	Glutamine synthetase	GLUL	1378
20.2523	19.7751	19.828	19.7071	20.0435	19.8121	19.2335	19.8067	19.2366	19.4369				22	22	22	35.1	35.1	35.1	82.593	0	323.31	5955100000	155	P46459;P46459-2	P46459;P46459-2	Vesicle-fusing ATPase	NSF	1379
13.1691	12.6461	13.0388	13.3183	13.1701	13.0319	13.391	13.2171	12.3786	13.2452				2	2	2	11.9	11.9	11.9	23.457	0	5.2557	13042000	6	P46736-4;P46736-2;P46736-3;P46736;P46736-5	P46736-4;P46736-2;P46736-3;P46736;P46736-5	Lys-63-specific deubiquitinase BRCC36	BRCC3	1381
16.6652	16.3777	16.3479	16.2408	16.5668	16.4426	16.7173	16.6438	15.5513	16.4097				3	3	3	23.6	23.6	23.6	34.362	0	52.584	482260000	22	P46777;Q95276	P46777;Q95276	60S ribosomal protein L5	RPL5	1383
15.9386	15.5789	15.5637	15.5924	15.7364	15.5169	16.1322	15.8207	14.8775	15.3844				4	4	4	11.3	11.3	11.3	22.591	0	6.154	189090000	12	P46781;Q29197	P46781;Q29197	40S ribosomal protein S9	RPS9	1385
19.4329	18.8126	18.6854	18.9999	19.4607	19.0671	19.3396	19.3775	18.5465	19.2017				5	5	5	32.4	32.4	32.4	22.876	0	132.59	3648300000	32	P46782	P46782	40S ribosomal protein S5;40S ribosomal protein S5, N-terminally processed	RPS5	1386
19.0279	19.2454	18.2426	18.479	19.7418	19.1303	18.2673	19.1644	18.6832	18.4013				3	3	3	23.6	23.6	23.6	18.898	0	7.1114	917320000	10	P46783	P46783	40S ribosomal protein S10	RPS10	1387
20.7559	20.53	20.4851	20.5954	20.615	20.4669	20.8315	20.59	19.9151	20.375				34	34	32	18.2	18.2	17.3	270.63	0	323.31	15064000000	342	P46821	P46821	Microtubule-associated protein 1B;MAP1B heavy chain;MAP1 light chain LC1	MAP1B	1388
16.2083	15.9677	15.7921	15.9989	16.1859	16.012	16.5452	16.2002	15.4782	16.2292				7	3	3	32.9	12.1	12.1	32.668	0	15.074	156820000	23	P46926;P46926-2	P46926;P46926-2	Glucosamine-6-phosphate isomerase 1	GNPDA1	1389
13.6972	13.2093	13.2015	13.169	13.1912	13.2011	12.3585	13.2689	12.4136	12.6931				4	4	4	1.4	1.4	1.4	394.46	0	8.2746	8797300	6	P46939;P46939-2;P46939-3;P46939-4	P46939;P46939-2	Utrophin	UTRN	1391
17.4571	17.3242	17.1005	17.3726	17.5735	17.6674	18.836	17.9938	16.8244	18.0098				27	27	26	20.3	20.3	19.7	189.25	0	323.31	1626000000	110	P46940	P46940	Ras GTPase-activating-like protein IQGAP1	IQGAP1	1392
16.7618	15.9966	16.3469	17.0792	17.1837	17.1003	18.8295	17.3516	15.3152	17.786				5	5	5	10.6	10.6	10.6	39.383	0	222.72	1954000000	66	P46976;P46976-2;P46976-3	P46976;P46976-2	Glycogenin-1	GYG1	1393
15.5664	15.1726	15.0064	15.2675	15.2523	15.3117	15.8535	15.4237	14.5665	15.299				4	4	4	5.7	5.7	5.7	80.529	0	23.825	218590000	20	P46977;P46977-2	P46977;P46977-2	Dolichyl-diphosphooligosaccharide--protein glycosyltransferase subunit STT3A	STT3A	1394
16.5578	16.0603	15.9959	16.1693	16.219	15.8088	14.9484	16.0201	15.41	15.5903				9	9	9	15.8	15.8	15.8	73.361	0	29.194	353630000	24	P47736;P47736-3;P47736-4;P47736-2	P47736;P47736-3;P47736-4;P47736-2	Rap1 GTPase-activating protein 1	RAP1GAP	1395
18.6748	18.3686	18.4107	18.4038	18.5406	18.3384	18.7877	18.5902	17.8116	18.459				12	12	10	61.2	61.2	51.7	32.981	0	290.85	2789500000	84	Q29221;P47755;P47755-2	Q29221;P47755;P47755-2	F-actin-capping protein subunit alpha-2	CAPZA2	1396
17.9954	17.6915	17.6591	17.7181	17.842	17.7532	17.9612	17.9679	17.0297	17.7502				10	10	10	45.6	45.6	45.6	30.628	0	154.05	1561600000	41	P47756-2;P47756;A0PFK7	P47756-2;P47756;A0PFK7	F-actin-capping protein subunit beta	CAPZB	1397
17.4494	17.1688	17.1512	17.2989	17.1846	17.128	17.902	17.284	16.5442	17.2857				14	14	14	28.2	28.2	28.2	78.143	0	106.39	1180300000	37	P47788;P52888	P47788			1398
17.0132	16.5395	16.7106	16.8119	16.9075	16.9512	17.0662	16.8932	16.0932	16.7939				5	5	5	36.8	36.8	36.8	16.46	0	37.702	733360000	18	P47813;O14602	P47813;O14602	Eukaryotic translation initiation factor 1A, X-chromosomal;Eukaryotic translation initiation factor 1A, Y-chromosomal	EIF1AX;EIF1AY	1400
14.938	14.5858	14.9325	14.6526	14.6612	14.6441	12.9937	14.7093	13.7663	13.817				3	3	3	9.7	9.7	9.7	54.606	0	11.751	81976000	18	P47870-1;P47870;P47870-3;P47870-4;P28472-4;P28472-3;P28472-2;P28472;P18505	P47870-1;P47870	Gamma-aminobutyric acid receptor subunit beta-2	GABRB2	1402
15.042	14.848	14.8268	15.2433	15.1214	14.7601	15.3163	14.9748	14.4785	14.717				5	5	5	8.4	8.4	8.4	86.578	0	61.178	212320000	17	P47897-2;P47897	P47897-2;P47897	Glutamine--tRNA ligase	QARS	1403
13.5116	13.219	13.2235	13.2453	13.2856	13.1935	12.9866	13.2321	12.6215	12.8877				4	4	3	5.8	5.8	4.3	100.87	0	12.05	18462000	7	P48058;P48058-2;P42263-2	P48058;P48058-2	Glutamate receptor 4	GRIA4	1405
16.7222	16.1806	16.27	16.3935	16.5005	16.2389	17.2324	16.5883	15.7243	16.8674				6	6	6	22.5	22.5	22.5	37.251	0	46.903	193770000	14	P48059;P48059-4;P48059-2;P48059-5;P48059-3;Q7Z4I7-4;Q7Z4I7-3;Q7Z4I7;Q7Z4I7-5;Q7Z4I7-2;P0CW19-2	P48059;P48059-4;P48059-2;P48059-5;P48059-3	LIM and senescent cell antigen-like-containing domain protein 1	LIMS1	1406
14.3426	13.8154	14.016	14.1339	14.0928	13.7992	14.5566	14.1554	13.2907	14.2169				2	2	2	3.8	3.8	3.8	70.605	0	5.265	321990000	10	P48066	P48066	Sodium- and chloride-dependent GABA transporter 3	SLC6A11	1407
16.1965	15.819	16.0877	15.9292	15.7978	15.8584	14.9291	15.9789	15.0035	15.3338				7	7	7	21.5	21.5	21.5	66.894	0	54.166	117600000	20	P48319;Q5IS68;Q99259;Q99259-4	P48319;Q5IS68;Q99259	Glutamate decarboxylase 1	GAD1	1408
16.6691	16.2562	16.4465	16.3543	16.5127	16.2361	15.0071	16.0937	15.5502	15.5566				10	10	10	30.6	30.6	30.6	65.388	0	253.44	357450000	60	P48321;Q05329	P48321;Q05329	Glutamate decarboxylase 2	GAD2	1409
16.1436	15.9029	15.8585	15.9025	15.909	15.6468	16.2447	16.0341	15.2821	15.8672				10	10	10	20.5	20.5	20.5	57.21	0	92.267	336520000	35	P48444;P48444-2	P48444;P48444-2	Coatomer subunit delta	ARCN1	1411
15.7654	15.675	15.6746	15.8939	15.8168	15.7295	15.9597	15.991	15.0079	15.3588				10	10	10	15.5	15.5	15.5	72.765	0	26.41	256320000	24	P48506	P48506	Glutamate--cysteine ligase catalytic subunit	GCLC	1413
15.2688	14.8679	14.8539	15.441	15.0595	14.9361	15.6364	15.2258	14.3188	15.2075				2	2	2	10.6	10.6	10.6	30.727	0	41.619	80979000	10	P48507;P48507-2	P48507;P48507-2	Glutamate--cysteine ligase regulatory subunit	GCLM	1414
13.169	12.6806	12.9496	12.966	13.0908	12.749	13.0828	13.0018	12.2356	12.8151				4	4	4	5.6	5.6	5.6	142.19	0	13.319	35261000	10	P48553;P48553-2	P48553	Trafficking protein particle complex subunit 10	TRAPPC10	1417
15.4817	14.9829	15.0219	15.2136	15.2708	14.4332	15.7966	15.3186	14.5126	14.5508				3	3	3	10.6	10.6	10.6	39.611	0	9.2333	352720000	10	P48556	P48556	26S proteasome non-ATPase regulatory subunit 8	PSMD8	1418
14.2522	13.4223	13.7203	13.7873	14.1762	14.0433	14.3639	13.6765	12.727	14.0563				4	4	4	14.8	14.8	14.8	52.384	0	18.437	116620000	18	P48637;P48637-2	P48637;P48637-2	Glutathione synthetase	GSS	1419
20.2568	19.8407	19.8915	19.7201	20.0646	20.0085	20.1912	19.9646	19.319	19.5361				14	14	14	29.8	29.8	29.8	59.67	0	191.47	7124800000	122	P48643;P48643-2	P48643;P48643-2	T-complex protein 1 subunit epsilon	CCT5	1420
15.4575	14.846	15.0357	14.9534	15.1164	14.9736	15.3106	15.1108	14.4293	14.8262				4	4	4	11.3	11.3	11.3	51.927	0	21.304	110790000	8	P48723	P48723	Heat shock 70 kDa protein 13	HSPA13	1422
14.9041	14.6846	14.7157	14.8434	14.7536	14.7055	14.9592	14.7891	14.2941	14.8041				6	6	6	21.5	21.5	21.5	37.567	0	11.958	116000000	14	P48729-3;P48729;P48729-2;Q8N752;O19175	P48729-3;P48729;P48729-2;Q8N752;O19175	Casein kinase I isoform alpha;Casein kinase I isoform alpha-like	CSNK1A1;CSNK1A1L	1423
15.3281	14.6265	14.7471	15.0276	15.1276	14.7125	14.9582	14.9246	14.5058	14.7767				11	2	2	35.5	6.5	6.5	45.179	0	13.174	103080000	13	P48735-2;P48735	P48735-2;P48735	Isocitrate dehydrogenase [NADP], mitochondrial	IDH2	1424
16.865	16.5557	16.5964	16.7285	16.8243	16.7173	17.0073	16.8079	15.9679	16.6689				11	11	11	48.2	48.2	48.2	31.638	0	71.6	447940000	48	P48739-2;P48739;P48739-3	P48739-2;P48739;P48739-3	Phosphatidylinositol transfer protein beta isoform	PITPNB	1425
15.6751	15.1927	15.3515	15.4438	15.3893	15.287	15.5488	15.5335	14.7775	15.4248				5	5	5	10.1	10.1	10.1	90.986	0	17.087	52904000	12	P48762;P19634;P19634-2;Q9UBY0	P48762;P19634	Sodium/hydrogen exchanger 1	SLC9A1	1427
14.6647	14.6114	14.3354	17.9797	15.0663	14.822	17.2078	15.0377	13.7765	15.3583				7	7	7	20.5	20.5	20.5	52.571	0	33.742	293590000	26	P48819;CON__Q3ZBS7	P48819			1428
16.4128	16.0604	16.1126	16.3249	16.3906	16.286	17.0434	16.4564	15.4995	16.3588				6	6	5	18.8	18.8	15.8	45.567	0	18.739	113680000	18	P49137;P49137-2	P49137;P49137-2	MAP kinase-activated protein kinase 2	MAPKAPK2	1429
16.9198	16.6394	16.586	16.6359	16.8385	16.7317	17.4759	16.9194	16.1264	16.9569				6	6	6	8	8	8	57.548	0	28.395	431350000	28	P49257	P49257	Protein ERGIC-53	LMAN1	1431
12.55	12.0385	12.1659	12.2778	12.4646	12.2263	12.5599	12.5449	11.6201	11.4374				3	3	3	9.4	9.4	9.4	48.804	0	18.882	77408000	8	P49321-2;P49321;P49321-3;P49321-4	P49321-2;P49321;P49321-3	Nuclear autoantigenic sperm protein	NASP	1432
16.7112	16.482	16.3502	16.5283	16.6777	16.3567	16.7187	16.7108	15.7613	16.4956				4	4	4	2.3	2.3	2.3	273.42	0	133.29	497730000	28	P49327	P49327	Fatty acid synthase;[Acyl-carrier-protein] S-acetyltransferase;[Acyl-carrier-protein] S-malonyltransferase;3-oxoacyl-[acyl-carrier-protein] synthase;3-oxoacyl-[acyl-carrier-protein] reductase;3-hydroxyacyl-[acyl-carrier-protein] dehydratase;Enoyl-[acyl-carrier-protein] reductase;Oleoyl-[acyl-carrier-protein] hydrolase	FASN	1433
14.9256	14.4834	14.4715	14.8952	14.8207	14.4556	15.0172	14.7814	14.0205	14.7383				6	6	6	18.7	18.7	18.7	44.408	0	18.671	228870000	18	P49354;P49354-2	P49354;P49354-2	Protein farnesyltransferase/geranylgeranyltransferase type-1 subunit alpha	FNTA	1435
14.8363	14.7007	14.4763	14.7411	14.632	14.4254	15.1569	14.6363	14.2342	14.7835				2	2	2	5.7	5.7	5.7	48.773	0	29.591	108660000	10	P49356;P49356-2	P49356;P49356-2	Protein farnesyltransferase subunit beta	FNTB	1436
14.0789	14.0488	13.8634	14.0241	13.8777	13.5681	13.768	13.8767	12.6736	13.7912				4	4	4	14.9	14.9	14.9	40.97	0	46.851	41371000	9	P49366;P49366-3;P49366-2	P49366;P49366-3;P49366-2	Deoxyhypusine synthase	DHPS	1437
19.4455	19.1459	19.2334	19.2696	19.3228	19.1783	19.529	19.3409	18.5917	19.1321				13	13	13	29.9	29.9	29.9	60.533	0	150.37	3575300000	139	P49368;P49368-2;Q29068	P49368;P49368-2	T-complex protein 1 subunit gamma	CCT3	1438
15.617	15.5403	15.5308	15.5657	15.7959	15.61	15.7823	15.6884	15.2016	15.4505				7	7	6	23.4	23.4	21.7	46.308	0	20.471	193410000	18	P49407-2;P49407;P32121-5;P32121-2;P32121;P32121-3;P32121-4	P49407-2;P49407	Beta-arrestin-1	ARRB1	1439
18.1209	17.5905	17.5858	17.7426	17.8935	17.5123	17.4501	17.701	17.0483	17.1544				7	7	7	21.7	21.7	21.7	49.541	0	48.05	1193900000	53	P49411	P49411	Elongation factor Tu, mitochondrial	TUFM	1440
19.6498	19.3738	19.3903	19.2396	19.5441	19.2745	18.4808	19.4444	18.7207	18.6844				10	10	10	21.4	21.4	21.4	71.928	0	188.35	3374100000	57	P49418-2;P49418	P49418-2;P49418	Amphiphysin	AMPH	1441
16.1801	15.837	15.9736	15.9666	15.9942	15.9909	16.8734	16.3058	14.9119	16.5327				8	8	8	20.7	20.7	20.7	55.366	0	89.578	336870000	36	P49419-2;P49419;P49419-4	P49419-2;P49419;P49419-4	Alpha-aminoadipic semialdehyde dehydrogenase	ALDH7A1	1442
13.4186	13.2031	13.1936	13.5649	13.4865	13.373	13.9452	13.4671	12.9015	13.6371				3	3	3	14	14	14	26.736	0.00026709	4.1287	22714000	5	P49427	P49427	Ubiquitin-conjugating enzyme E2 R1	CDC34	1443
15.0122	14.4697	14.9058	14.6928	14.7671	14.6302	14.8428	14.8577	14.1685	14.4902				3	3	3	12.5	12.5	12.5	41.731	0	35.666	88683000	16	P49585;Q9Y5K3-2;Q9Y5K3-4;Q9Y5K3-3;Q9Y5K3	P49585;Q9Y5K3-2;Q9Y5K3-4;Q9Y5K3-3;Q9Y5K3	Choline-phosphate cytidylyltransferase A;Choline-phosphate cytidylyltransferase B	PCYT1A;PCYT1B	1445
18.955	18.5528	18.5173	18.7379	18.6297	18.3581	18.6573	18.5627	17.8566	18.4644				14	14	14	23.2	23.2	23.2	106.81	0	209.18	2123900000	70	P49588;P49588-2	P49588;P49588-2	Alanine--tRNA ligase, cytoplasmic	AARS	1446
17.6726	17.3291	17.3966	17.3667	17.686	17.0326	17.6417	17.6328	16.8504	17.0482				12	12	12	23.9	23.9	23.9	58.777	0	108.34	1476800000	59	P49591	P49591	Serine--tRNA ligase, cytoplasmic	SARS	1447
13.3374	13.0394	12.9003	13.1825	12.7665	13.2458	13.5865	13.1394	12.2891	13.7082				2	2	2	10.3	10.3	10.3	38.518	0	7.7047	15120000	4	P49593-2;P49593	P49593-2;P49593	Protein phosphatase 1F	PPM1F	1448
14.9119	14.6173	14.6053	14.6657	14.6603	14.3734	15.0227	14.7636	13.7962	14.3262				4	4	4	11.8	11.8	11.8	47.315	0	9.3982	42460000	12	P49674;P48730-2;P48730	P49674;P48730-2;P48730	Casein kinase I isoform epsilon;Casein kinase I isoform delta	CSNK1E;CSNK1D	1449
14.4135	14.4196	14.2638	14.1778	14.3092	14.3096	14.8447	14.221	13.782	14.3721				3	3	3	9.6	9.6	9.6	82.785	0	24.423	92451000	25	P49711;P49711-2	P49711	Transcriptional repressor CTCF	CTCF	1450
17.4046	16.8869	16.9885	17.1423	17.1733	17.1054	17.6909	17.31	16.4473	17.2471				6	6	6	27.8	27.8	27.8	22.949	0	73.686	1442100000	28	P49720	P49720	Proteasome subunit beta type-3	PSMB3	1451
14.6506	13.8663	14.6397	14.5788	15.2129	13.125	15.4834	14.3043	13.9149	14.9968				2	2	2	14.9	14.9	14.9	22.836	0	15.101	601410000	9	P49721	P49721	Proteasome subunit beta type-2	PSMB2	1452
14.7296	14.6471	14.587	14.7898	14.7377	14.321	15.1953	14.98	14.1459	14.3826				8	8	8	5.2	5.2	5.2	241.64	0	35.765	164410000	24	P49750;P49750-1;P49750-3	P49750;P49750-1	YLP motif-containing protein 1	YLPM1	1453
17.3973	17.1985	17.2113	17.3397	17.3507	17.2511	17.6856	17.4194	16.699	17.0724				3	3	3	12.8	12.8	12.8	24.976	0	72.968	1796600000	28	P49755	P49755	Transmembrane emp24 domain-containing protein 10	TMED10	1455
16.7102	16.4776	16.4758	16.4562	16.5443	16.4847	17	16.5317	15.8994	16.5165				7	7	7	10.4	10.4	10.4	100.18	0	14.943	227070000	19	P49756;P49756-2;P49756-3	P49756	RNA-binding protein 25	RBM25	1456
14.6611	14.0291	14.4102	14.1387	14.3252	14.1794	12.2199	13.8042	13.5454	12.6572				5	4	4	16.5	13	13	40.588	0	28.279	139120000	13	P49758-12;P49758-6;P49758-11;P49758-7;P49758-10;P49758-9;P49758-16;P49758-5;P49758-8;P49758;P49758-13;P49758-14;P49758-15;P49758-2;P49758-3	P49758-12;P49758-6;P49758-11;P49758-7;P49758-10;P49758-9;P49758-16;P49758-5;P49758-8;P49758;P49758-13;P49758-14;P49758-15;P49758-2;P49758-3	Regulator of G-protein signaling 6	RGS6	1457
12.8224	12.0339	11.8485	12.4218	12.5893	11.772	12.5994	12.2758	11.5666	12.2303				3	3	3	12.3	12.3	12.3	38.989	0	4.9481	87927000	6	P49770	P49770	Translation initiation factor eIF-2B subunit beta	EIF2B2	1459
15.6933	15.1827	15.3253	15.2614	15.4102	15.3085	15.9811	15.5986	14.7374	15.5256				9	9	5	4.2	4.2	2.5	358.2	0	98.103	69657000	24	P49792	P49792	E3 SUMO-protein ligase RanBP2	RANBP2	1461
15.2496	15.0591	14.9988	15.0658	15.1318	14.6659	13.8265	14.8596	14.1833	14.5567				5	5	4	13.9	13.9	11.1	49.387	0	45.39	189620000	18	P49802-4;P49802-2;P49802-3;P49802-5;P49802	P49802-4;P49802-2;P49802-3;P49802-5;P49802	Regulator of G-protein signaling 7	RGS7	1462
12.9822	12.1147	12.7636	12.9226	12.7267	12.8501	13.3169	12.8931	12.3171	12.6105				3	3	3	2.8	2.8	2.8	187.95	0	8.3265	24364000	5	P49815-7;P49815-6;P49815-5;P49815-3;P49815-2;P49815-4;P49815	P49815-7;P49815-6;P49815-5;P49815-3;P49815-2;P49815-4;P49815	Tuberin	TSC2	1463
20.2889	20.1846	20.0421	19.9741	20.385	20.1696	19.2277	19.9863	19.5236	19.2711				8	8	8	34.9	34.9	34.9	49.867	0	84.848	3682600000	54	P49821-2;P49821	P49821-2;P49821	NADH dehydrogenase [ubiquinone] flavoprotein 1, mitochondrial	NDUFV1	1464
16.5058	16.1841	16.2322	16.1346	16.4156	16.3234	16.0574	16.3789	15.6849	16.0433				10	10	8	32.4	32.4	26.7	46.744	0	48.786	349730000	29	P49841;P49841-2	P49841;P49841-2	Glycogen synthase kinase-3 beta	GSK3B	1466
17.1127	16.4891	16.5544	16.8141	17.0036	16.8325	17.9792	17.291	15.9939	17.0994				8	8	8	25.9	25.9	25.9	61.44	0	124.36	1271500000	32	P49902-2;P49902	P49902-2;P49902	Cytosolic purine 5-nucleotidase	NT5C2	1468
16.398	16.1138	15.9678	16.1144	16.2667	15.7982	16.5391	16.2584	15.3957	16.1547				7	7	7	27.3	27.3	27.3	42.91	0	63.332	486240000	32	P49903;P49903-2;P49903-4;P49903-3	P49903;P49903-2;P49903-4;P49903-3	Selenide, water dikinase 1	SEPHS1	1469
15.0778	14.7828	14.8606	14.9568	14.9248	14.7221	14.7523	14.7721	14.1665	14.4654				6	6	6	14.3	14.3	14.3	65.928	0	23.007	113160000	15	P49915-2;P49915	P49915-2;P49915	GMP synthase [glutamine-hydrolyzing]	GMPS	1470
13.5963	13.4079	13.3463	13.2545	13.54	13.6738	14.3136	13.732	12.931	13.8223				3	3	3	5	5	5	95.801	0	18.043	33383000	8	P49916-4;P49916-3;P49916-2;P49916	P49916-4;P49916-3;P49916-2;P49916	DNA ligase 3	LIG3	1471
16.979	16.7642	16.7307	16.7602	16.8621	16.7773	17.0928	16.917	16.1031	16.8218				10	10	5	37	37	22	42.142	0	41.715	707680000	40	Q2PKF4;P50148	Q2PKF4;P50148	Guanine nucleotide-binding protein G(q) subunit alpha	GNAQ	1474
18.0305	17.5568	17.5818	17.5302	17.9238	17.5607	17.0782	17.6328	17.1218	17.0646				8	8	8	31.6	31.6	31.6	31.381	0	63.031	2262200000	62	P50213-2;P50213	P50213-2;P50213	Isocitrate dehydrogenase [NAD] subunit alpha, mitochondrial	IDH3A	1475
17.9062	16.8437	17.0757	18.7849	17.2891	17.7429	18.3214	17.7666	16.1095	18.4151				7	7	7	58	58	58	16.081	0	147.86	2050800000	67	P50390	P50390			1477
16.4436	16.2435	16.4296	16.5903	16.4533	16.3706	16.75	16.4323	15.779	16.2463				16	2	2	40.4	4.3	4.3	50.663	0	5.978	396360000	12	P50395;P50395-2	P50395;P50395-2	Rab GDP dissociation inhibitor beta	GDI2	1478
17.6	17.1337	16.5924	20.3579	17.4852	17.2286	19.1653	17.9418	16.2661	18.1545				8	8	8	26.6	26.6	26.6	47.194	0	44.452	1765500000	30	P50447;CON__P34955	P50447			1481
18.5915	18.6684	18.2663	18.7412	18.7945	18.7987	20.1405	19.1967	17.8132	19.3615				13	13	13	34.4	34.4	34.4	46.44	0	111.31	2179700000	79	P50454	P50454	Serpin H1	SERPINH1	1482
19.1429	18.7893	18.673	18.6282	19.0209	18.8948	18.9458	18.9628	18.2077	18.8166				5	5	5	16	16	16	41.331	0	70.809	2912400000	64	P50502;Q8IZP2;Q8NFI4	P50502;Q8IZP2;Q8NFI4	Hsc70-interacting protein;Putative protein FAM10A4;Putative protein FAM10A5	ST13;ST13P4;ST13P5	1483
13.6644	13.2003	13.1449	13.2167	13.5017	13.3071	13.7478	13.653	12.4901	13.429				2	2	2	6.8	6.8	6.8	39.829	0	15.96	29878000	8	P50552	P50552	Vasodilator-stimulated phosphoprotein	VASP	1485
18.0203	17.753	17.7037	17.7576	17.8232	17.5773	17.7905	17.8082	16.9746	17.4805				20	17	13	34.3	30.2	25.2	97.965	0	151.72	1726900000	67	P50570-4;P50570-3;P50570-5;P50570;P50570-2	P50570-4;P50570-3;P50570-5;P50570;P50570-2	Dynamin-2	DNM2	1486
17.9531	17.1147	17.4022	17.9084	17.7079	17.3153	18.3543	17.9278	16.8838	18.1665				9	9	9	44.3	44.3	44.3	36.582	0	212.78	3190500000	69	P50578;P14550	P50578			1487
15.8175	15.3512	15.3794	15.4354	15.6002	15.394	15.7091	15.6068	14.9076	15.5263				8	8	8	25.7	25.7	25.7	52.891	0	29.299	180830000	27	P50579;P50579-2;P50579-3	P50579;P50579-2;P50579-3	Methionine aminopeptidase 2	METAP2	1488
14.6277	14.2039	14.2444	14.646	14.7956	14.1384	14.8052	15.0838	14.0932	14.1785				3	3	3	27.9	27.9	27.9	16.835	0	12.614	83978000	9	P50584;P50583	P50584			1489
12.3735	12.6753	12.3859	12.4635	12.1757	11.8793	12.4815	12.3509	11.8603	11.6143				2	2	2	6.7	6.7	6.7	55.65	0	9.0615	23577000	6	P50607;P50607-2	P50607;P50607-2	Tubby protein homolog	TUB	1490
19.942	19.5682	19.6493	19.7063	19.6397	19.7113	19.213	19.451	19.0366	18.7419				3	3	3	20.2	20.2	20.2	26.184	0	64.239	5553700000	56	P50667	P50667			1491
12.9596	12.2917	12.0933	12.5521	12.2029	12.9519	13.3245	13.1051	12.0994	12.71				3	3	3	9.9	9.9	9.9	42.777	0	4.6942	36988000	8	P50750;P50750-2	P50750;P50750-2	Cyclin-dependent kinase 9	CDK9	1492
17.3473	16.3246	16.223	20.2762	17.2971	17.0933	18.9846	17.6144	15.933	17.7557				12	12	12	45.3	45.3	45.3	51.305	0	250.31	2377800000	71	P50828;P02790	P50828			1493
13.5775	13.0497	13.0199	13.5095	13.3524	12.9151	13.4652	13.3476	12.5247	13.3482				7	5	5	3.1	2.3	2.3	317.7	0	9.4375	11812000	10	P50851-2;P50851	P50851-2;P50851	Lipopolysaccharide-responsive and beige-like anchor protein	LRBA	1494
13.8028	13.8606	13.8432	13.3668	13.7752	13.508	14.0637	13.5993	12.6237	13.5174				3	3	3	7.3	7.3	7.3	67.404	0	41.651	79403000	7	P50895	P50895	Basal cell adhesion molecule	BCAM	1495
16.4749	16.003	16.101	16.2469	16.3823	15.8697	16.7146	16.5504	15.9547	16.3254				5	5	5	20.9	20.9	20.9	34.193	0	53.286	441710000	16	P50897;P50897-2	P50897;P50897-2	Palmitoyl-protein thioesterase 1	PPT1	1496
18.4819	18.1324	17.9769	18.096	18.2642	18.0399	18.4737	18.214	17.548	18.0379				10	10	10	24.6	24.6	24.6	59.62	0	261.14	2560100000	80	P50990;P50990-2;P50990-3	P50990;P50990-2;P50990-3	T-complex protein 1 subunit theta	CCT8	1497
20.6521	20.269	20.3007	20.3371	20.5467	20.3656	20.6841	20.4599	19.635	20.2244				14	14	14	38	38	38	57.924	0	323.31	9570700000	111	P50991;P50991-2	P50991;P50991-2	T-complex protein 1 subunit delta	CCT4	1498
13.5095	13.099	13.0311	13.4347	13.6416	13.4409	14.5238	14.0461	12.9119	14.4252				3	3	3	8.1	8.1	8.1	51.242	0	14.336	55858000	12	P50995-2;P50995	P50995-2;P50995	Annexin A11	ANXA11	1499
14.6823	14.2485	14.1805	14.366	14.6325	14.1002	14.9315	14.4527	13.9337	14.449				8	8	8	15.2	15.2	15.2	82.842	0	38.436	75566000	19	P51003;P51003-2;Q9NRJ5	P51003;P51003-2	Poly(A) polymerase alpha	PAPOLA	1500
15.452	15.057	15.1423	15.2427	15.3379	15.1993	15.4587	15.2995	14.5268	15.0119				8	8	7	19.5	19.5	18.2	69.72	0	53.017	187020000	29	P51114;P51114-2;P51114-3	P51114;P51114-2;P51114-3	Fragile X mental retardation syndrome-related protein 1	FXR1	1501
15.2058	14.9424	15.0019	14.7431	14.9914	15.0484	15.115	14.978	14.4098	14.7503				7	6	4	18.3	17.1	11.4	74.222	0	45.805	243990000	20	P51116	P51116	Fragile X mental retardation syndrome-related protein 2	FXR2	1502
15.1976	14.8916	14.9609	15.1529	15.071	14.7814	15.1765	15.2009	14.0754	15.1481				6	4	4	44.9	34.7	34.7	23.482	0	145.44	354260000	32	P51148;P51148-2	P51148;P51148-2	Ras-related protein Rab-5C	RAB5C	1503
18.8623	18.5061	18.6717	18.7973	18.6793	18.6051	18.8329	18.7081	17.9319	18.5078				12	12	12	62.3	62.3	62.3	23.489	0	191.76	3105500000	99	P51149	P51149	Ras-related protein Rab-7a	RAB7A	1504
14.1324	14.0885	14.1709	14.2874	14.185	14.2688	14.333	14.2572	13.2706	14.0413				4	4	4	23.4	23.4	23.4	22.837	0	13.415	28547000	8	P51151;Q9NP90	P51151;Q9NP90	Ras-related protein Rab-9A;Ras-related protein Rab-9B	RAB9A;RAB9B	1505
15.6752	15.3735	15.1917	15.3595	15.6356	15.4195	15.4912	15.2749	14.7116	15.2099				4	4	4	18.6	18.6	18.6	22.971	0	27.697	111860000	15	P51157-3;P51157-2;P51157	P51157-3;P51157-2;P51157	Ras-related protein Rab-28	RAB28	1507
17.5952	17.122	16.8559	17.06	17.4457	17.1477	16.7817	17.0128	16.8372	16.4382				15	14	14	17.5	15.7	15.7	99.146	0	38.645	600490000	48	P51160	P51160	Cone cGMP-specific 3,5-cyclic phosphodiesterase subunit alpha	PDE6C	1509
12.4553	12.0276	12.1369	12.0869	12.1079	12.202	13.9261	12.7649	11.3661	13.2181				2	2	2	4.1	4.1	4.1	85.664	0	9.1357	67040000	12	P51178;P51178-2	P51178;P51178-2	1-phosphatidylinositol 4,5-bisphosphate phosphodiesterase delta-1	PLCD1	1510
13.5092	13.3423	13.1536	13.5992	13.6596	13.4679	13.2949	12.8621	12.6557	13.0199				3	3	3	9.5	9.5	9.5	41.044	0	6.4331	25867000	7	P51398-2;P51398-3;P51398	P51398-2;P51398-3;P51398	28S ribosomal protein S29, mitochondrial	DAP3	1511
16.8804	16.2823	16.6119	16.4476	16.7932	16.4339	16.3707	16.5552	15.8209	16.2836				4	4	4	29.2	29.2	29.2	20.478	0	74.64	179890000	22	P51452;P51452-2	P51452;P51452-2	Dual specificity protein phosphatase 3	DUSP3	1512
17.0118	16.6686	16.6243	16.7798	16.9011	16.7709	17.2258	16.7898	16.2507	16.7233				15	15	11	12.7	12.7	9.2	179.28	0	78.362	643500000	68	P51531-2;P51531	P51531-2;P51531	Probable global transcription activator SNF2L2	SMARCA2	1514
13.4521	12.3298	13.2879	13.0965	13.1322	12.9	13.5748	13.044	12.0478	12.8429				8	4	4	6.9	3.5	3.5	181.26	0	87.59	58258000	17	P51532-5;P51532-2;P51532-3;P51532-4;P51532	P51532-5;P51532-2;P51532-3;P51532-4;P51532	Transcription activator BRG1	SMARCA4	1515
17.8574	17.3578	17.1758	17.2276	17.6376	17.302	16.877	17.4372	16.8899	16.8163				5	5	3	26.1	26.1	17.4	41.468	0	96.05	1013700000	41	P51553-2;P51553	P51553-2;P51553	Isocitrate dehydrogenase [NAD] subunit gamma, mitochondrial	IDH3G	1516
19.4985	19.1246	19.1882	19.213	19.3116	19.167	19.4236	19.2441	18.5085	18.9077				10	10	10	17.7	17.7	17.7	52.44	0	112.46	2796400000	63	P51608;P51608-2	P51608;P51608-2	Methyl-CpG-binding protein 2	MECP2	1519
16.1464	15.8227	15.7237	15.702	15.8732	15.7329	16.173	15.9086	15.3193	15.7068				11	11	11	10.3	10.3	10.3	208.73	0	57.891	207150000	35	P51610;P51610-4;P51610-2;P51610-3	P51610;P51610-4;P51610-2	Host cell factor 1;HCF N-terminal chain 1;HCF N-terminal chain 2;HCF N-terminal chain 3;HCF N-terminal chain 4;HCF N-terminal chain 5;HCF N-terminal chain 6;HCF C-terminal chain 1;HCF C-terminal chain 2;HCF C-terminal chain 3;HCF C-terminal chain 4;HCF C-terminal chain 5;HCF C-terminal chain 6	HCFC1	1520
13.8628	13.1725	13.1441	13.0697	13.304	13.0182	13.1479	13.3097	12.4426	13.0748				2	2	2	7.5	7.5	7.5	57.214	0.00051948	3.7924	226720000	5	P51649;P51649-2	P51649;P51649-2	Succinate-semialdehyde dehydrogenase, mitochondrial	ALDH5A1	1521
12.2411	12.1207	12.2874	12.0792	11.9162	12.1559	12.933	12.3607	11.1493	11.8987				3	3	3	5.6	5.6	5.6	77.869	0	32.07	104530000	6	P51659-3;P51659;P51659-2	P51659-3;P51659;P51659-2	Peroxisomal multifunctional enzyme type 2;(3R)-hydroxyacyl-CoA dehydrogenase;Enoyl-CoA hydratase 2	HSD17B4	1522
16.6626	16.1641	16.1615	16.5104	16.3178	16.2326	16.8162	16.3937	15.4705	16.2973				8	8	8	43.5	43.5	43.5	37.025	0	121.31	699820000	45	P51665	P51665	26S proteasome non-ATPase regulatory subunit 7	PSMD7	1523
15.963	15.5058	15.6764	15.6668	15.7257	15.6889	15.3355	15.6657	14.8349	15.4647				2	2	2	4.5	4.5	4.5	29.905	0	6.9584	727580000	14	P51674-3;P51674-2;P51674	P51674-3;P51674-2;P51674	Neuronal membrane glycoprotein M6-a	GPM6A	1524
15.2055	14.5845	14.7033	14.7079	14.7382	14.536	14.9567	14.8531	14.3657	14.6945				5	5	4	7.8	7.8	6.3	109.82	0	43.581	100250000	14	P51784	P51784	Ubiquitin carboxyl-terminal hydrolase 11	USP11	1525
13.4201	13.0232	13.3504	13.3927	13.3045	13.2901	12.7546	12.8688	12.5034	12.6869				4	4	4	8.3	8.3	8.3	94.659	0	18.437	30517000	12	P51797-6;P51797;P51797-5;P51797-4;P51797-2;P51797-3	P51797-6;P51797;P51797-5	Chloride transport protein 6	CLCN6	1527
16.3251	15.825	15.834	15.9957	15.9991	16.0124	16.4655	16.0142	15.1574	16.0818				7	7	4	12.3	12.3	7.4	83.735	0	69.35	185450000	19	P51812;Q9UK32-2;Q9UK32	P51812	Ribosomal protein S6 kinase alpha-3	RPS6KA3	1529
17.3014	16.8249	16.9941	16.7137	17.2821	16.978	17.4096	17.0856	16.3691	16.7923				5	5	5	19.3	19.3	19.3	25.537	0	114.75	1619900000	26	P51858-2;P51858;P51858-3	P51858-2;P51858;P51858-3	Hepatoma-derived growth factor	HDGF	1530
19.4608	18.9284	19.0301	19.0469	19.2714	19.2434	19.5709	19.2523	18.3007	19.0986				15	15	15	32.6	32.6	32.6	37.029	0	176.08	5530500000	117	P51991-2;P51991	P51991-2;P51991	Heterogeneous nuclear ribonucleoprotein A3	HNRNPA3	1533
18.3363	18.1063	17.9584	18.3115	18.318	18.0057	18.7683	18.4217	17.2761	18.4793				8	8	7	27.2	27.2	22.3	51.872	0	291.17	2969100000	40	P52209-2;P52209	P52209-2;P52209	6-phosphogluconate dehydrogenase, decarboxylating	PGD	1534
19.3691	18.991	18.9557	18.923	19.2444	19.0231	19.5974	19.2092	18.5148	19.0162				16	16	16	31.7	31.7	31.7	73.62	0	245.07	5173400000	103	P52272-2;P52272	P52272-2;P52272	Heterogeneous nuclear ribonucleoprotein M	HNRNPM	1535
12.3864	12.2552	11.7168	12.429	12.0382	12.045	12.734	12.0832	11.0875	12.3052				2	2	2	7.2	7.2	7.2	57.861	0	6.9711	21244000	6	P52292	P52292	Importin subunit alpha-1	KPNA2	1536
14.9074	14.6938	14.4314	14.9472	14.6242	14.7604	15.317	14.6835	14.0088	14.8004				8	8	5	19.5	19.5	12.6	60.221	0	56.93	145230000	22	P52294	P52294	Importin subunit alpha-5;Importin subunit alpha-5, N-terminally processed	KPNA1	1537
18.4862	18.08	18.2977	18.484	18.4122	18.0486	17.6804	18.4377	17.5136	17.4472				9	9	2	29.6	29.6	7.5	61.036	0	134.96	2642800000	38	P52306-2;P52306-3;P52306;P52306-5;P52306-6	P52306-2;P52306-3;P52306;P52306-5;P52306-6	Rap1 GTPase-GDP dissociation stimulator 1	RAP1GDS1	1538
12.9166	12.8809	12.3702	12.8452	12.6561	12.7764	12.6629	12.5212	11.9807	11.7005				2	2	2	4.9	4.9	4.9	63.926	0	16.76	74268000	10	P52429	P52429	Diacylglycerol kinase epsilon	DGKE	1539
19.6968	19.5302	19.3177	19.9782	19.6578	19.541	20.018	19.7235	18.9011	19.7906				6	6	6	34.6	34.6	34.6	13.723	0	78.061	11846000000	82	P52552;P32119	P52552			1541
14.0256	13.8857	13.923	14.0734	13.9179	13.7123	14.1173	14.0222	13.2541	13.8686				4	4	3	16.2	16.2	11.4	37.492	0	29.21	100740000	14	P52564;P52564-2	P52564;P52564-2	Dual specificity mitogen-activated protein kinase kinase 6	MAP2K6	1542
17.3891	17.1825	17.115	17.4215	17.1293	17.3027	18.2495	17.708	16.3851	17.7155				4	4	4	30.9	30.9	30.9	23.207	0	52.367	4054400000	29	P52565;P52565-2	P52565;P52565-2	Rho GDP-dissociation inhibitor 1	ARHGDIA	1543
16.2027	15.9069	15.8916	15.9537	16.0709	15.9738	16.6194	16.0822	15.294	16.0614				5	4	4	19.5	15.4	15.4	45.671	0	64.006	1296100000	28	P52597	P52597	Heterogeneous nuclear ribonucleoprotein F;Heterogeneous nuclear ribonucleoprotein F, N-terminally processed	HNRNPF	1545
14.494	14.0582	14.0716	14.3894	14.5663	14.1663	14.8898	14.1983	13.7492	14.1302				6	6	6	7.9	7.9	7.9	119.79	0	24.391	55968000	15	P52701-4;P52701-3;P52701;P52701-2	P52701-4;P52701-3;P52701;P52701-2	DNA mismatch repair protein Msh6	MSH6	1546
14.2148	13.7582	13.7733	13.8177	14.0127	13.8107	14.4339	13.938	13.3208	13.775				3	3	3	4.2	4.2	4.2	92.153	0	8.2991	67653000	10	P52756	P52756	RNA-binding protein 5	RBM5	1548
17.5842	17.2852	17.2447	17.2826	17.6582	16.9686	18.0151	17.2988	16.7837	17.2639				8	8	8	30.1	30.1	30.1	41.268	0	200.15	1998500000	44	P52788;P52788-2	P52788;P52788-2	Spermine synthase	SMS	1550
16.2575	15.922	15.9509	16.1509	16.0411	15.9287	16.5692	16.1891	15.4548	16.0174				6	4	4	34.6	25.2	25.2	32.922	0	107.22	466960000	34	P52907	P52907	F-actin-capping protein subunit alpha-1	CAPZA1	1551
15.792	15.3847	15.3227	15.3107	15.6771	15.596	16.2282	15.7077	14.92	15.5825				6	6	6	4.7	4.7	4.7	186.27	0	51.69	122420000	16	P52948-6;P52948-2;P52948-5;P52948;P52948-4;P52948-3	P52948-6;P52948-2;P52948-5;P52948;P52948-4;P52948-3	Nuclear pore complex protein Nup98-Nup96;Nuclear pore complex protein Nup98;Nuclear pore complex protein Nup96	NUP98	1552
14.2613	13.8971	14.1984	14.1835	14.2927	14.0622	14.4562	14.4283	13.3497	13.9594				3	3	3	19	19	19	34.012	0	40.974	134650000	10	P53007	P53007	Tricarboxylate transport protein, mitochondrial	SLC25A1	1553
16.9376	16.4313	16.5738	16.5952	16.7152	16.4664	16.8153	16.6784	15.9692	16.4036				10	10	10	27.9	27.9	27.9	56.878	0	167.14	384690000	64	P53041	P53041	Serine/threonine-protein phosphatase 5	PPP5C	1554
15.763	15.4704	15.4474	15.5084	15.8313	15.2291	15.514	15.5598	15.1654	15.1187				4	4	4	23.8	23.8	23.8	29.044	0	60.257	227930000	15	P53365-2;P53365-3;P53365	P53365-2;P53365-3;P53365	Arfaptin-2	ARFIP2	1556
14.3958	13.7395	14.0064	14.4765	14.3421	14.7099	14.6686	14.0276	13.6549	13.7195				4	4	4	13.9	13.9	13.9	41.738	0	28.707	100860000	16	P53367;P53367-2;P53367-3	P53367;P53367-2;P53367-3	Arfaptin-1	ARFIP1	1557
18.8556	18.4971	18.5019	18.6306	18.6138	18.4645	18.9718	18.7403	17.9662	18.3233				18	18	18	24.9	24.9	24.9	120.84	0	230.17	1352600000	107	P53396;P53396-2;P53396-3	P53396;P53396-2;P53396-3	ATP-citrate synthase	ACLY	1558
16.9371	16.3403	16.5016	16.5507	16.5532	16.3283	17.1912	16.6674	16.0045	16.8242				10	9	9	32.6	30.9	30.9	46.802	0	157.01	571490000	62	P53590;Q96I99;Q96I99-2	P53590;Q96I99;Q96I99-2	Succinyl-CoA ligase [GDP-forming] subunit beta, mitochondrial	SUCLG2	1560
12.5132	12.0339	12.2311	11.6447	12.0705	12.5652	12.4986	12.4912	11.773	12.4524				3	3	3	14.3	14.3	14.3	33.829	0	18.135	39360000	9	P53609-2;P53609	P53609-2;P53609	Geranylgeranyl transferase type-1 subunit beta	PGGT1B	1561
14.8064	14.5621	14.251	14.415	14.6214	14.4837	14.6659	14.6481	13.894	14.5496				4	4	4	12.1	12.1	12.1	36.924	0	14.532	60726000	12	P53611	P53611	Geranylgeranyl transferase type-2 subunit beta	RABGGTB	1562
18.4645	18.0139	18.0802	18.1951	18.1611	18.0229	18.6095	18.2805	17.4726	18.0504				26	26	26	33.5	33.5	33.5	138.34	0	269.01	1563500000	99	P53621;P53621-2	P53621;P53621-2	Coatomer subunit alpha;Xenin;Proxenin	COPA	1564
15.6886	15.0043	15.3578	15.4308	15.5963	15.5474	15.3373	15.628	14.7145	15.1131				6	5	5	26.8	24.4	24.4	46.977	0	74.996	226710000	35	P53677;P53677-2	P53677	AP-3 complex subunit mu-2	AP3M2	1569
16.7492	16.2284	16.4944	16.6626	16.5081	16.2708	16.5136	16.3326	15.4287	16.1999				5	5	5	46.2	46.2	46.2	12.417	0	59.08	1057100000	24	P53680-2;P53680	P53680-2;P53680	AP-2 complex subunit sigma	AP2S1	1570
14.4602	14.2334	14.0785	13.9084	14.3017	14.1332	14.177	14.2183	13.5791	14.0109				5	5	5	16.8	16.8	16.8	48.554	0	18.26	76087000	17	P53779-2;P53779-3;P53779;P45983-3;P45983-2;P45983-4;P45983;P45984-5;P45983-5;P45984-3;P45984-2;P45984-4;P45984	P53779-2;P53779-3;P53779	Mitogen-activated protein kinase 10	MAPK10	1572
14.9748	14.7235	14.593	14.744	14.8222	14.5212	15.0124	14.6996	14.0395	14.5846				8	8	8	12.1	12.1	12.1	118.32	0	80.621	235150000	21	P53992;P53992-2	P53992	Protein transport protein Sec24C	SEC24C	1578
18.287	17.8447	17.9114	17.9752	18.049	17.9513	18.2336	18.0933	17.3362	17.7586				6	6	6	37.8	37.8	37.8	14.395	0	96.322	1597900000	25	P53999	P53999	Activated RNA polymerase II transcriptional coactivator p15	SUB1	1579
17.0877	16.6106	16.5555	16.722	16.939	16.7241	17.2475	16.9045	16.0027	16.78				9	9	9	20.1	20.1	20.1	67.14	0	44.67	479910000	25	P54136-2;P54136	P54136-2;P54136	Arginine--tRNA ligase, cytoplasmic	RARS	1581
13.3256	12.8227	13.1138	13.0766	13.1428	12.7013	12.0238	12.5482	12.2258	12.2633				4	4	3	14.1	14.1	12.5	50.106	0	38.084	15463000	9	P54284-2;P54284-3;P54284-4;P54284;P54284-5;Q02641-3;Q02641-2;Q02641	P54284-2;P54284-3;P54284-4;P54284;P54284-5	Voltage-dependent L-type calcium channel subunit beta-3	CACNB3	1583
15.9996	15.7595	15.7199	15.962	15.8293	15.7432	16.2137	15.8952	15.2097	15.6409				8	8	8	17.4	17.4	17.4	59.143	0	14.772	140520000	19	P54577	P54577	Tyrosine--tRNA ligase, cytoplasmic;Tyrosine--tRNA ligase, cytoplasmic, N-terminally processed	YARS	1586
17.0587	16.5274	16.7132	16.9811	16.755	16.8368	17.2419	16.9597	15.9097	16.7765				13	13	13	42	42	42	52.385	0	295	987210000	63	P54578-2;P54578;P54578-3	P54578-2;P54578;P54578-3	Ubiquitin carboxyl-terminal hydrolase 14	USP14	1587
20.4642	20.1613	20.1815	20.2568	20.433	20.202	20.5763	20.4161	19.5992	20.2545				16	16	10	44.3	44.3	27.8	65.322	0	310.05	5717600000	70	P54612;P30153;P30154-4;P30154;P30154-2;P30154-5;P30154-3	P54612;P30153	Serine/threonine-protein phosphatase 2A 65 kDa regulatory subunit A alpha isoform	PPP2R1A	1588
12.1374	11.5989	12.3596	12.7165	12.3009	12.3952	12.6494	12.8922	11.7322	12.7404				7	2	2	19.3	6.5	6.5	66.213	0	20.742	20770000	9	P54613	P54613			1589
15.3948	15.1301	14.9653	15.3092	15.2078	15.0984	15.703	15.3286	14.3225	15.1877				5	5	5	21.5	21.5	21.5	37.415	0	20.58	103470000	18	Q09138;P54619-2;P54619;P54619-3;Q9UGJ0-2;Q9UGJ0-3;Q9UGJ0	Q09138;P54619-2;P54619;P54619-3	5-AMP-activated protein kinase subunit gamma-1	PRKAG1	1590
14.7541	14.5881	14.5926	14.9017	14.8733	14.8019	15.4374	14.8603	13.6433	15.2509				11	4	4	22.5	10.3	10.3	70.02	0	72.529	94483000	16	P54652	P54652	Heat shock-related 70 kDa protein 2	HSPA2	1591
17.1635	16.8009	16.6631	16.8249	16.9002	16.8953	17.2706	17.0168	16.1063	16.741				7	7	7	27.6	27.6	27.6	43.171	0	39.101	1148300000	29	P54727;P54727-2	P54727;P54727-2	UV excision repair protein RAD23 homolog B	RAD23B	1593
12.3636	12.028	12.0096	11.9014	11.8559	11.4343	11.9147	12.4063	10.5007	11.8471				4	3	3	6.5	5.3	5.3	104.51	0	14.829	24810000	8	P54764-2;P54764	P54764-2;P54764	Ephrin type-A receptor 4	EPHA4	1596
17.8322	17.3978	17.2385	18.1304	18.0774	17.3295	17.6247	17.7355	17.1814	17.025				4	4	4	29.5	29.5	29.5	24.648	0	53.941	1450300000	37	P54819-5;P54819-2;P54819;P54819-6;P54819-3;P54819-4	P54819-5;P54819-2;P54819;P54819-6;P54819-3;P54819-4	Adenylate kinase 2, mitochondrial;Adenylate kinase 2, mitochondrial, N-terminally processed	AK2	1597
16.8117	16.4029	16.4423	16.4013	16.5552	16.3845	16.8335	16.7523	15.8565	16.2551				9	9	9	16.3	16.3	16.3	87.088	0	122.31	330960000	46	P54886-2;P54886	P54886-2;P54886	Delta-1-pyrroline-5-carboxylate synthase;Glutamate 5-kinase;Gamma-glutamyl phosphate reductase	ALDH18A1	1598
16.9421	16.5712	16.539	17.215	17.329	16.6981	16.8733	17.1236	16.3886	16.814				10	10	8	47.5	47.5	41.7	33.232	0	140.18	862830000	55	P54920	P54920	Alpha-soluble NSF attachment protein	NAPA	1599
16.4712	16.3025	16.1021	16.2303	16.4638	16.4411	16.7921	16.438	15.4452	16.2781				7	7	7	19.3	19.3	19.3	49.222	0	73.558	468760000	23	P55010	P55010	Eukaryotic translation initiation factor 5	EIF5	1600
13.6521	13.1132	13.1816	13.3511	13.4804	13.1989	14.0551	13.3575	12.9307	14.3059				3	3	3	2.9	2.9	2.9	129.68	0	13.874	36297000	9	P55011-3;P55011	P55011-3;P55011	Solute carrier family 12 member 2	SLC12A2	1601
16.4715	15.9766	15.9414	16.2829	16.3887	16.1047	16.6316	16.3253	15.6031	16.2312				8	8	8	28.4	28.4	28.4	40.736	0	323.31	1015000000	52	P55036;P55036-2;A2A3N6	P55036;P55036-2	26S proteasome non-ATPase regulatory subunit 4	PSMD4	1602
15.2057	15.1327	15.1063	15.1107	15.1563	14.943	15.7255	15.3057	14.5705	15.078				6	6	6	21.2	21.2	21.2	40.746	0	42.114	86850000	22	P55039	P55039	Developmentally-regulated GTP-binding protein 2	DRG2	1603
18.1233	17.7839	17.9249	17.8213	17.9075	17.9467	18.4763	18.1748	17.0651	17.9071				21	21	21	34.7	34.7	34.7	107.78	0	323.31	2079500000	56	P55060-3;P55060;P55060-4;P55060-2	P55060-3;P55060;P55060-4	Exportin-2	CSE1L	1604
14.8949	14.4856	14.6453	14.5937	14.4552	14.5027	15.4102	14.8895	13.8008	14.6382				3	3	3	8.4	8.4	8.4	26.407	0.00026539	4.0575	16916000	6	Q66RM2;P55061;P55061-2	Q66RM2;P55061;P55061-2	Bax inhibitor 1	TMBIM6	1605
21.9255	21.7402	21.5904	21.8197	21.8046	21.632	21.9871	21.942	21.1319	21.8211				33	33	2	60.7	60.7	2.2	89.321	0	323.31	22164000000	261	P55072	P55072	Transitional endoplasmic reticulum ATPase	VCP	1606
14.9553	14.4819	14.5668	14.5159	14.7544	14.4942	15.1207	14.6599	13.8466	14.482				3	3	3	11.8	11.8	11.8	51.958	0	85.957	165360000	13	P55081	P55081	Microfibrillar-associated protein 1	MFAP1	1607
17.7963	17.4809	17.6656	17.6338	17.7322	17.4725	18.1262	17.7104	17.0812	17.3812				8	8	8	17.7	17.7	17.7	48.879	0	85.156	803970000	48	P55084-2;P55084	P55084-2;P55084	Trifunctional enzyme subunit beta, mitochondrial;3-ketoacyl-CoA thiolase	HADHB	1608
17.1326	16.6808	16.7741	16.7451	17.0288	16.7276	17.1054	17.0605	16.3088	17.1211				5	5	5	19.8	19.8	19.8	20.7	0	21.698	197480000	29	P55145	P55145	Mesencephalic astrocyte-derived neurotrophic factor	MANF	1609
15.706	15.2122	15.1419	15.6013	15.3467	15.0285	15.7097	15.5108	14.2759	15.2335				7	7	7	5.6	5.6	5.6	182	0	110.51	192020000	24	P55196-2;P55196-3;P55196-1;P55196-6;P55196;P55196-5	P55196-2;P55196-3;P55196-1;P55196-6;P55196;P55196-5	Afadin	MLLT4	1610
18.1928	17.6321	17.6972	17.9661	17.7335	17.4403	18.542	18.1183	16.7573	17.9802				11	11	4	39.7	39.7	16.8	42.761	0	237.4	2519100000	73	P55209-2;P55209	P55209-2;P55209	Nucleosome assembly protein 1-like 1	NAP1L1	1611
15.783	15.4654	15.4785	16.0102	15.7356	15.5362	16.1232	16.1258	15.0723	15.6992				5	5	5	15.1	15.1	15.1	34.084	0	16.97	194640000	22	P55263-3;P55263-2;P55263;P55263-4	P55263-3;P55263-2;P55263	Adenosine kinase	ADK	1613
15.1237	14.8117	14.9363	15.0156	15.119	15.0042	15.5954	15.0807	14.3313	14.8958				6	6	6	8.6	8.6	8.6	103.64	0	20.239	156080000	21	P55265-5;P55265;P55265-4;P55265-3;P55265-2	P55265-5;P55265;P55265-4;P55265-3;P55265-2	Double-stranded RNA-specific adenosine deaminase	ADAR	1614
15.2243	14.8109	14.7848	14.1214	14.8952	14.691	15.2839	14.7589	13.9934	14.6522				5	5	5	4.3	4.3	4.3	195.98	0	142.84	170470000	18	P55268	P55268	Laminin subunit beta-2	LAMB2	1615
15.9457	15.6653	15.6619	15.5387	15.6052	15.5689	16.0028	15.7405	15.0002	15.5485				6	6	6	32.9	32.9	32.9	35.54	0	128.59	533000000	40	P55735;P55735-2;P55735-4;P55735-3	P55735;P55735-2;P55735-4;P55735-3	Protein SEC13 homolog	SEC13	1620
19.6901	19.3966	19.3203	19.5071	19.506	19.3511	19.6937	19.5835	18.8055	19.3216				20	20	20	33.6	33.6	33.6	103.28	0	160.78	3577800000	109	P55786;P55786-2;A6NEC2;A6NEC2-2;A6NEC2-3	P55786;P55786-2	Puromycin-sensitive aminopeptidase	NPEPPS	1622
15.9088	15.4386	15.6168	15.8088	15.5946	15.6302	16.1282	15.6721	14.9067	15.4769				6	5	5	23.4	19.6	19.6	49.263	0	173.18	643400000	40	P55795	P55795	Heterogeneous nuclear ribonucleoprotein H2	HNRNPH2	1623
16.3517	15.945	16.0446	16.0988	16.0825	15.9709	16.6322	16.2815	15.3762	15.9417				11	11	11	17.8	17.8	17.8	92.48	0	95.155	663870000	55	P55884;P55884-2	P55884;P55884-2	Eukaryotic translation initiation factor 3 subunit B	EIF3B	1625
15.9566	15.5092	15.4941	15.7025	15.7442	15.5168	15.5786	15.5246	15.022	15.1049				5	5	5	12.8	12.8	12.8	68.632	0	28.729	159530000	25	P55931;Q16134-3;Q16134	P55931			1626
15.6047	15.4073	15.3646	15.2097	15.4066	15.0441	15.5514	15.3708	14.6995	15.251				5	5	5	8.3	8.3	8.3	101.11	0	80.536	313850000	29	P56192;P56192-2	P56192;P56192-2	Methionine--tRNA ligase, cytoplasmic	MARS	1627
14.1251	14.2955	13.6468	14.9253	14.2743	14.1461	15.1789	14.1453	12.955	13.9011				3	3	3	27.9	27.9	27.9	23.735	0	60.402	265830000	12	P56537-2;P56537	P56537-2;P56537	Eukaryotic translation initiation factor 6	EIF6	1631
16.1676	15.7018	16.1032	16.0039	16.2106	16.0121	16.2053	16.1474	15.2984	15.643				9	9	7	14.1	14.1	11.9	106.19	0	217.61	693250000	40	P56545-2;P56545;P56545-3	P56545-2;P56545;P56545-3	C-terminal-binding protein 2	CTBP2	1632
14.135	13.7118	13.6588	13.7407	13.7401	13.5542	14.0694	13.8182	13.2264	13.4921				4	4	4	4.4	4.4	4.4	141.96	0	9.4255	55263000	10	P56941;O15118	P56941			1633
17.9	17.3808	17.6402	17.645	17.5855	17.4852	17.5825	17.6861	16.9351	17.5138				9	8	6	39.9	34.2	26.8	37.341	0	286.96	1493900000	62	P57721-5;P57721-4;P57721;P57721-2;P57721-3	P57721-5;P57721-4;P57721;P57721-2;P57721-3	Poly(rC)-binding protein 3	PCBP3	1637
16.6445	16.1931	16.287	16.455	16.4509	16.344	17.4643	16.6865	15.8757	16.7487				4	4	4	15.4	15.4	15.4	41.481	0	57.315	454860000	23	P57723;P57723-2	P57723	Poly(rC)-binding protein 4	PCBP4	1638
14.6357	13.972	14.6545	14.594	14.5617	14.2228	14.9548	14.6759	13.662	14.1493				4	4	4	6.6	6.6	6.6	79.97	0	7.3044	64491000	6	P57740-3;P57740-2;P57740	P57740-3;P57740-2;P57740	Nuclear pore complex protein Nup107	NUP107	1640
13.2904	12.7484	13.1187	13.102	13.3567	13.0139	12.0377	13.1071	12.3002	12.3453				2	2	2	13.3	13.3	13.3	20.917	0	5.0498	15386000	6	P57771;P57771-2	P57771;P57771-2	Regulator of G-protein signaling 8	RGS8	1642
14.6926	14.2801	14.4718	14.5567	14.6563	14.3972	15.3459	14.8607	13.99	15.1514				4	4	4	10	10	10	62.578	0	57.882	36459000	10	P57772-2;P57772	P57772-2;P57772	Selenocysteine-specific elongation factor	EEFSEC	1643
13.4019	13.0368	13.077	13.2716	13.1924	13.4699	14.0356	13.515	11.8534	13.674				3	3	3	10	10	10	57.29	0	66.157	34165000	10	P58005;P58005-4;P58005-3;P58004	P58005;P58005-4	Sestrin-3	SESN3	1644
15.4217	14.9639	14.9625	15.1708	15.3597	14.9404	15.7953	15.4493	14.3627	15.7308				3	3	2	22.9	22.9	20.3	12.895	0	66.987	620630000	12	P58546	P58546	Myotrophin	MTPN	1647
11.7208	11.2982	11.1597	11.3504	12.004	11.9829	12.5723	12.0783	10.9958	12.1532				2	2	2	12.2	12.2	12.2	30.913	0.00051414	3.6273	15920000	5	P59025	P59025	Receptor-transporting protein 1	RTP1	1648
20.4688	20.0204	20.3727	20.3821	19.9631	20.165	20.8292	20.3956	19.328	20.6272				4	4	4	41.3	41.3	41.3	13.931	0	59.588	5032200000	35	P59083;Q9NRX4-2;Q9NRX4	P59083			1649
16.1031	15.5365	15.7183	16.1077	16.1098	15.6601	16.3416	16.1203	15.1518	16.0877				4	4	4	35.7	35.7	35.7	19.667	0	66.225	415100000	27	P59998;P59998-3;P59998-4;P59998-2	P59998;P59998-3;P59998-4;P59998-2	Actin-related protein 2/3 complex subunit 4	ARPC4	1651
16.4397	16.0554	16.1871	16.204	16.3055	16.1163	16.7427	16.3391	15.547	16.2024				10	10	10	31.7	31.7	31.7	52.22	0	300.29	454700000	37	P60228	P60228	Eukaryotic translation initiation factor 3 subunit E	EIF3E	1655
13.965	13.5531	13.7668	13.9436	13.9103	13.2712	13.5151	13.7399	13.1126	13.2797				2	2	2	19.7	19.7	19.7	13.667	0	50.406	130650000	12	P60520	P60520	Gamma-aminobutyric acid receptor-associated protein-like 2	GABARAPL2	1658
13.7568	13.5379	13.4247	13.2318	13.9539	13.606	13.7059	13.5586	12.8289	13.6511				2	2	2	27	27	27	15.614	0	5.8849	41503000	6	P60604-2;P60604	P60604-2;P60604	Ubiquitin-conjugating enzyme E2 G2	UBE2G2	1659
17.6664	17.3925	17.6936	17.6643	18.0991	17.4567	18.0744	17.7759	16.9883	18.2712				3	3	3	28.5	28.5	28.5	16.961	0	107.58	1387700000	10	P60662-2;P60662;P60660-2;P60660	P60662-2;P60662;P60660-2;P60660	Myosin light polypeptide 6	MYL6	1660
15.9245	15.6562	15.7225	15.723	15.9212	15.665	16.5244	15.9411	15.0841	15.9877				14	6	6	45.1	22.4	22.4	46.153	0	124.68	260740000	26	P60842;P60842-2	P60842;P60842-2	Eukaryotic initiation factor 4A-I	EIF4A1	1663
17.907	17.6056	17.5988	17.6165	17.7896	17.658	17.0666	17.7173	16.953	17.0369				8	8	2	47.1	47.1	13.1	23.336	0	160.83	1989200000	78	P60880-2	P60880-2	Synaptosomal-associated protein 25	SNAP25	1665
16.0345	15.5727	15.6791	15.5973	15.6889	15.4143	15.661	15.7401	14.943	15.3902				6	2	2	37.8	12	12	27.526	0	52.427	283480000	9	P60891-2;P60891	P60891-2;P60891	Ribose-phosphate pyrophosphokinase 1	PRPS1	1666
17.1929	16.7307	16.7021	17.2663	16.9034	16.8139	17.487	16.9531	15.7145	16.879				6	6	6	27.6	27.6	27.6	27.399	0	45.652	966050000	60	P60900;P60900-2;P60900-3	P60900;P60900-2;P60900-3	Proteasome subunit alpha type-6	PSMA6	1667
19.4097	19.0336	18.9217	19.1835	19.2949	18.795	20.1358	19.6522	18.2373	20.1005				7	7	7	42.4	42.4	42.4	18.506	0	31.395	3557600000	34	P60982;P60981-2;P60981	P60982;P60981-2;P60981	Destrin	DSTN	1670
16.9289	16.5155	16.498	16.4583	16.8163	16.8896	16.9864	17.1568	15.5891	17.2987				3	3	3	35.2	35.2	35.2	16.713	0	310.21	1227600000	15	P60983	P60983	Glia maturation factor beta	GMFB	1671
14.7112	14.6743	14.2447	14.4797	14.413	14.4992	15.2925	14.7502	13.8014	14.8228				4	3	3	19.3	14	14	23.668	0	7.9668	124200000	10	P61006;P61006-2;Q92930	P61006;P61006-2;Q92930	Ras-related protein Rab-8A;Ras-related protein Rab-8B	RAB8A;RAB8B	1672
14.1751	13.8414	13.5435	14.0431	13.8229	13.3532	14.5976	14.2361	13.1241	13.9861				2	2	2	12.8	12.8	12.8	20.313	0	11.327	72922000	11	P61009	P61009	Signal peptidase complex subunit 3	SPCS3	1673
16.8866	16.5315	16.4266	16.7645	16.717	16.4782	16.8859	16.6431	15.8362	16.4481				9	9	9	25.7	25.7	25.7	50.369	0	35.651	316310000	30	P61011-2;P61011	P61011-2;P61011	Signal recognition particle 54 kDa protein	SRP54	1674
15.2352	14.7169	15.0054	15.2617	15.0938	15.0573	14.8543	15.0211	14.3674	14.7439				7	7	5	47.4	47.4	36.6	23.586	0	18.921	151690000	20	P61018;P61018-2	P61018;P61018-2	Ras-related protein Rab-4B	RAB4B	1675
18.4324	18.0557	18.134	18.2186	18.2459	18.0649	18.1006	18.1864	17.3702	17.9095				12	12	4	67	67	27.8	23.545	0	155.13	2583800000	76	P61019;P61019-2	P61019;P61019-2	Ras-related protein Rab-2A	RAB2A	1676
15.8355	15.5685	15.7029	15.2541	15.7276	15.015	15.9219	15.9511	14.988	14.8133				6	4	4	45.1	34.9	34.9	23.707	0	151.97	352310000	19	P61020;P61020-2	P61020;P61020-2	Ras-related protein Rab-5B	RAB5B	1677
18.7154	18.4985	18.5312	18.7609	18.5048	18.7327	18.8447	18.7255	17.7937	18.8477				6	5	5	27	21.5	21.5	22.541	0	69.228	1914500000	26	P61026;P59190-2;P59190	P61026	Ras-related protein Rab-10	RAB10	1678
15.9067	15.5303	15.5389	15.3068	15.8906	15.5767	15.7541	15.6806	14.816	15.5349				2	2	2	14.8	14.8	14.8	20.9	0	13.353	413880000	14	P61081	P61081	NEDD8-conjugating enzyme Ubc12	UBE2M	1680
17.0265	16.5436	16.7332	17.0383	16.8873	16.6637	17.0572	16.8903	16.1179	16.6199				5	5	5	35	35	35	22.406	0	33.706	526250000	35	P61086;P61086-3;P61086-2	P61086;P61086-3	Ubiquitin-conjugating enzyme E2 K	UBE2K	1681
19.0408	18.63	18.9354	19.1655	19.219	18.7053	19.2957	19.1784	18.3061	18.8905				5	5	5	52.6	52.6	52.6	17.138	0	175.15	3942900000	66	P61088;Q5JXB2	P61088	Ubiquitin-conjugating enzyme E2 N	UBE2N	1682
18.3991	17.8896	18.0206	18.0826	18.1496	18.0769	18.099	18.105	17.4071	17.8143				10	10	9	59.5	59.5	54	23.897	0	176.51	2658600000	81	P61106;Q52NJ6	P61106;Q52NJ6	Ras-related protein Rab-14	RAB14	1683
18.081	17.7266	17.8281	17.8069	17.9165	17.7754	18.5985	18.1525	17.1048	18.2568				11	11	10	49.8	49.8	47.1	47.371	0	187.71	1989300000	70	P61158	P61158	Actin-related protein 3	ACTR3	1684
17.1091	16.5749	16.5916	16.9265	16.8338	16.7625	17.4335	17.0829	16.1471	16.9329				9	9	9	34.3	34.3	34.3	45.376	0	118.85	643900000	32	P61160-2;P61160	P61160-2;P61160	Actin-related protein 2	ACTR2	1685
18.0288	17.8363	17.7651	17.9158	18.0659	17.8875	18.1773	17.9479	17.0469	17.5636				10	10	8	47.1	47.1	37	42.613	0	143.56	2796300000	68	P61163	P61163	Alpha-centractin	ACTR1A	1686
18.0001	17.6145	17.4867	17.7882	17.725	17.5099	18.0693	17.76	16.95	17.629				12	12	12	36.6	36.6	36.6	51.596	0	169.44	1276400000	45	P61201;P61201-2	P61201;P61201-2	COP9 signalosome complex subunit 2	COPS2	1687
16.9875	16.7655	16.6055	16.7048	16.7953	16.5793	17.2549	16.9125	16.2263	16.8671				10	10	10	24.4	24.4	24.4	67.314	0	71.147	402340000	39	P61221	P61221	ATP-binding cassette sub-family E member 1	ABCE1	1689
17.0403	16.7381	16.8648	17.0105	16.9345	16.8406	17.3808	17.0833	16.1418	16.9746				6	3	3	40	17	17	18.778	0	17.345	306020000	23	P61224-3;P61224;P61224-4;A6NIZ1;P61224-2	P61224-3;P61224;P61224-4;A6NIZ1;P61224-2	Ras-related protein Rap-1b;Ras-related protein Rap-1b-like protein	RAP1B	1690
14.5902	14.646	14.3677	14.5045	14.3909	14.0822	14.6919	14.1674	13.7278	14.272				4	4	2	34.4	34.4	14.8	20.504	0	12.763	235060000	9	Q06AU2;P61225	Q06AU2;P61225	Ras-related protein Rap-2b	RAP2B	1691
17.8773	17.5435	17.6143	17.8018	17.8605	17.6338	18.1422	17.8969	17.0961	17.6231				7	7	7	24.6	24.6	24.6	29.945	0	189.96	1495600000	26	P61247	P61247	40S ribosomal protein S3a	RPS3A	1692
19.2043	18.9083	18.9724	18.8675	18.9539	18.6624	17.6299	18.7934	18.2553	18.1262				12	12	12	42.6	42.6	42.6	31.786	0	323.31	4247300000	87	P61266-2;P61266	P61266-2;P61266	Syntaxin-1B	STX1B	1693
14.3652	13.9665	13.9444	14.1914	14.3783	13.7012	14.652	14.2499	13.5634	13.9191				2	2	2	10.6	10.6	10.6	29.506	0	10.435	24120000	6	P61291;P61289;P61289-3;P61289-2	P61291;P61289;P61289-3;P61289-2	Proteasome activator complex subunit 3	PSME3	1694
20.0574	19.5732	19.5107	19.7332	19.7387	19.5372	19.9972	19.7018	18.622	19.7179				9	9	3	37.6	37.6	12.2	37.186	0	162.33	4004700000	63	P61292;P62140	P61292;P62140	Serine/threonine-protein phosphatase PP1-beta catalytic subunit	PPP1CB	1695
18.3437	17.9827	17.6471	18.2981	18.0571	17.6161	18.7763	18.3162	17.0673	17.9028				3	3	3	25.5	25.5	25.5	17.718	0	72.425	1334500000	12	P79324;P61313	P79324;P61313	60S ribosomal protein L15	RPL15	1696
17.1668	16.7082	16.8073	17.1304	17.0291	16.5851	17.5001	17.1348	16.1735	16.6402				5	5	5	41.9	41.9	41.9	17.276	0	18.608	678130000	31	Q96A72;P61326;P61326-2	Q96A72;P61326;P61326-2	Protein mago nashi homolog 2;Protein mago nashi homolog	MAGOHB;MAGOH	1697
18.8425	18.4329	18.2002	18.5657	18.8192	18.4288	17.6378	18.7052	18.025	18.025				8	8	8	34.8	34.8	34.8	40.329	0	106.12	3617400000	51	P61421	P61421	V-type proton ATPase subunit d 1	ATP6V0D1	1698
18.7679	18.5245	18.2614	18.4822	18.6807	18.246	18.8846	18.7693	17.7711	18.6219				7	7	2	55.4	55.4	18.7	21.768	0	122.99	5371200000	60	P61586	P61586	Transforming protein RhoA	RHOA	1701
17.4747	17.1363	17.2208	17.2195	17.4418	17.6099	17.6709	17.9672	16.6553	17.8044				5	4	4	30.6	26.4	26.4	22.245	0	47.426	1837100000	15	P61601	P61601	Neurocalcin-delta	NCALD	1703
18.2615	17.8215	17.862	17.8401	18.2878	17.8278	17.8973	18.2894	17.4425	17.6898				5	5	5	49	49	49	10.932	0	27.237	2164100000	27	P61604	P61604	10 kDa heat shock protein, mitochondrial	HSPE1	1704
14.8005	14.1329	14.5046	14.6117	14.7679	14.0849	14.9462	14.5738	13.75	14.2431				4	4	4	29.4	29.4	29.4	20.198	0	39.013	327330000	17	P61923;P61923-4;P61923-2;P61923-3;P61923-5	P61923;P61923-4;P61923-2;P61923-3;P61923-5	Coatomer subunit zeta-1	COPZ1	1708
14.0981	13.9635	14.0131	14.0642	14.1744	14.0705	14.2724	13.9823	13.3332	14.1244				5	5	5	20.2	20.2	20.2	38.926	0	23.779	94813000	19	P61962;P61962-2	P61962	DDB1- and CUL4-associated factor 7	DCAF7	1711
13.5065	13.0759	12.9608	13.0895	13.2725	13.2207	13.4305	13.304	12.3319	13.5118				2	2	2	8.1	8.1	8.1	36.588	0	5.8876	35664000	9	P61964	P61964	WD repeat-containing protein 5	WDR5	1712
16.9459	16.5856	16.5569	16.6601	16.9154	16.5415	17.4544	17.1201	16.0161	16.9547				4	4	4	51.2	51.2	51.2	14.478	0	16.798	703030000	39	P61970	P61970	Nuclear transport factor 2	NUTF2	1714
21.3266	21.0713	21.2115	21.2827	21.2792	21.1217	21.5534	21.234	20.5659	21.2169				12	12	2	33.9	33.9	3	48.562	0	323.31	18190000000	94	P61978-3	P61978-3	Heterogeneous nuclear ribonucleoprotein K	HNRNPK	1716
17.0668	16.7744	17.0329	16.9982	17.1767	16.5826	16.6312	16.8045	16.6117	16.8645				6	4	4	30.8	27.5	27.5	28.302	0	255.08	1588200000	37	P61981	P61981	14-3-3 protein gamma;14-3-3 protein gamma, N-terminally processed	YWHAG	1717
13.9209	13.891	13.6238	13.6365	13.9844	13.459	13.9813	13.6733	12.9985	13.7693				3	3	3	13.8	13.8	13.8	41.111	0	8.203	36167000	11	P62068-4;P62068;P62068-3;P62068-2;O75317	P62068-4;P62068;P62068-3	Ubiquitin carboxyl-terminal hydrolase 46	USP46	1718
14.6886	14.1384	14.0314	14.424	14.4757	14.5154	15.2116	14.4263	13.7937	14.6264				3	3	2	25.4	25.4	16	19.84	0	18.795	64953000	13	P62070-3;P62070;P62070-4;P62070-2	P62070-3;P62070;P62070-4;P62070-2	Ras-related protein R-Ras2	RRAS2	1719
20.6896	20.3221	20.5079	20.5587	20.5611	20.4639	21.0388	20.7493	19.8135	20.6035				4	4	4	33	33	33	22.127	0	65.124	3620700000	16	P62081	P62081	40S ribosomal protein S7	RPS7	1721
18.4436	18.0698	18.119	18.2299	18.2459	18.2232	18.6149	18.2817	17.2698	18.0953				11	11	11	36.8	36.8	36.8	49.184	0	245.62	2190600000	64	P62191;P62191-2	P62191;P62191-2	26S protease regulatory subunit 4	PSMC1	1723
18.5505	18.1667	18.2064	18.3922	18.4146	18.2769	18.8075	18.5318	17.609	18.3938				17	17	16	47.5	47.5	44.6	45.626	0	214.73	2205200000	99	P62197;P62195;P62195-2	P62197;P62195;P62195-2	26S protease regulatory subunit 8	PSMC5	1724
18.1618	17.8845	17.8339	18.0054	17.9544	17.8917	18.4868	18.098	17.3818	17.9838				7	7	7	38.5	38.5	38.5	24.205	0	202.03	2611500000	77	P62241	P62241	40S ribosomal protein S8	RPS8	1725
16.9201	16.5699	16.4758	16.7279	16.7055	16.3637	17.1783	16.7619	16.0144	16.6198				4	4	4	38.5	38.5	38.5	14.839	0	35.617	385210000	26	P62244	P62244	40S ribosomal protein S15a	RPS15A	1726
13.4921	12.7933	12.8733	13.3323	13.2868	12.7312	13.6894	13.1321	12.2658	13.0791				2	2	2	19.7	19.7	19.7	17.174	0	16.67	58541000	7	P62256-2;P62256	P62256-2;P62256	Ubiquitin-conjugating enzyme E2 H	UBE2H	1729
20.4061	20.3028	20.2109	20.3766	20.6373	20.0292	20.6235	20.4985	19.9041	20.4707				17	17	15	71.4	71.4	68.2	29.174	0	323.31	12675000000	277	P62258;P62258-2;P31947-2;P31947	P62258;P62258-2	14-3-3 protein epsilon	YWHAE	1730
17.8952	17.4008	17.5576	17.5695	17.7476	17.6645	18.1031	17.8056	16.9449	17.7068				4	4	4	21.9	21.9	21.9	16.273	0	95.804	952560000	20	P62263	P62263	40S ribosomal protein S14	RPS14	1731
14.7347	14.3868	13.972	14.3662	14.4885	14.7663	15.3268	14.6272	13.7289	14.4125				2	2	2	27.3	27.3	27.3	15.816	0	14.776	391180000	9	Q6SA96;P62266	Q6SA96;P62266	40S ribosomal protein S23	RPS23	1732
15.4076	15.0668	15.0143	15.506	15.394	15.1413	15.7391	15.409	14.6069	15.2249				2	2	2	6.6	6.6	6.6	17.718	0.00027115	4.3471	101060000	4	P62272;P62269	P62272;P62269	40S ribosomal protein S18	RPS18	1733
19.9214	19.4187	19.65	19.7943	19.7838	19.6063	20.1174	19.9187	18.9806	19.6702				4	4	4	43	43	43	12.034	0	82.692	2766700000	20	P62279;P62277	P62279;P62277	40S ribosomal protein S13	RPS13	1734
15.3949	14.7838	14.9404	14.7463	15.2729	14.5715	15.4494	15.2398	14.6872	15.0732				3	3	3	24.6	24.6	24.6	13.527	0	85.886	219640000	17	P62316;P62316-2	P62316;P62316-2	Small nuclear ribonucleoprotein Sm D2	SNRPD2	1738
19.2782	18.7892	19.0364	18.7507	19.4128	18.6777	19.5462	19.1858	18.7146	19.0007				2	2	2	24.2	24.2	24.2	13.291	0	13.27	1040500000	6	P62318-2;P62318	P62318-2;P62318	Small nuclear ribonucleoprotein Sm D3	SNRPD3	1739
15.9179	15.5388	15.5293	15.7021	15.8165	15.7586	17.0327	16.1809	15.0687	16.2001				5	5	5	36	36	36	20.082	0	26.866	555210000	28	Q007T5;P62330	Q007T5;P62330	ADP-ribosylation factor 6	ARF6	1740
17.7289	17.2697	17.383	17.6125	17.6963	17.4256	18.0256	17.6487	16.7964	17.5788				9	9	9	38.8	38.8	38.8	44.172	0	104.36	1364500000	69	P62333	P62333	26S protease regulatory subunit 10B	PSMC6	1741
18.3728	17.9509	17.6137	17.9078	18.2525	17.8712	18.223	18.1558	17.6239	18.2873				11	11	11	39.1	39.1	39.1	29.995	0	223.77	1216400000	43	P62424;Q29375	P62424;Q29375	60S ribosomal protein L7a	RPL7A	1744
15.0462	14.6816	14.5992	14.7391	14.8998	14.9444	15.3486	14.8858	14.1636	14.8922				4	4	4	30.8	30.8	30.8	19.294	0	37.821	70863000	15	P62487	P62487	DNA-directed RNA polymerase II subunit RPB7	POLR2G	1745
16.5324	16.3054	16.2229	16.665	16.466	16.3638	17.3897	16.6869	15.7716	16.749				10	10	10	28	28	28	45.462	0	38.657	279740000	41	P62495-2;P62495	P62495-2;P62495	Eukaryotic peptide chain release factor subunit 1	ETF1	1746
17.8133	17.4868	17.4175	17.7772	17.4689	17.332	18.0171	17.6264	17.0586	17.3922				5	5	5	25.9	25.9	25.9	29.597	0	134.57	2392400000	43	P62701	P62701	40S ribosomal protein S4, X isoform	RPS4X	1749
18.3335	17.9201	18.1323	18.3042	18.1722	18.0674	18.5911	18.2512	17.466	18.0931				6	6	6	30.1	30.1	30.1	17.695	0	28.693	863310000	41	P62750	P62750	60S ribosomal protein L23a	RPL23A	1752
17.6161	17.3038	17.2931	17.3938	17.4577	17.2055	17.6558	17.56	16.792	17.1776				3	3	3	17.7	17.7	17.7	28.68	0	15.855	531720000	24	P62753	P62753	40S ribosomal protein S6	RPS6	1753
19.7122	19.3642	19.5602	19.54	19.4267	19.0989	17.4856	19.1945	18.7545	18.3949				12	12	12	54.5	54.5	54.5	22.142	0	77.214	2931300000	75	P62760	P62760	Visinin-like protein 1	VSNL1	1754
21.7103	21.4194	21.4251	21.953	21.9598	21.634	21.7987	21.7669	21.2303	21.6855				10	10	10	56.3	56.3	56.3	11.367	0	52.931	17261000000	296	P62802;P62805	P62802;P62805	Histone H4	HIST1H4A	1755
17.9413	17.6237	17.4095	17.5934	17.5997	17.3971	17.6313	17.6825	16.6671	17.4288				7	3	3	54.6	24.4	24.4	22.677	0	155.34	1075600000	45	P62820;Q52NJ2;P62820-2;P62820-3	P62820;Q52NJ2;P62820-2;P62820-3	Ras-related protein Rab-1A	RAB1A	1756
18.6502	18.2976	18.3127	18.3507	18.5612	18.1361	18.7066	18.4775	17.6975	18.1697				10	10	10	44	44	44	24.423	0	81.531	4404100000	63	P62826	P62826	GTP-binding nuclear protein Ran	RAN	1757
17.0345	16.8825	16.598	16.772	16.9682	16.6999	17.2176	16.7936	15.76	16.6356				5	5	5	44.3	44.3	44.3	14.865	0	94.405	832290000	24	P62831;P62829	P62831;P62829	60S ribosomal protein L23	RPL23	1758
18.3873	17.5556	18.1406	18.1116	17.8426	17.6137	18.0982	18.2489	16.5055	17.8808				7	7	4	50.5	50.5	29.9	20.987	0	133.39	4218000000	42	P62834	P62834	Ras-related protein Rap-1A	RAP1A	1759
15.7231	15.4248	15.3104	15.4515	15.4469	14.9209	15.9772	15.6075	14.7428	14.8886				2	2	2	33.8	33.8	33.8	17.04	0	5.3741	909290000	7	P62844;P62841	P62844;P62841	40S ribosomal protein S15	RPS15	1760
17.3872	17.0349	17.0761	17.1701	17.1349	16.9083	17.8222	17.2501	16.3223	16.9943				4	4	4	30	30	30	15.069	0	48.688	1142800000	30	P62847-2;P62847-3;P62847;P62847-4	P62847-2;P62847-3;P62847;P62847-4	40S ribosomal protein S24	RPS24	1761
17.2048	16.7461	16.7685	16.9091	16.8973	16.8547	17.3577	17.0851	16.3	16.7767				3	3	3	16	16	16	13.742	0	6.6195	859260000	15	P62851	P62851	40S ribosomal protein S25	RPS25	1762
22.448	22.1538	22.2869	21.8627	22.3482	22.4694	21.41	22.2651	21.5861	21.6825				13	13	7	60	60	32.6	37.377	0	323.31	84174000000	495	P62873;P62873-2	P62873;P62873-2	Guanine nucleotide-binding protein G(I)/G(S)/G(T) subunit beta-1	GNB1	1765
18.2138	17.6756	17.8108	17.6104	17.8939	17.9661	18.0895	18.0662	17.1792	17.6721				12	7	2	54.7	36.5	5.9	37.331	0	149.13	3893700000	38	P62879	P62879	Guanine nucleotide-binding protein G(I)/G(S)/G(T) subunit beta-2	GNB2	1767
17.0204	16.4452	16.7478	16.5144	16.8358	16.4695	16.9605	16.862	16.0433	16.507				4	4	4	34.8	34.8	34.8	12.784	0	36.042	487160000	24	P62888	P62888	60S ribosomal protein L30	RPL30	1769
18.4645	17.907	17.9828	18.4216	18.2471	18.0307	18.489	18.2896	17.4257	18.168				9	9	9	39.2	39.2	39.2	24.831	0	47.625	1123800000	43	P62906;P53027	P62906	60S ribosomal protein L10a	RPL10A	1771
15.3421	14.9999	15.1425	15.0848	15.2307	14.9416	15.576	15.4041	14.6115	15.068				3	3	3	18.5	18.5	18.5	15.86	0	12.218	191900000	11	Q6QAT0;P62910	Q6QAT0;P62910	60S ribosomal protein L32	RPL32	1772
17.0238	16.7332	16.6386	16.7998	16.8518	16.7102	17.1828	16.8458	16.2267	16.7621				3	3	3	25.3	25.3	25.3	20.252	0	5.3927	1083100000	14	P62913;P62913-2;Q29205	P62913;P62913-2;Q29205	60S ribosomal protein L11	RPL11	1773
15.7825	15.6755	15.3773	15.301	15.61	15.209	16.0072	16.1984	15.2903	15.7224				4	4	4	20.2	20.2	20.2	28.024	0	82.692	929240000	16	P62917	P62917	60S ribosomal protein L8	RPL8	1774
20.3252	19.8	19.8791	19.8059	20.0346	19.9265	20.2948	20.2182	19.2159	20.1327				9	9	7	60.4	60.4	51.8	17.869	0	128.76	38701000000	149	P62936;P62937;P62937-2	P62936;P62937	Peptidyl-prolyl cis-trans isomerase A;Peptidyl-prolyl cis-trans isomerase A, N-terminally processed	PPIA	1775
19.9447	19.6963	19.6299	19.7516	20.0165	19.708	20.1365	19.7526	19.1936	19.6638				10	10	10	50.6	50.6	50.6	17.965	0	323.31	14590000000	108	P62979;P63053;P0CG68;P62987;P0CG47;P0CG48	P62979;P63053;P0CG68;P62987;P0CG47;P0CG48	Ubiquitin-40S ribosomal protein S27a;Ubiquitin;40S ribosomal protein S27a;Ubiquitin-60S ribosomal protein L40;Ubiquitin;60S ribosomal protein L40;Polyubiquitin-B;Ubiquitin;Polyubiquitin-C;Ubiquitin	RPS27A;UBA52;UBB;UBC	1777
14.9994	14.5241	14.7027	15.3838	14.8332	14.3986	15.072	14.9258	13.9628	14.5159				6	6	6	41.5	41.5	41.5	25.206	0	75.319	349610000	18	P62993;P62993-2	P62993;P62993-2	Growth factor receptor-bound protein 2	GRB2	1778
16.1174	15.6284	15.539	15.9427	15.8794	15.563	16.3316	15.899	14.7565	15.6863				3	3	3	27.1	27.1	27.1	21.935	0	42.139	899690000	41	P62995-3;P62995	P62995-3;P62995	Transformer-2 protein homolog beta	TRA2B	1779
15.603	15.3535	15.1311	15.2744	15.275	15.2345	15.5642	15.4143	14.3619	15.1979				2	2	2	7.8	7.8	7.8	21.45	0	8.4519	488650000	16	P63000;P63000-2	P63000;P63000-2	Ras-related C3 botulinum toxin substrate 1	RAC1	1780
19.7843	19.446	19.3928	19.5853	19.5869	19.3889	19.6712	19.6483	18.7894	19.3452				29	29	16	36.4	36.4	23.8	105.69	0	323.31	5772200000	157	P63010-2;P63010;P63010-3	P63010-2;P63010;P63010-3	AP-2 complex subunit beta	AP2B1	1781
19.3805	18.8452	18.7794	18.9652	19.164	18.7995	18.172	18.9323	18.0951	18.3789				5	5	3	60.3	60.3	39.7	12.663	0	259.7	9797700000	136	P63027	P63027	Vesicle-associated membrane protein 2	VAMP2	1782
16.7873	16.5751	16.4942	16.6025	16.673	16.6027	17.0223	16.6824	15.9669	16.7987				9	8	7	30.3	27.4	24.3	44.179	0	26.788	1209600000	26	P63092-3;P63092-2;P63092;P63092-4;Q5JWF2-2;Q5JWF2;P29797	P63092-3;P63092-2;P63092;P63092-4;Q5JWF2-2;Q5JWF2;P29797	Guanine nucleotide-binding protein G(s) subunit alpha isoforms short;Guanine nucleotide-binding protein G(s) subunit alpha isoforms XLas	GNAS	1783
13.7965	13.496	13.0036	13.4554	12.9972	12.8239	12.8195	13.2816	12.9354	12.455				7	3	3	29.9	15.5	15.5	40.361	0	29.311	207620000	17	P63096;P63096-2	P63096;P63096-2	Guanine nucleotide-binding protein G(i) subunit alpha-1	GNAI1	1784
17.196	16.4406	16.7814	16.7735	16.947	16.6704	16.8617	16.959	16.1365	16.4408				5	5	5	46.5	46.5	46.5	19.3	0	54.361	413170000	21	P63098	P63098	Calcineurin subunit B type 1	PPP3R1	1785
19.7812	19.5825	19.5364	19.2614	20.0812	19.2662	19.7016	19.8216	19.3652	19.7078				11	9	8	55.1	47.8	39.6	27.745	0	323.31	12967000000	95	P63104;P63104-2	P63104;P63104-2	14-3-3 protein zeta/delta	YWHAZ	1786
17.0614	16.9091	16.7746	17.1176	16.976	16.8277	17.4308	16.9705	16.1855	17.1909				10	10	10	35.8	35.8	35.8	51.691	0	127.19	594040000	66	P63151;P63151-2;Q29090;Q66LE6;P54614;Q00005-6;Q00005;Q00005-2;Q00005-3;Q00005-4;Q00005-5;Q00005-7	P63151;P63151-2;Q29090	Serine/threonine-protein phosphatase 2A 55 kDa regulatory subunit B alpha isoform	PPP2R2A	1788
16.2098	15.554	15.8475	15.6925	16.0318	15.4054	15.7115	15.8102	15.2168	15.6226				5	5	5	48.8	48.8	48.8	18.063	0	55.346	871880000	25	P63208-2;P63208	P63208-2;P63208	S-phase kinase-associated protein 1	SKP1	1791
16.1392	15.6058	15.7747	15.5552	15.9293	15.5942	15.3756	15.8508	14.8671	15.0822				3	3	3	20.3	20.3	20.3	8.4958	0	24.139	218480000	9	P63211	P63211	Guanine nucleotide-binding protein G(T) subunit gamma-T1	GNGT1	1792
19.6473	19.3016	19.3103	19.3868	19.6077	19.2762	19.7065	19.5893	18.7321	19.5109				10	10	10	77.9	77.9	77.9	16.832	0	204.74	4152100000	70	P63241;P63241-2;Q6IS14;Q9GZV4	P63241;P63241-2;Q6IS14	Eukaryotic translation initiation factor 5A-1;Eukaryotic translation initiation factor 5A-1-like	EIF5A;EIF5AL1	1794
18.575	18.0782	18.194	18.0896	18.3822	18.0956	18.5887	18.2914	17.5101	18.0977				12	12	12	59.6	59.6	59.6	35.076	0	103.54	2469400000	65	P63246;P63244	P63246;P63244	Guanine nucleotide-binding protein subunit beta-2-like 1;Guanine nucleotide-binding protein subunit beta-2-like 1, N-terminally processed	GNB2L1	1795
13.007	12.9836	12.7287	12.7201	13.3042	12.7045	12.9226	13.202	12.6367	12.9279				3	3	3	38.5	38.5	38.5	13.193	0	10.439	36583000	6	P63272	P63272	Transcription elongation factor SPT4	SUPT4H1	1797
16.4559	16.0207	16.1504	16.002	16.6083	16.011	16.379	16.3146	15.7418	16.1484				5	5	5	34.2	34.2	34.2	18.007	0	9.5829	128130000	15	P63279	P63279	SUMO-conjugating enzyme UBC9	UBE2I	1798
16.6883	16.341	16.2132	16.4791	16.504	16.4319	17.1219	16.5621	15.9187	16.3105				2	2	2	11.1	11.1	11.1	35.924	0	88.719	746330000	30	P67809;P16989-2;P16989-3;Q9Y2T7;P16989	P67809;P16989-2;P16989-3;Q9Y2T7;P16989	Nuclease-sensitive element-binding protein 1;Y-box-binding protein 3;Y-box-binding protein 2	YBX1;YBX3;YBX2	1800
16.3242	15.959	16.05	16.2409	16.2006	15.8717	16.2934	16.3263	15.4751	15.9482				5	5	5	32.6	32.6	32.6	24.942	0	89.04	1077600000	33	P67872;P67870	P67872;P67870	Casein kinase II subunit beta	CSNK2B	1802
21.321	20.9694	21.1133	21.186	21.0941	21.1	21.3735	21.284	20.4633	21.1101				13	6	6	48.8	28.9	28.9	42.019	0	246.83	24035000000	162	P68032;P63267;P62736;P68137;P68133;P63267-2	P68032;P63267;P62736;P68137;P68133;P63267-2	Actin, alpha cardiac muscle 1;Actin, gamma-enteric smooth muscle;Actin, aortic smooth muscle;Actin, alpha skeletal muscle	ACTC1;ACTG2;ACTA2;ACTA1	1803
16.7104	16.3449	16.4843	16.692	16.9057	16.5743	17.3079	16.9496	15.9627	17.0064				3	3	3	37.7	37.7	37.7	17.861	0	34.657	237810000	22	P68036;P68036-3;P68036-2;A0A1B0GUS4	P68036;P68036-3;P68036-2	Ubiquitin-conjugating enzyme E2 L3	UBE2L3	1804
20.6496	20.3134	20.2331	20.4388	20.4199	20.3017	21.3209	20.69	19.6817	20.7112				12	12	6	44.2	44.2	27.1	50.14	0	120.14	23205000000	336	P68104;Q5VTE0;P68104-2	P68104;Q5VTE0;P68104-2	Elongation factor 1-alpha 1;Putative elongation factor 1-alpha-like 3	EEF1A1;EEF1A1P5	1805
21.2996	21.0298	20.8222	21.0364	21.1097	21.0079	20.0513	20.9479	20.2613	20.1212				25	7	7	70.7	24	24	48.328	0	323.31	15337000000	81	P68366-2;P68366	P68366-2;P68366	Tubulin alpha-4A chain	TUBA4A	1807
20.9344	20.5282	20.5715	20.4668	20.7145	20.681	20.797	20.8	20.0194	20.3727				25	5	2	63.4	16.9	3.6	49.83	0	287.21	16169000000	205	P68371	P68371	Tubulin beta-4B chain	TUBB4B	1808
17.9114	17.543	17.5784	17.5938	17.6546	17.608	17.9978	17.7497	16.8757	17.4466				12	12	12	40.2	40.2	40.2	45.143	0	171.22	1749200000	68	P68400;Q8NEV1;P68400-2	P68400;Q8NEV1	Casein kinase II subunit alpha;Casein kinase II subunit alpha 3	CSNK2A1;CSNK2A3	1809
16.1322	15.0881	15.7929	15.6883	15.5188	15.0458	15.6116	15.9683	14.8551	15.215				4	4	4	31.4	31.4	31.4	25.569	0	21.63	695210000	14	P68402;P68402-3;P68402-2;P68402-4	P68402;P68402-3;P68402-2;P68402-4	Platelet-activating factor acetylhydrolase IB subunit beta	PAFAH1B2	1810
17.316	16.8944	16.9691	17.0713	17.1105	16.9254	17.2111	17.0695	16.5077	16.832				10	10	10	12.6	12.6	12.6	134.19	0	36.092	204980000	31	Q5JPE7-2;Q15155;P69849;Q5JPE7;Q5JPE7-3	Q5JPE7-2;Q15155;P69849;Q5JPE7;Q5JPE7-3	Nodal modulator 2;Nodal modulator 1;Nodal modulator 3	NOMO2;NOMO1;NOMO3	1812
18.099	17.7508	17.8789	17.8723	17.9173	17.7761	18.2801	17.9964	17.2381	17.7591				13	13	2	20.1	20.1	5	102.36	0	119.9	629880000	47	P78344	P78344	Eukaryotic translation initiation factor 4 gamma 2	EIF4G2	1817
18.7591	18.4681	18.4833	18.555	18.7204	18.5371	19.0978	18.6969	17.9851	18.4314				23	23	23	30.5	30.5	30.5	107.97	0	169.74	2377300000	91	P78347-2;P78347-4;P78347-3;P78347;P78347-5	P78347-2;P78347-4;P78347-3;P78347	General transcription factor II-I	GTF2I	1818
18.1142	17.8067	17.8259	17.8813	17.9862	17.8095	17.9766	17.73	17.2091	17.4478				15	15	14	30.8	30.8	27.3	80.124	0	240.65	1983700000	96	P78352-3;P78352;P78352-2	P78352-3;P78352;P78352-2	Disks large homolog 4	DLG4	1819
16.5793	16.022	16.0282	16.2405	16.3474	16.3158	16.4003	16.1229	15.4334	16.0077				7	7	6	22.4	22.4	20.2	47.377	0	35.634	543160000	30	P78356;P78356-2	P78356;P78356-2	Phosphatidylinositol 5-phosphate 4-kinase type-2 beta	PIP4K2B	1820
13.7806	13.6172	13.6786	13.83	13.6717	13.4532	13.0808	13.5858	12.7479	13.1675				3	3	3	2.7	2.7	2.7	156.26	0	18.305	43508000	12	P78357	P78357	Contactin-associated protein 1	CNTNAP1	1821
14.8311	14.5367	14.4032	14.5198	14.6883	14.5101	14.5866	14.6647	14.1148	14.4985				4	4	3	7.8	7.8	6.1	77.526	0	8.819	58673000	11	P78362;P78362-2;B8Y466;Q9UPE1-2;Q9UPE1-3;Q9UPE1-4;Q9UPE1	P78362;P78362-2	SRSF protein kinase 2;SRSF protein kinase 2 N-terminal;SRSF protein kinase 2 C-terminal	SRPK2	1822
17.5507	16.9526	16.6159	16.9602	17.2637	16.9075	16.5635	16.797	16.6656	16.8476				5	5	5	3	3	3	255.94	0	14.141	658670000	14	P78363	P78363	Retinal-specific ATP-binding cassette transporter	ABCA4	1823
21.2933	20.727	20.7726	20.8938	21.0565	20.8707	21.3134	20.9994	20.4547	20.8195				20	20	20	46.9	46.9	46.9	57.488	0	323.31	13365000000	154	P78371;P78371-2	P78371;P78371-2	T-complex protein 1 subunit beta	CCT2	1824
17.2784	17.0671	17.1245	17.1325	16.973	16.8181	16.255	17.0029	16.37	15.9229				16	14	14	8.8	8	8	305.48	0	284.96	909310000	57	P78559;P78559-2	P78559;P78559-2	Microtubule-associated protein 1A;MAP1A heavy chain;MAP1 light chain LC2	MAP1A	1825
24.0071	23.5918	23.528	23.5706	23.9998	23.7293	24.1383	23.8694	22.9551	23.3126				20	20	19	66.4	66.4	62.7	45.102	0	323.31	343620000000	1164	P79260	P79260			1827
18.5438	17.1381	15.5849	19.7155	17.2326	16.8503	20.2927	18.2612	16.4679	18.7541				11	11	11	16.9	16.9	16.9	102.14	0	96.398	845630000	55	P79263;CON__Q3T052	P79263			1828
15.7705	15.2328	15.3064	15.212	15.3158	15.2266	15.5556	15.4905	14.6304	15.2471				5	5	5	15.3	15.3	15.3	44.85	0	20.457	104770000	17	P79273;P16219	P79273			1829
14.7897	14.1165	14.8312	15.1568	14.1239	14.5033	15.0104	14.5879	13.2387	15.3953				6	6	6	20	20	20	47.956	0	19.821	202960000	22	P79274;P28330	P79274			1830
18.3846	18.0197	17.9641	18.2138	18.1995	18.0852	18.8337	18.2687	17.3773	18.3808				11	11	3	32.1	32.1	6.5	56.841	0	142.33	1345900000	61	P79303	P79303			1831
19.6929	18.9164	18.7676	18.813	19.2507	18.9361	20.2468	19.4405	18.315	19.6487				15	15	15	48.9	48.9	48.9	52.394	0	142.04	3624300000	117	P79381;P07099	P79381			1832
15.8964	15.8461	16.1469	16.2803	15.9316	16.05	17.3077	16.678	15.3647	16.4884				6	6	6	35.5	35.5	35.5	17.65	0	47.041	266030000	21	P79382;P10620	P79382			1833
16.2227	15.7634	15.9192	16.0727	15.9728	15.776	15.9937	16.0092	15.3026	15.6463				10	10	10	26.7	26.7	26.7	58.589	0	48.388	211110000	41	P79384;P05166;P05166-2	P79384;P05166;P05166-2	Propionyl-CoA carboxylase beta chain, mitochondrial	PCCB	1834
15.3474	14.548	15.074	15.1087	15.0543	14.7737	15.8676	15.0943	14.4768	14.7522				4	4	4	12.7	12.7	12.7	45.724	0	40.603	71974000	13	P79385	P79385			1835
19.7293	19.4939	19.4641	19.4546	19.6899	19.6072	20.1278	19.7891	18.7992	19.5527				24	24	24	38.8	38.8	38.8	106.66	0	323.31	6553700000	117	P79403;Q14697;Q14697-2	P79403			1836
23.7526	23.4263	23.4243	23.6523	23.672	23.2621	23.1383	23.4683	22.9619	22.8332				19	19	3	47.9	47.9	9.6	59.687	0	323.31	73852000000	466	P80021	P80021			1837
23.0949	22.9651	22.7186	22.8067	23.0309	22.3762	23.3627	23.2608	22.2161	23.2748				11	11	11	56.5	56.5	56.5	23.497	0	323.31	86680000000	614	P80031	P80031			1838
19.2804	18.6471	18.6898	18.6453	18.8559	18.6388	18.5302	19.1148	18.0284	18.5183				18	18	18	50.8	50.8	50.8	56.619	0	323.31	3817200000	126	P80147;P80404	P80147;P80404	4-aminobutyrate aminotransferase, mitochondrial	ABAT	1839
17.349	17.7881	17.096	17.6471	17.4223	17.4908	18.756	18.1885	16.9532	18.0075				11	11	10	31	31	28.3	42.512	0	122.85	1628400000	69	P80229;P30740-2;P50452-2;P30740;O75830	P80229			1840
18.8823	18.3753	18.5367	18.603	18.7652	18.4273	19.2131	18.9244	17.9982	18.8881				6	6	6	36.1	36.1	36.1	35.868	0	64.877	1454700000	28	P80276;P15121;P82125-2;P82125;O60218;C9JRZ8;C9JRZ8-2	P80276			1841
14.4677	13.869	14.1299	14.1221	14.5905	14.4268	14.4763	14.5218	13.7621	14.2791				4	4	4	12.9	12.9	12.9	50.227	0	27.699	76687000	20	P80303-2;P80303	P80303-2;P80303	Nucleobindin-2;Nesfatin-1	NUCB2	1842
17.9952	17.5924	17.7514	17.9346	17.9107	17.4881	17.7777	17.8393	17.0326	17.345				8	8	8	47.1	47.1	47.1	24.646	0	118.04	1004900000	61	P80895;P22061;P22061-2	P80895;P22061;P22061-2	Protein-L-isoaspartate(D-aspartate) O-methyltransferase	PCMT1	1844
16.0234	15.7976	14.9737	15.3108	15.9708	15.8235	15.76	15.6214	15.2213	15.4936				9	9	9	37.3	37.3	37.3	45.122	0	71.376	405750000	32	P81140;Q92947;Q92947-2	P81140			1846
13.8428	14.094	13.7915	15.1025	16.1902	14.6931	14.8066	14.3369	14.2326	14.1248				2	2	2	12.7	12.7	12.7	11.284	0	8.208	60915000	6	P81605;P81605-2	P81605;P81605-2	Dermcidin;Survival-promoting peptide;DCD-1	DCD	1847
16.6636	16.3911	16.2988	16.5437	16.5904	16.4512	16.8335	16.6245	16.0817	16.3884				5	5	5	57.6	57.6	57.6	18.035	0	143.86	727330000	32	P81693;P24666-3;P24666-2;P24666;P24666-4	P81693;P24666-3;P24666-2;P24666	Low molecular weight phosphotyrosine protein phosphatase	ACP1	1848
21.8125	21.3342	21.2223	21.5293	21.3383	21.2858	21.9884	21.4713	20.5459	21.9028				6	6	6	78.1	78.1	78.1	11.828	0	45.611	3653600000	62	P82460;P10599;P10599-2	P82460;P10599	Thioredoxin	TXN	1850
14.7507	14.3119	14.1577	15.6505	14.7131	14.7452	14.9069	14.8848	13.5307	14.5682				2	2	2	12.6	12.6	12.6	11.466	0	9.7868	73587000	9	P82909	P82909	28S ribosomal protein S36, mitochondrial	MRPS36	1852
12.4171	12.612	12.0889	12.3959	11.9667	12.3956	12.4149	11.3995	11.9016	11.8446				2	2	2	8.8	8.8	8.8	45.834	0	37.2	39472000	10	P82933	P82933	28S ribosomal protein S9, mitochondrial	MRPS9	1853
14.6776	14.2763	14.3789	14.449	14.5206	14.3573	14.8246	14.8213	13.9061	14.558				5	5	5	16.6	16.6	16.6	60.693	0	75.659	75758000	23	P83111;P83111-2	P83111;P83111-2	Serine beta-lactamase-like protein LACTB, mitochondrial	LACTB	1854
17.7456	17.4833	17.4028	17.7309	17.4472	17.3386	17.8068	17.7758	16.2802	17.7979				11	11	7	59.2	59.2	44.1	30.83	0	63.094	1373600000	52	P83686	P83686			1856
16.465	16.0711	16.1385	16.0531	16.2676	16.0505	16.4769	16.365	15.5575	16.0564				5	5	5	26.8	26.8	26.8	17.779	0	11.007	730050000	30	P83731	P83731	60S ribosomal protein L24	RPL24	1857
15.422	14.9024	15.2713	15.4353	15.7808	15.0313	15.5796	15.3403	14.8458	15.1072				5	4	4	40	31.4	31.4	21.418	0	105.66	757340000	40	P83916	P83916	Chromobox protein homolog 1	CBX1	1859
17.0038	16.6876	16.5931	16.6214	16.8316	16.604	16.0647	16.6366	16.1084	16.2594				6	6	3	32.1	32.1	21.2	22.427	0	36.055	840530000	36	Q06AT1;P84074	Q06AT1;P84074	Neuron-specific calcium-binding protein hippocalcin	HPCA	1860
15.364	15.1446	15.0143	15.2231	15.2258	14.8774	15.3439	15.2103	14.5595	15.1544				7	2	2	50.6	16.1	16.1	20.529	0	30.046	245080000	17	P84085	P84085	ADP-ribosylation factor 5	ARF5	1862
16.438	15.9134	15.9557	15.3465	16.393	15.7516	16.2748	16.3244	15.1518	16.1893				2	2	2	30.8	30.8	30.8	12.259	0	103.53	408160000	14	P84090;P80230	P84090;P80230	Enhancer of rudimentary homolog	ERH	1863
16.3747	15.9356	15.8813	16.1516	16.1281	16.0626	16.4563	16.2557	15.2574	16.0815				2	2	2	9.2	9.2	9.2	23.466	0	97.752	434100000	18	P84098	P84098	60S ribosomal protein L19	RPL19	1865
18.9933	18.5611	18.29	18.7731	19.2249	18.4115	18.6349	18.8247	18.13	18.6987				4	4	2	34.6	34.6	24.3	15.328	0	128.67	26929000000	61	Q71LE2;P84243	Q71LE2;P84243	Histone H3.3	H3F3A	1867
14.2745	14.0632	13.9606	14.1313	14.0734	14.1998	14.4565	14.2376	13.5491	14.1567				4	4	4	10	10	10	55.866	0	14.798	63337000	12	P86791;P86790	P86791;P86790	Vacuolar fusion protein CCZ1 homolog;Vacuolar fusion protein CCZ1 homolog B	CCZ1;CCZ1B	1868
16.5983	15.9314	16.5082	15.5567	16.5704	16.2993	16.7766	16.143	15.88	16.2168				9	9	9	4.1	4.1	4.1	468.83	0	257.29	694600000	36	P98160	P98160	Basement membrane-specific heparan sulfate proteoglycan core protein;Endorepellin;LG3 peptide	HSPG2	1870
16.1549	15.7525	15.731	15.701	15.8884	15.8017	16.341	16.0048	15.302	15.7557				5	5	5	8.5	8.5	8.5	103.43	0	30.968	162050000	20	P98175-2;P98175;P98175-5;P98175-4;P98175-3	P98175-2;P98175;P98175-5;P98175-4;P98175-3	RNA-binding protein 10	RBM10	1871
14.565	14.1385	14.4032	14.2813	14.2801	13.9956	14.5372	14.2828	13.6458	14.1008				4	4	4	7	7	7	96.959	0	25.41	31630000	9	P98194-2;P98194-4;P98194;P98194-3;P98194-5;P98194-9;P98194-6;P98194-7;P98194-8	P98194-2;P98194-4;P98194;P98194-3;P98194-5;P98194-9;P98194-6;P98194-7;P98194-8	Calcium-transporting ATPase type 2C member 1	ATP2C1	1872
14.3946	14.1339	14.1754	14.0817	14.1546	14.2472	14.1044	13.9807	13.347	13.5957				4	4	4	13.5	13.5	13.5	49.074	0	19.703	94068000	10	Q00013-2;Q00013-3;Q00013	Q00013-2;Q00013-3;Q00013	55 kDa erythrocyte membrane protein	MPP1	1874
17.6991	17.2591	17.1685	17.2196	17.2737	17.1183	17.1075	17.435	16.5967	17.0465				8	8	8	31.9	31.9	31.9	31.806	0	116.04	682780000	33	Q00169	Q00169	Phosphatidylinositol transfer protein alpha isoform	PITPNA	1875
18.9655	18.6673	18.7462	18.7723	18.8158	18.6076	18.5297	18.6967	18.2002	17.9903				5	5	5	15.8	15.8	15.8	39.958	0	30.342	3755500000	41	Q00325-2;Q00325	Q00325-2;Q00325	Phosphate carrier protein, mitochondrial	SLC25A3	1876
16.0407	15.9548	15.8639	15.9547	15.9649	15.705	16.2473	16.1201	15.2283	15.777				7	7	7	8.9	8.9	8.9	141.45	0	34.787	293510000	37	Q00341;Q00341-2	Q00341;Q00341-2	Vigilin	HDLBP	1877
14.2256	13.979	13.9664	14.047	14.2346	14.0373	14.581	14.256	13.4948	13.9086				5	5	5	21.8	21.8	21.8	34.833	0	15.31	47415000	18	Q00403	Q00403	Transcription initiation factor IIB	GTF2B	1878
15.6132	15.2253	15.4249	15.3319	15.5695	15.3729	15.5553	15.3231	14.6592	14.9118				6	6	6	33.8	33.8	33.8	29.544	0	29.299	215470000	26	Q00535-2;Q00535	Q00535-2;Q00535	Cyclin-dependent-like kinase 5	CDK5	1879
18.7173	18.5094	18.5241	18.8327	18.6083	18.2456	18.2826	18.5198	18.0017	17.8554				8	8	8	37.9	37.9	37.9	34.91	0	211.76	7519000000	155	Q00577	Q00577	Transcriptional activator protein Pur-alpha	PURA	1880
24.074	23.6373	23.7722	23.7448	23.8778	23.6474	23.549	23.7794	23.0842	23.3652				72	72	56	57.2	57.2	48.5	187.89	0	323.31	92430000000	662	Q00610-2;Q00610	Q00610-2;Q00610	Clathrin heavy chain 1	CLTC	1881
17.1158	16.8052	16.8741	16.7492	17.0376	17.0265	17.2661	17.0247	16.0154	16.9937				4	4	4	11.2	11.2	11.2	25.177	0	19.171	514200000	27	Q00688	Q00688	Peptidyl-prolyl cis-trans isomerase FKBP3	FKBP3	1882
16.7064	16.4073	16.3508	16.4023	16.6632	16.3807	16.1553	16.5175	15.9483	15.8653				6	6	6	30.4	30.4	30.4	31.585	0	23.709	914940000	25	Q007T0;P21912	Q007T0;P21912	Succinate dehydrogenase [ubiquinone] iron-sulfur subunit, mitochondrial	SDHB	1884
13.8017	13.7669	13.0428	15.1743	13.677	13.2909	16.9622	15.0953	13.6663	19.6465				9	9	9	51.8	51.8	51.8	27.912	0	90.133	442850000	38	Q007T1;P53674	Q007T1			1885
19.3969	19.0949	19.0747	19.0926	19.3277	19.0121	19.6864	19.2757	18.511	19.0527				16	16	16	30.3	30.3	30.3	88.979	0	323.31	12070000000	144	Q00839-2;Q00839	Q00839-2;Q00839	Heterogeneous nuclear ribonucleoprotein U	HNRNPU	1886
22.342	22.0947	22.0751	22.1328	22.2205	22.2023	22.3074	22.2666	21.4304	21.9454				73	73	67	40.8	40.8	38.7	274.61	0	323.31	28036000000	576	Q01082;Q01082-2;Q01082-3	Q01082;Q01082-2;Q01082-3	Spectrin beta chain, non-erythrocytic 1	SPTBN1	1890
14.9632	14.7908	14.7107	15.0209	14.9502	14.8431	15.2584	14.7846	14.3386	14.8494				5	5	3	22.4	22.4	12.8	41.59	0	15.669	181480000	15	Q01085;Q01085-2	Q01085;Q01085-2	Nucleolysin TIAR	TIAL1	1891
19.3382	18.664	18.8327	18.9141	19.1702	19.0244	19.4208	19.1333	18.3774	18.8078				6	6	6	21.5	21.5	21.5	30.992	0	97.431	4946600000	40	Q01105-3;Q01105-4;Q01105-2;Q01105;P0DME0	Q01105-3;Q01105-4;Q01105-2;Q01105;P0DME0	Protein SET;Protein SETSIP	SET;SETSIP	1892
16.4986	16.228	16.2738	16.2182	16.4298	16.3001	16.8073	16.459	15.7028	16.2718				3	3	3	15.4	15.4	15.4	25.448	0	80.068	1498700000	67	Q06A98;Q01130-2;Q01130	Q06A98;Q01130-2;Q01130	Serine/arginine-rich splicing factor 2	SRSF2	1893
16.539	16.0583	16.3002	16.1903	16.3092	16.2825	15.9087	16.2471	15.525	15.9319				7	7	7	13.8	13.8	13.8	88.197	0	68.787	375680000	37	Q01433-3;Q01433-5;Q01433-2;Q01433-4;Q01433	Q01433-3;Q01433-5;Q01433-2;Q01433-4;Q01433	AMP deaminase 2	AMPD2	1895
19.58	19.2712	19.3959	19.4184	19.4929	19.4503	19.4528	19.5093	18.6111	19.183				43	43	37	15.5	15.5	14.2	433.71	0	323.31	3986100000	168	Q01484;Q01484-5;Q01484-2;Q01484-7	Q01484;Q01484-5;Q01484-2	Ankyrin-2	ANK2	1896
18.5771	18.3981	18.3489	18.5808	18.2143	18.5115	19.2126	18.679	17.5498	18.8339				2	2	2	10.1	10.1	10.1	51.901	0	56.968	1907300000	7	Q01518;Q01518-2	Q01518;Q01518-2	Adenylyl cyclase-associated protein 1	CAP1	1897
14.4156	14.1688	14.3022	14.5179	14.209	14.657	14.724	14.6556	13.5301	14.926				4	4	3	9.8	9.8	7.7	57.293	0	40.263	88754000	11	Q01581	Q01581	Hydroxymethylglutaryl-CoA synthase, cytoplasmic	HMGCS1	1898
14.7309	14.4664	14.5667	14.8415	14.7616	14.5705	15.365	14.7975	13.8293	14.6768				13	13	13	21	21	21	98.088	0	47.463	79629000	25	Q01780-2;Q01780	Q01780-2;Q01780	Exosome component 10	EXOSC10	1900
16.3533	16.2706	15.9617	16.0734	16.1026	15.8646	16.069	15.8729	15.7657	15.5596				6	4	4	9.7	6.1	6.1	85.595	0	49.262	604780000	25	Q01813;Q01813-2	Q01813;Q01813-2	ATP-dependent 6-phosphofructokinase, platelet type	PFKP	1901
12.4242	11.9564	11.6905	12.4885	12.0124	12.2388	13.3126	12.4785	11.7665	12.4241				2	2	2	3	3	3	101.85	0	6.0519	3877800	5	Q01831-2;Q01831	Q01831-2;Q01831	DNA repair protein complementing XP-C cells	XPC	1904
18.8436	18.6229	18.4284	18.5793	18.7652	18.4875	19.2059	18.7632	18.0468	18.6793				5	5	5	8.9	8.9	8.9	61.217	0	32.286	2096600000	38	Q01844-2;Q01844-6;Q01844-3;Q01844;Q01844-5	Q01844-2;Q01844-6;Q01844-3;Q01844;Q01844-5	RNA-binding protein EWS	EWSR1	1905
13.915	13.2633	13.8915	13.6696	13.4443	13.5647	12.8359	13.6291	12.9378	12.9126				2	2	2	1.6	1.6	1.6	104.2	0	8.0891	33290000	9	Q01968	Q01968	Inositol polyphosphate 5-phosphatase OCRL-1	OCRL	1906
17.216	16.3275	16.7197	16.2101	16.5591	15.8455	15.8364	16.4996	16.3368	16.2494				7	7	7	42.8	42.8	42.8	22.611	0	14.563	282780000	24	Q01995	Q01995	Transgelin	TAGLN	1908
15.1561	14.511	14.5784	15.0103	14.8303	15.0401	15.539	14.8501	14.1914	15.3693				8	8	3	16.4	16.4	6.6	78.239	0	71.613	267930000	26	Q02038-3;Q02038;Q02038-2	Q02038-3;Q02038;Q02038-2			1909
14.4904	14.0862	14.2327	14.134	14.4492	14.5247	13.8057	14.3659	13.823	13.8605				3	3	3	5.4	5.4	5.4	70.184	0	4.7536	59286000	5	Q02108-2;Q02108	Q02108-2;Q02108	Guanylate cyclase soluble subunit alpha-3	GUCY1A3	1910
15.6424	15.1949	15.2631	15.4124	15.4099	15.2818	14.7796	15.3994	14.7324	14.9501				10	10	10	20.3	20.3	20.3	66.737	0	31.081	359300000	29	Q02153-2;Q02153;Q02153-3	Q02153-2;Q02153;Q02153-3	Guanylate cyclase soluble subunit beta-1	GUCY1B3	1912
15.6671	15.4047	15.4459	15.4291	15.5829	15.4233	14.8049	15.5035	14.8772	15.1412				10	10	10	17.4	17.4	17.4	83.673	0	54.786	148750000	26	Q02156	Q02156	Protein kinase C epsilon type	PRKCE	1913
19.3196	19.0097	18.9986	19.1781	19.1776	18.9289	18.4894	18.9543	18.5997	18.3361				18	18	14	22.9	22.9	18.2	115.93	0	260.01	2303600000	102	Q02218;Q02218-2;Q02218-3	Q02218;Q02218-2;Q02218-3	2-oxoglutarate dehydrogenase, mitochondrial	OGDH	1914
15.2041	15.0377	14.562	14.8085	14.5882	14.5739	15.3252	15.1173	14.4545	14.9743				6	6	6	14.2	14.2	14.2	56.227	0	105.23	247160000	28	Q02252-2;Q02252	Q02252-2;Q02252	Methylmalonate-semialdehyde dehydrogenase [acylating], mitochondrial	ALDH6A1	1915
16.3929	15.9797	16.0818	15.86	16.1496	15.9888	16.344	16.2269	15.5192	16.0998				4	4	4	17.6	17.6	17.6	20.762	0	40.71	598820000	14	Q02543	Q02543	60S ribosomal protein L18a	RPL18A	1918
16.308	15.9213	16.0802	16.2109	16.0386	16.114	16.2423	16.1631	15.397	16.0227				7	7	6	27.5	27.5	25.3	40.763	0	32.137	402120000	26	Q02750-2;Q02750	Q02750-2;Q02750	Dual specificity mitogen-activated protein kinase kinase 1	MAP2K1	1919
17.1278	16.506	16.6165	16.2174	16.9653	16.9854	16.5149	16.7931	15.9089	16.4709				3	3	3	8.1	8.1	8.1	51.804	0	8.7992	151140000	8	Q02790	Q02790	Peptidyl-prolyl cis-trans isomerase FKBP4;Peptidyl-prolyl cis-trans isomerase FKBP4, N-terminally processed	FKBP4	1920
12.4967	11.6861	12.2446	12.4369	12.8059	12.4138	12.2528	12.3322	11.8016	12.4543				3	3	3	6.1	6.1	6.1	53.879	0	7.6044	45986000	11	Q02818	Q02818	Nucleobindin-1	NUCB1	1922
15.4166	15.1023	14.691	14.9283	15.2116	15.1301	15.2813	15.0881	14.5752	15.145				6	6	6	8.1	8.1	8.1	120.06	0	36.505	172820000	22	Q02846;P51841	Q02846	Retinal guanylyl cyclase 1	GUCY2D	1923
18.9979	18.7915	18.61	18.772	18.9546	18.6748	19.3433	18.8298	18.3206	18.658				27	27	27	22.1	22.1	22.1	182.66	0	199.26	1634600000	92	Q02880-2;Q02880;P11388;P11388-2;P11388-3;P11388-4;O46374	Q02880-2;Q02880	DNA topoisomerase 2-beta	TOP2B	1924
14.4124	14.0506	14.0445	14.4067	14.6224	14.2633	16.1196	15.0643	13.2438	15.1744				3	3	3	2.8	2.8	2.8	180.99	0	89.28	244700000	11	Q02952-3;Q02952-2;Q02952	Q02952-3;Q02952-2;Q02952	A-kinase anchor protein 12	AKAP12	1925
19.1099	18.7064	18.4911	18.9903	18.8024	18.4641	18.1999	18.7606	18.1948	18.1742				6	6	6	26.4	26.4	26.4	34.061	0	232.28	2562600000	41	Q02978;Q02978-2	Q02978;Q02978-2	Mitochondrial 2-oxoglutarate/malate carrier protein	SLC25A11	1926
17.557	17.2877	17.3379	17.6504	17.4807	17.3502	17.9117	17.4957	16.7834	17.4315				32	32	28	5	5	4.3	860.65	0	157.28	474370000	94	Q03001;Q03001-14;Q03001-8;Q03001-13;Q03001-9;Q03001-12	Q03001;Q03001-14;Q03001-8	Dystonin	DST	1927
18.3838	18.3521	18.3044	18.765	18.9529	18.8654	19.1866	18.8898	17.9276	18.0535				6	6	6	10.5	10.5	10.5	69.948	0	67.007	2443400000	60	Q03252	Q03252	Lamin-B2	LMNB2	1931
16.7293	16.3634	16.3077	16.4691	16.5521	16.4854	17.0753	16.7099	15.7531	16.4115				11	11	8	9.8	9.8	7.6	154.8	0	77.318	368660000	39	Q04637-6;Q04637-7;Q04637-5;Q04637-4;Q04637-3;Q04637;Q04637-8;Q04637-9	Q04637-6;Q04637-7;Q04637-5;Q04637-4;Q04637-3;Q04637;Q04637-8;Q04637-9	Eukaryotic translation initiation factor 4 gamma 1	EIF4G1	1936
16.7771	16.8549	16.4942	17.2154	16.9394	16.1571	17.2551	17.0588	16.2587	16.8438				2	2	2	9.5	9.5	9.5	19.043	0	21.434	902310000	10	Q04760-2;Q04760	Q04760-2;Q04760	Lactoylglutathione lyase	GLO1	1938
16.4286	16.108	16.1937	16.3859	16.4648	15.813	16.0318	16.4257	15.4276	16.2424				5	3	3	28.5	24.4	24.4	28.218	0	133.45	1331900000	30	Q04917	Q04917	14-3-3 protein eta	YWHAH	1939
14.1416	14.0299	14.1739	14.0767	14.2729	14.0479	14.6836	14.2497	13.4932	14.2619				2	2	2	7.9	7.9	7.9	48.357	0	16.488	80924000	7	Q05048	Q05048	Cleavage stimulation factor subunit 1	CSTF1	1941
15.3253	14.9072	14.9233	15.2102	15.0811	14.9789	15.1847	15.2814	14.5048	14.8824				8	8	8	14	14	14	97.967	0	61.064	92722000	24	Q05086-2;Q05086-3;Q05086	Q05086-2;Q05086-3;Q05086	Ubiquitin-protein ligase E3A	UBE3A	1943
21.0327	20.728	20.654	20.7601	20.7994	20.4511	19.9011	20.5503	20.0256	19.8322				25	25	3	44.7	44.7	3.5	96.04	0	323.31	10327000000	140	Q05193-3;Q05193	Q05193-3;Q05193	Dynamin-1	DNM1	1944
14.3319	13.9591	13.8093	13.8795	13.91	13.4663	12.9686	14.2448	13.4434	13.3236				24	2	2	44.5	3.4	3.4	95.894	0	25.177	190160000	14	Q05193-5;Q05193-2	Q05193-5;Q05193-2	Dynamin-1	DNM1	1945
12.8076	12.8358	12.621	12.6838	12.7312	12.7308	13.2715	12.5529	12.1879	12.7922				2	2	2	7.3	7.3	7.3	46.621	0	10.888	25953000	6	Q05513-2;Q05513-3;Q05513	Q05513-2;Q05513-3;Q05513	Protein kinase C zeta type	PRKCZ	1947
14.6432	13.2843	14.131	14.2094	13.7757	13.6301	14.8724	13.9754	13.0695	13.955				3	3	3	5.4	5.4	5.4	53.413	0	4.9509	84362000	5	Q05519-2;Q05519	Q05519-2;Q05519	Serine/arginine-rich splicing factor 11	SRSF11	1948
18.5516	18.6281	18.6356	18.0479	18.3602	18.4105	17.0551	18.5065	17.2242	18.0545				12	6	6	44.1	27	27	50.47	0	108	5109400000	81	Q05639	Q05639	Elongation factor 1-alpha 2	EEF1A2	1949
16.0779	15.57	15.7578	15.8716	15.5788	15.5383	15.8965	15.8287	15.2946	15.3852				5	5	5	6.4	6.4	6.4	61.212	0	21.505	197110000	18	Q05682-5;Q05682-4;Q05682-3;Q05682-6;Q05682-2;Q05682	Q05682-5;Q05682-4;Q05682-3;Q05682-6;Q05682-2;Q05682	Caldesmon	CALD1	1950
16.854	16.6164	16.6067	16.9524	16.6398	16.5548	17.1478	16.9035	16.0373	16.7626				10	10	10	24.6	24.6	24.6	68.436	0	222.96	546850000	50	Q06124-1;Q06124;Q06124-3	Q06124-1;Q06124;Q06124-3	Tyrosine-protein phosphatase non-receptor type 11	PTPN11	1951
14.7071	14.704	14.4327	14.7525	14.8615	14.8036	15.4444	14.9837	14.0181	15.1564				2	2	2	8.1	8.1	8.1	36.187	0	10.639	212410000	12	Q06136;Q06136-2	Q06136;Q06136-2	3-ketodihydrosphingosine reductase	KDSR	1952
16.1906	15.9102	16.0169	16.1199	16.1162	16.0988	16.913	16.2177	15.4442	16.2518				9	9	9	16.7	16.7	16.7	76.758	0	52.992	165220000	31	Q06210-2;Q06210	Q06210-2;Q06210	Glutamine--fructose-6-phosphate aminotransferase [isomerizing] 1	GFPT1	1953
15.5	15.3434	15.0833	15.0899	15.3978	15.1547	15.0673	15.2874	14.6024	15.0859				8	8	8	15.4	15.4	15.4	85.486	0	22.297	122660000	18	Q06481-3;Q06481-6;Q06481;Q06481-5;Q06481-4;Q06481-2	Q06481-3;Q06481-6;Q06481;Q06481-5;Q06481-4;Q06481-2	Amyloid-like protein 2	APLP2	1955
13.7244	13.2904	13.1049	13.0106	13.3865	13.0759	13.9368	13.2093	12.5526	13.1826				5	5	5	19.6	19.6	19.6	51.295	0	38.938	44461000	16	Q06546	Q06546	GA-binding protein alpha chain	GABPA	1956
14.1996	14.1458	14.1245	14.2749	14.4772	14.2302	15.0674	14.2362	13.8976	14.1256				5	3	3	17	9.6	9.6	42.429	0	12.097	49001000	12	Q06587;Q06587-2	Q06587;Q06587-2	E3 ubiquitin-protein ligase RING1	RING1	1957
14.4479	13.7447	13.6099	14.1007	14.1105	13.1785	14.2326	13.8396	13.4276	14.3091				6	5	5	15.7	12	12	58.834	0	11.208	186110000	11	Q06787-11;Q06787-10;Q06787-8;Q06787-6;Q06787-2;Q06787-4;Q06787-5;Q06787-9;Q06787-7;Q06787-3;Q06787	Q06787-11;Q06787-10;Q06787-8;Q06787-6;Q06787-2;Q06787-4;Q06787-5;Q06787-9;Q06787-7;Q06787-3;Q06787	Fragile X mental retardation protein 1	FMR1	1958
16.5808	16.3294	16.2237	16.51	16.4886	16.3104	17.3344	17.0559	15.7291	16.9941				5	4	4	30.7	26.6	26.6	22.11	0	14.77	1879200000	22	Q06830	Q06830	Peroxiredoxin-1	PRDX1	1960
16.5071	15.7584	16.144	16.4022	16.2856	15.7041	15.0303	16.1773	15.5022	15.7889				6	6	6	28.3	28.3	28.3	31.965	0	53.83	232620000	26	Q06A97;O76038	Q06A97			1961
16.2836	16.2447	15.9354	16.2557	16.1294	16.2739	16.6688	16.5046	15.3807	16.6393				6	6	6	36.1	36.1	36.1	33.117	0	97.082	261360000	23	Q06AA3;Q15493	Q06AA3			1962
16.6371	16.091	16.2863	16.3819	16.6523	15.8984	16.698	16.529	15.8272	16.3754				5	5	4	24.5	24.5	21.6	31.279	0	163.73	394400000	29	Q06AA4;P09012	Q06AA4;P09012	U1 small nuclear ribonucleoprotein A	SNRPA	1963
14.8962	14.3987	14.7191	14.9466	15.1348	14.6013	15.2066	15.1973	14.1594	15.0194				4	4	4	32.2	32.2	32.2	26.09	0	33.93	316710000	17	Q06AB3;P15374	Q06AB3;P15374	Ubiquitin carboxyl-terminal hydrolase isozyme L3	UCHL3	1964
13.2828	13.3247	13.3614	13.2991	13.3248	13.5423	13.9104	13.3242	12.8155	13.1415				6	6	6	11	11	11	96.499	0	18.991	31544000	10	Q06AK6;Q9UBB9;Q9UBB9-2	Q06AK6;Q9UBB9	Tuftelin-interacting protein 11	TFIP11	1965
15.3436	15.2667	15.1132	15.0275	15.3137	15.3513	15.6358	15.5139	14.71	15.0152				6	6	5	39.8	39.8	29.2	25.005	0	15.139	179350000	16	Q06AU5;Q13637;P57729;O14966	Q06AU5;Q13637	Ras-related protein Rab-32	RAB32	1969
21.0701	20.6585	20.7614	20.7151	20.8268	20.7265	20.9388	20.8225	20.1681	20.6046				7	7	3	54.7	54.7	23.9	22.112	0	288.94	8492600000	89	Q06AU7;Q9H0U4;Q92928	Q06AU7;Q9H0U4	Ras-related protein Rab-1B	RAB1B	1970
14.6327	14.4456	14.1114	14.1497	14.591	14.4809	14.5288	14.6682	13.6151	14.5111				4	4	4	27.5	27.5	27.5	30.472	0	52.049	232510000	14	Q06AV4;Q9NQX7-2;Q9NQX7-3;Q9NQX7	Q06AV4;Q9NQX7-2;Q9NQX7-3;Q9NQX7	Integral membrane protein 2C;CT-BRI3	ITM2C	1971
15.2225	14.8054	14.8185	15.1902	15.2559	14.7344	15.2906	15.3088	14.3728	15.1411				4	4	4	6.6	6.6	6.6	66.022	0	17.776	160770000	16	Q07065	Q07065	Cytoskeleton-associated protein 4	CKAP4	1973
16.9764	16.8298	16.6987	16.9009	16.8842	16.8844	17.5468	17.0771	16.1467	17.0845				11	11	11	11.5	11.5	11.5	186.96	0	57.906	434050000	31	Q07157-2;Q07157	Q07157-2;Q07157	Tight junction protein ZO-1	TJP1	1974
17.8178	17.3991	17.4798	17.5935	17.6235	17.2184	17.9324	17.6266	17.017	17.1915				5	5	4	20.5	20.5	18.3	44.027	0	27.323	1444100000	31	Q07666-3;Q07666;Q07666-2;Q5VWX1	Q07666-3;Q07666;Q07666-2	KH domain-containing, RNA-binding, signal transduction-associated protein 1	KHDRBS1	1975
16.7067	16.2439	16.376	16.4057	16.6296	16.3327	16.2981	16.5714	15.9431	16.2479				14	14	10	27.6	27.6	17.6	62.825	0	71.82	430690000	51	Q07866-8;Q07866-2;Q07866-3;Q07866;Q07866-7;Q07866-5;Q07866-10;Q07866-6;Q07866-4;Q07866-9	Q07866-8;Q07866-2;Q07866-3;Q07866;Q07866-7;Q07866-5;Q07866-10;Q07866-6;Q07866-4;Q07866-9	Kinesin light chain 1	KLC1	1976
17.5985	17.2616	17.3045	17.4382	17.4309	17.3558	18.1113	17.6085	16.7229	17.7029				29	29	29	9.5	9.5	9.5	504.6	0	271.15	1019500000	105	Q07954	Q07954	Prolow-density lipoprotein receptor-related protein 1;Low-density lipoprotein receptor-related protein 1 85 kDa subunit;Low-density lipoprotein receptor-related protein 1 515 kDa subunit;Low-density lipoprotein receptor-related protein 1 intracellular domain	LRP1	1978
19.9562	19.5654	19.6675	19.5847	19.7349	19.6091	20.1764	19.8131	19.1153	19.5838				8	8	8	33.5	33.5	33.5	27.744	0	85.596	4581400000	79	Q3YLA6;Q07955-3;Q07955;Q07955-2	Q3YLA6;Q07955-3;Q07955;Q07955-2	Serine/arginine-rich splicing factor 1	SRSF1	1979
15.3429	15.0752	14.8087	14.9735	15.1586	14.9704	15.6903	15.3287	14.577	15.2907				5	5	5	14.8	14.8	14.8	50.435	0	24.423	172060000	14	Q07960	Q07960	Rho GTPase-activating protein 1	ARHGAP1	1980
13.1696	12.1546	12.6048	12.6201	12.6211	11.8532	12.9264	12.9916	12.1349	12.6371				2	2	2	9.1	9.1	9.1	32.03	0	4.861	10131000	4	Q08094;Q99439-2;Q99439	Q08094;Q99439-2;Q99439	Calponin-2	CNN2	1981
16.8131	16.3576	16.3477	16.5142	16.6814	16.3289	17.0062	16.6661	16.0235	16.3699				2	2	2	3	3	3	56.678	0	17.255	117920000	11	Q08170	Q08170	Serine/arginine-rich splicing factor 4	SRSF4	1982
15.2328	14.5506	14.6964	14.9203	15.0803	14.5948	14.3177	14.7847	14.2422	14.3571				7	3	3	22.8	11.3	11.3	58.687	0	30.412	291520000	21	Q08209;Q08209-5;Q08209-3;Q08209-2;Q08209-4	Q08209;Q08209-5;Q08209-3;Q08209-2	Serine/threonine-protein phosphatase 2B catalytic subunit alpha isoform	PPP3CA	1985
20.1833	19.8876	19.9323	19.9555	20.1527	19.7851	20.5545	20.0383	19.3491	19.9901				18	18	18	21.9	21.9	21.9	140.96	0	323.31	9157100000	156	Q08211;Q08211-2	Q08211	ATP-dependent RNA helicase A	DHX9	1986
14.2996	13.761	14.0558	14.2602	14.2549	13.9302	13.3026	13.9416	13.545	13.098				3	3	3	9.6	9.6	9.6	41.558	0	4.8791	37834000	7	Q08495-4;Q08495;Q08495-3;Q08495-2	Q08495-4;Q08495;Q08495-3;Q08495-2	Dematin	DMTN	1990
17.4153	17.0166	17.0106	17.0789	17.2265	17.0177	17.3787	17.2156	16.4631	17.0343				8	8	8	28.4	28.4	28.4	40.763	0	38.977	675420000	33	Q08752	Q08752	Peptidyl-prolyl cis-trans isomerase D	PPID	1993
16.2191	15.9135	15.7611	15.8485	16.1068	15.9127	16.4437	16.0349	15.2724	16.0222				11	11	11	18.2	18.2	18.2	81.074	0	128.92	495630000	47	Q08945	Q08945	FACT complex subunit SSRP1	SSRP1	1994
14.1749	14.0152	13.9089	13.9114	14.0202	14.104	13.9439	13.954	13.4089	13.6504				4	4	4	3.6	3.6	3.6	165.06	0	5.6819	42353000	5	Q08AD1-2;Q08AD1-3;Q08AD1	Q08AD1-2;Q08AD1-3;Q08AD1	Calmodulin-regulated spectrin-associated protein 2	CAMSAP2	1996
15.8941	15.5655	15.5813	15.7878	15.9589	15.4861	16.1803	15.9234	15.0617	15.639				10	10	10	15.9	15.9	15.9	87.972	0	45.77	132380000	30	Q08AM6;Q08AM6-2	Q08AM6	Protein VAC14 homolog	VAC14	1997
15.7057	15.318	15.3613	15.7125	15.518	15.4274	16.0023	15.6607	14.8323	15.5463				4	4	4	6.8	6.8	6.8	86.47	0	19.614	101030000	16	Q08J23;Q08J23-2;Q08J23-3	Q08J23;Q08J23-2;Q08J23-3	tRNA (cytosine(34)-C(5))-methyltransferase	NSUN2	1998
17.901	17.4908	17.6803	17.6014	17.7299	17.4807	18.1253	17.7068	16.994	17.4006				7	7	4	26.3	26.3	21	46.158	0	80.771	1056600000	26	Q09028-3;Q09028;Q09028-2;Q09028-4	Q09028-3;Q09028;Q09028-2;Q09028-4	Histone-binding protein RBBP4	RBBP4	2000
17.2841	17.0357	17.0133	17.1305	17.1509	17.0361	17.6449	17.2373	16.495	16.9982				10	10	10	18.4	18.4	18.4	91.838	0	136.89	988370000	72	Q09161	Q09161	Nuclear cap-binding protein subunit 1	NCBP1	2001
19.6233	19.4236	19.5167	19.7307	19.5203	19.8291	20.5109	20.1272	18.5452	20.4628				41	41	41	15.1	15.1	15.1	629.09	0	279.55	3298000000	199	Q09666;Q09666-2	Q09666	Neuroblast differentiation-associated protein AHNAK	AHNAK	2002
15.4867	14.6675	14.8579	15.202	15.1701	14.9738	15.3303	15.0564	13.8569	15.6916				4	4	4	26.1	26.1	26.1	34.996	0	54.832	213230000	13	Q0MVN8	Q0MVN8			2004
16.1569	16.0324	16.0462	16.2149	16.1998	15.4466	16.1171	16.1264	15.5085	15.7431				5	5	5	21.9	21.9	21.9	31.501	0	36.034	105080000	20	Q0PIT9;Q8NCW5-2;Q8NCW5	Q0PIT9;Q8NCW5-2;Q8NCW5	NAD(P)H-hydrate epimerase	APOA1BP	2005
19.5221	19.0832	19.0206	19.2855	19.343	19.1142	18.9634	19.2257	18.5009	18.647				13	13	13	39	39	39	72.831	0	272.54	3530800000	90	Q0QF01;P31040;P31040-3;P31040-2	Q0QF01			2006
15.1326	15.2646	14.9972	15.1141	15.1535	14.8553	15.3862	15.2692	14.6079	14.8355				4	4	4	11.5	11.5	11.5	47.67	0	11.405	340820000	19	Q0VDG4-2;Q0VDG4	Q0VDG4-2;Q0VDG4	Secernin-3	SCRN3	2007
15.9288	15.6824	15.565	15.7631	15.8761	15.7991	16.9643	16.1019	15.0649	16.1989				8	8	7	19.1	19.1	17.3	64.732	0	30.975	144830000	21	Q10471;Q10471-2	Q10471;Q10471-2	Polypeptide N-acetylgalactosaminyltransferase 2;Polypeptide N-acetylgalactosaminyltransferase 2 soluble form	GALNT2	2009
17.5431	17.153	17.3391	17.4072	17.2986	17.253	17.577	17.505	16.6282	16.9535				26	13	13	34	21.2	21.2	103.56	0	214.35	1067600000	69	Q10567-3;Q10567-2;Q10567;Q10567-4	Q10567-3;Q10567-2;Q10567;Q10567-4	AP-1 complex subunit beta-1	AP1B1	2011
13.6354	13.5895	12.9114	13.6558	13.6007	13.1989	13.9523	13.4278	12.8127	13.3209				5	5	5	4.6	4.6	4.6	160.88	0	7.4098	48963000	9	Q10570	Q10570	Cleavage and polyadenylation specificity factor subunit 1	CPSF1	2012
16.8167	16.4589	16.5899	16.597	16.6795	16.5014	16.6253	16.6089	15.9661	16.3529				15	15	12	13.1	13.1	10.3	191.06	0	209.57	372090000	56	Q12756;Q12756-3;Q12756-2	Q12756;Q12756-3;Q12756-2	Kinesin-like protein KIF1A	KIF1A	2013
17.1419	17.1129	16.8826	16.9437	17.1659	17.0242	16.8524	17.0687	16.3792	16.7106				3	3	3	5.3	5.3	5.3	48.713	0	7.3444	628810000	11	Q12765-2;Q12765;Q12765-3	Q12765-2;Q12765	Secernin-1	SCRN1	2014
15.0602	14.913	14.9163	15.0685	14.9331	15.0784	15.4702	15.0655	14.512	15.0335				8	8	8	10.4	10.4	10.4	134.28	0	32.214	78850000	26	Q12768	Q12768	WASH complex subunit strumpellin	KIAA0196	2015
14.0344	13.4399	13.6657	13.719	13.8617	13.5273	14.2314	13.9661	13.0845	13.8213				8	8	7	8.6	8.6	6.6	162.12	0	86.442	80362000	18	Q12769;Q12769-3;Q12769-2	Q12769	Nuclear pore complex protein Nup160	NUP160	2016
17.2179	16.7281	16.8992	17.0465	16.9122	16.8981	17.5391	17.2293	16.2423	17.0416				6	6	5	26.2	26.2	23.4	28.823	0	110.04	260230000	25	Q12792-4;Q12792;Q12792-3	Q12792-4;Q12792;Q12792-3	Twinfilin-1	TWF1	2018
18.3057	17.8418	18.0651	18.1007	18.0321	17.8546	18.2537	18.133	17.344	17.9407				6	6	6	10.2	10.2	10.2	83.267	0	118.5	2973400000	96	Q12797-10;Q12797;Q12797-7;Q12797-4;Q12797-3;Q12797-9;Q12797-6;Q12797-11;Q12797-5;Q12797-8;Q12797-2	Q12797-10;Q12797	Aspartyl/asparaginyl beta-hydroxylase	ASPH	2019
15.9071	15.7646	15.7042	15.7771	15.821	15.6801	16.316	15.7985	15.2141	15.8001				6	6	6	23.9	23.9	23.9	43.158	0	59.5	235480000	18	Q12824-2;Q12824	Q12824-2;Q12824	SWI/SNF-related matrix-associated actin-dependent regulator of chromatin subfamily B member 1	SMARCB1	2022
14.3415	14.1812	14.0682	14.2741	14.2245	13.9099	14.8407	14.2672	13.6711	14.1827				5	5	5	2.2	2.2	2.2	322.21	0	13.886	36653000	11	Q12830-4;Q12830-2;Q12830	Q12830-4;Q12830-2;Q12830	Nucleosome-remodeling factor subunit BPTF	BPTF	2023
13.0773	12.7925	12.9411	12.8801	12.5658	12.9425	12.2341	12.7011	12.4418	12.0301				9	3	3	11.5	4.6	4.6	117.38	0	47.953	46664000	5	Q12840	Q12840	Kinesin heavy chain isoform 5A	KIF5A	2024
15.3063	14.9615	14.9115	15.1089	15.2357	15.0403	15.122	15.2969	14.5407	14.9814				4	4	4	20.1	20.1	20.1	36.613	0	124.34	101550000	26	Q12849-5;Q12849	Q12849-5;Q12849	G-rich sequence factor 1	GRSF1	2025
17.3816	17.1617	17.203	17.2286	17.2666	17.1696	16.2807	17.1618	16.4383	16.6299				10	10	10	13.6	13.6	13.6	113.32	0	96.569	342230000	40	Q12860;Q12860-2;Q12860-3	Q12860;Q12860-2;Q12860-3	Contactin-1	CNTN1	2027
18.4975	18.1171	18.1361	18.1983	18.3147	18.1121	18.6562	18.274	17.5629	18.0566				13	13	13	31.9	31.9	31.9	58.848	0	322.46	1625200000	62	Q12874	Q12874	Splicing factor 3A subunit 3	SF3A3	2029
13.6313	12.9549	13.0766	13.0171	13.2812	13.2377	13.3911	13.2266	12.1708	13.3647				5	5	5	4	4	4	213.57	0	22.804	43445000	14	Q12888;Q12888-3;Q12888-2	Q12888;Q12888-3;Q12888-2	Tumor suppressor p53-binding protein 1	TP53BP1	2031
14.7047	14.3068	14.5728	14.3445	14.4724	14.3579	14.5042	14.43	13.8456	14.0992				2	2	2	9.6	9.6	9.6	34.352	0	31.476	171790000	12	Q12904;Q12904-2	Q12904;Q12904-2	Aminoacyl tRNA synthase complex-interacting multifunctional protein 1;Endothelial monocyte-activating polypeptide 2	AIMP1	2033
20.8087	20.4541	20.539	20.5514	20.6227	20.4466	21.0442	20.5847	19.8777	20.4135				13	13	13	42.1	42.1	42.1	43.062	0	156.78	6598000000	114	Q12905	Q12905	Interleukin enhancer-binding factor 2	ILF2	2034
19.9444	19.5388	19.6736	19.6225	19.7986	19.5519	20.0809	19.8825	18.917	19.7486				19	19	18	40.4	40.4	38.8	74.606	0	239.34	6821200000	173	Q12906-5;Q12906-4;Q12906-2;Q12906-6;Q12906-3;Q12906;Q12906-7	Q12906-5;Q12906-4;Q12906-2;Q12906-6;Q12906-3;Q12906;Q12906-7	Interleukin enhancer-binding factor 3	ILF3	2035
16.6916	16.2227	16.1682	16.3264	16.4034	16.1705	16.7664	16.4518	15.6658	16.1923				5	5	5	23.3	23.3	23.3	40.228	0	66.989	442110000	28	Q12907	Q12907	Vesicular integral-membrane protein VIP36	LMAN2	2036
13.5377	13.1293	13.2346	13.1345	13.6146	13.343	13.7293	13.4363	13.0911	13.6829				3	3	3	6.3	6.3	6.3	91.88	0	5.4667	24454000	6	Q12929;Q12929-2	Q12929	Epidermal growth factor receptor kinase substrate 8	EPS8	2038
14.39	14.0614	13.7596	14.0094	14.0365	13.7871	14.0627	14.0995	13.6168	13.672				3	3	3	5.4	5.4	5.4	74.267	0	12.467	194530000	12	Q12931-2;Q12931	Q12931-2;Q12931	Heat shock protein 75 kDa, mitochondrial	TRAP1	2039
16.8478	16.493	16.3646	16.8811	16.7133	16.6696	16.5031	16.6331	15.998	16.2961				26	21	20	8.7	7.7	7.5	480.4	0	90.845	257600000	47	Q12955;Q12955-5;Q12955-4;Q12955-7;Q12955-6	Q12955;Q12955-5;Q12955-4;Q12955-7	Ankyrin-3	ANK3	2040
16.2032	15.9099	15.8981	16.0409	16.2379	16.0324	16.4979	15.8557	15.3034	15.9383				5	5	5	24.2	24.2	24.2	38.478	0	213.67	322700000	33	Q12972;Q12972-2	Q12972;Q12972-2	Nuclear inhibitor of protein phosphatase 1;Activator of RNA decay	PPP1R8	2042
15.5864	15.1519	15.2875	15.5493	15.461	15.448	15.9841	15.5436	14.6104	15.559				8	8	7	15.3	15.3	14	92.424	0	37.365	175140000	20	Q12979-4;Q12979-2;Q12979;Q12979-3	Q12979-4;Q12979-2;Q12979	Active breakpoint cluster region-related protein	ABR	2043
13.3978	13.0844	13.0638	13.3284	13.4273	13.3982	13.512	13.3993	12.5157	13.3989				2	2	2	16	16	16	22.352	0	5.0181	14755000	5	Q12981-2;Q12981;Q12981-3;Q12981-1	Q12981-2;Q12981;Q12981-3;Q12981-1	Vesicle transport protein SEC20	BNIP1	2044
15.4923	14.8848	15.0663	15.1787	15.3917	15.0404	15.78	15.2922	14.5992	15.2163				9	9	9	17.2	17.2	17.2	82.921	0	18.593	88494000	22	Q12996;Q12996-3;Q12996-2	Q12996	Cleavage stimulation factor subunit 3	CSTF3	2045
14.8613	14.5705	14.571	14.7432	14.6985	14.361	15.0624	14.9449	14.17	14.8564				11	11	11	10	10	10	172.33	0	23.089	72766000	22	Q13017-2;Q13017	Q13017-2;Q13017	Rho GTPase-activating protein 5	ARHGAP5	2048
14.9537	14.1714	14.4655	14.8238	14.5822	14.6306	14.9339	14.6172	13.5105	14.2411				4	4	4	10.9	10.9	10.9	77.744	0	50.373	49259000	21	Q13033-2;Q13033	Q13033-2;Q13033	Striatin-3	STRN3	2050
14.05	13.9474	13.8012	13.9096	14.0734	13.7521	14.2279	14.2541	13.2256	13.9307				8	8	8	9.3	9.3	9.3	138.49	0	38.44	40676000	20	Q13045-2;Q13045;Q13045-3	Q13045-2;Q13045;Q13045-3	Protein flightless-1 homolog	FLII	2051
13.9903	13.8123	13.7383	13.7052	13.9002	13.7537	13.9397	13.8878	13.1238	14.0128				4	4	4	9.5	9.5	9.5	71.988	0	12.014	26520000	16	Q13049	Q13049	E3 ubiquitin-protein ligase TRIM32	TRIM32	2052
16.7712	16.5813	16.509	16.6417	16.6314	16.5668	16.9549	16.7846	15.9867	16.5513				19	19	19	11.9	11.9	11.9	257.24	0	67.282	234050000	52	Q13085-3;Q13085-2;Q13085;Q13085-4;O00763-3;O00763-2;O00763	Q13085-3;Q13085-2;Q13085;Q13085-4	Acetyl-CoA carboxylase 1;Biotin carboxylase	ACACA	2053
14.2126	13.8098	14.0184	14.5913	14.3789	13.4571	14.4723	14.3956	13.814	14.156				3	3	3	6.8	6.8	6.8	55.092	0	6.987	72359000	6	Q13098-5;Q13098;Q13098-7;Q13098-6	Q13098-5;Q13098;Q13098-7;Q13098-6	COP9 signalosome complex subunit 1	GPS1	2054
12.3899	12.0918	12.2145	11.9087	11.9944	11.7764	12.3316	12.1555	10.7037	11.9361				4	3	3	6.6	5.2	5.2	108.56	0	13.327	17346000	12	Q13107;Q13107-2;Q13107-3	Q13107;Q13107-2;Q13107-3	Ubiquitin carboxyl-terminal hydrolase 4	USP4	2055
16.0003	15.7329	15.6105	15.8893	15.935	15.7804	16.2651	15.8967	15.305	15.5697				7	7	7	16.2	16.2	16.2	65.601	0	90.239	321810000	29	Q13123	Q13123	Protein Red	IK	2057
15.7439	15.8955	15.3287	15.3913	15.8188	15.7577	16.1326	15.92	14.758	15.9466				4	4	4	25.1	25.1	25.1	26.278	0	40.919	269020000	18	Q13126-7;Q13126-4;Q13126;Q13126-6;Q13126-5;Q13126-3;Q13126-2	Q13126-7;Q13126-4;Q13126;Q13126-6;Q13126-5;Q13126-3;Q13126-2	S-methyl-5-thioadenosine phosphorylase	MTAP	2058
13.3329	12.6601	13.242	13.265	13.2443	13.2631	12.7906	13.2963	11.8722	12.5913				6	3	2	5.7	3.3	2.1	135.78	0	5.7814	53159000	7	Q13136;Q13136-2;O75335	Q13136;Q13136-2	Liprin-alpha-1	PPFIA1	2060
12.8825	12.4494	12.0365	12.3388	12.5519	12.3015	12.3999	12.6696	11.8493	12.6824				2	2	2	3.1	3.1	3.1	80.379	0	18.311	12281000	7	Q13144	Q13144	Translation initiation factor eIF-2B subunit epsilon	EIF2B5	2062
17.6435	17.4646	17.3151	17.3712	17.591	17.2914	17.9484	17.494	16.8952	17.5236				2	2	2	11.6	11.6	11.6	44.739	0	4.9742	402400000	5	Q13148	Q13148	TAR DNA-binding protein 43	TARDBP	2063
17.7279	17.3452	17.4176	17.3439	17.4573	17.2938	17.7661	17.4588	16.769	17.2372				8	8	8	37	37	37	30.84	0	128.84	1990300000	77	Q13151	Q13151	Heterogeneous nuclear ribonucleoprotein A0	HNRNPA0	2064
13.7782	13.7529	13.646	13.7978	13.7689	13.6802	13.4244	13.701	13.0192	13.3852				6	3	3	17.4	9	9	60.646	0	36.472	43348000	6	Q13153;Q13153-2	Q13153;Q13153-2	Serine/threonine-protein kinase PAK 1	PAK1	2065
17.7213	17.3117	17.3653	17.4835	17.631	17.4074	18.0871	17.7975	16.7399	17.6556				6	6	5	35.4	35.4	32.5	30.54	0	67.987	3120600000	49	Q13162	Q13162	Peroxiredoxin-4	PRDX4	2066
17.6581	17.4062	17.5079	17.5315	17.5567	17.4568	17.6762	17.6951	16.8026	17.4832				9	9	6	27.1	27.1	18.7	58.042	0	67.46	469780000	49	Q13177	Q13177	Serine/threonine-protein kinase PAK 2;PAK-2p27;PAK-2p34	PAK2	2068
19.3669	18.891	19.1102	18.9111	19.3187	18.9496	19.4824	19.2125	18.5536	19.0826				7	7	4	53	53	30.6	20.811	0	57.044	2353300000	26	Q13185	Q13185	Chromobox protein homolog 3	CBX3	2069
17.9559	17.4228	17.3811	17.7334	17.7652	17.5542	18.1692	17.7562	16.9668	17.6355				18	18	18	29	29	29	100.2	0	175.2	2169500000	78	Q13200;Q13200-3;Q13200-2	Q13200;Q13200-3;Q13200-2	26S proteasome non-ATPase regulatory subunit 2	PSMD2	2070
13.9612	13.8934	13.5931	13.8708	14.0569	13.6777	14.3129	13.8134	13.1652	13.7862				6	6	6	13.3	13.3	13.3	57.579	0	25.017	92673000	17	Q13217	Q13217	DnaJ homolog subfamily C member 3	DNAJC3	2071
18.847	18.4153	18.3086	18.8474	18.5469	18.3866	18.9847	18.6635	17.7396	18.8067				13	13	13	34.9	34.9	34.9	45.468	0	132.83	2931600000	131	Q13228-3;Q13228;Q13228-4;Q13228-2	Q13228-3;Q13228;Q13228-4;Q13228-2	Selenium-binding protein 1	SELENBP1	2072
16.0381	15.6552	15.5399	15.7213	15.8052	15.5856	16.1477	15.7113	15.0886	15.5828				5	5	5	16.5	16.5	16.5	31.263	0	55.001	235260000	19	Q13243;Q13243-2;Q13243-3	Q13243;Q13243-2;Q13243-3	Serine/arginine-rich splicing factor 5	SRSF5	2074
17.1274	16.6693	16.8877	17.0247	16.8454	16.8942	17.5305	17.0091	16.1387	16.9799				11	11	11	21.1	21.1	21.1	88.549	0	291.15	1445300000	58	Q13263;Q13263-2	Q13263;Q13263-2	Transcription intermediary factor 1-beta	TRIM28	2075
18.4878	17.9365	17.9788	18.2959	18.3444	18.0426	17.7264	17.7181	17.1759	17.549				7	7	7	26.6	26.6	26.6	28.86	0	137.63	3901200000	34	Q13277-2;Q13277-3;Q13277	Q13277-2;Q13277-3;Q13277	Syntaxin-3	STX3	2076
14.9826	14.5543	14.4562	14.4694	14.885	14.2684	14.8849	14.7748	14.0088	14.6755				6	6	6	22.5	22.5	22.5	52.164	0	37.257	86406000	14	Q13283;Q13283-2	Q13283	Ras GTPase-activating protein-binding protein 1	G3BP1	2077
16.6017	16.2991	16.5204	16.3636	16.3094	16.2203	15.2566	16.1367	15.7064	15.1536				5	5	5	22	22	22	33.656	0	19.673	136120000	22	Q13303-4;Q13303-2;Q13303;Q13303-5;Q13303-3;Q14722-2;Q14722-3;Q14722	Q13303-4;Q13303-2;Q13303;Q13303-5;Q13303-3	Voltage-gated potassium channel subunit beta-2	KCNAB2	2078
14.5519	14.1562	14.1259	14.4904	14.3174	14.1485	15.174	14.5956	13.367	15.1528				5	5	5	8.2	8.2	8.2	113.8	0	14.373	92749000	16	Q13308-2;Q13308;Q13308-6;Q13308-3;Q13308-4;Q13308-5	Q13308-2;Q13308;Q13308-6;Q13308-3;Q13308-4	Inactive tyrosine-protein kinase 7	PTK7	2079
16.3212	15.8923	15.7453	15.8552	16.1901	15.8379	16.1824	16.0051	15.2685	15.8708				11	6	6	23.5	13	13	72.39	0	77.205	278620000	23	Q13310-3;Q13310;Q13310-2	Q13310-3;Q13310;Q13310-2	Polyadenylate-binding protein 4	PABPC4	2080
13.2073	12.8703	12.8788	13.1336	12.6767	12.858	13.853	13.2675	12.0753	13.0871				10	4	4	9.3	4.6	4.6	212.48	0	23.506	30478000	15	Q13332-6;Q13332-3;Q13332-4;Q13332-2;Q13332;Q13332-7;Q13332-5	Q13332-6;Q13332-3;Q13332-4;Q13332-2;Q13332;Q13332-7;Q13332-5	Receptor-type tyrosine-protein phosphatase S	PTPRS	2081
15.5138	15.0999	14.9637	15.2169	15.335	15.1331	15.6836	15.2594	14.545	15.0667				4	4	4	20.3	20.3	20.3	36.501	0	24.439	187320000	24	Q13347	Q13347	Eukaryotic translation initiation factor 3 subunit I	EIF3I	2082
16.7553	16.2327	16.3953	16.4379	16.5985	16.2279	16.6434	16.4625	15.809	16.2619				5	4	4	18.2	15.9	15.9	46.404	0	323.31	1136400000	29	Q13363-2;Q13363	Q13363-2;Q13363	C-terminal-binding protein 1	CTBP1	2083
17.7012	17.1208	17.5102	17.3766	17.4744	17.4817	17.2215	17.2981	16.6645	17.1653				17	17	11	19.8	19.8	13.9	119.06	0	101.47	738860000	51	Q13367;Q13367-4;Q13367-3;Q13367-2	Q13367;Q13367-4;Q13367-3	AP-3 complex subunit beta-2	AP3B2	2084
15.0139	14.8903	14.846	15.1177	15.1918	14.7218	14.9769	15.0425	14.0833	14.7838				4	4	4	15.3	15.3	15.3	40.956	0	15.886	82470000	14	Q13394;Q9Y586	Q13394;Q9Y586	Protein mab-21-like 1;Protein mab-21-like 2	MAB21L1;MAB21L2	2085
14.9405	14.6804	14.3269	14.6393	15.0402	14.4315	15.8328	14.8243	13.9461	15.0741				11	11	9	8.2	8.2	7.2	249.16	0	47.601	177320000	36	Q13402-8;Q13402-2;Q13402-7;Q13402;Q13402-5;Q13402-6;Q13402-3;Q13402-4;Q6PIF6	Q13402-8;Q13402-2;Q13402-7;Q13402;Q13402-5;Q13402-6;Q13402-3	Unconventional myosin-VIIa	MYO7A	2086
17.2041	16.8691	16.9762	17.0145	17.2312	16.6949	17.1949	17.133	16.3068	16.9258				3	3	3	39	39	39	11.765	0	99.861	1832900000	92	Q13404-8;Q15819;Q13404;Q13404-7;Q13404-2;Q13404-1	Q13404-8;Q15819;Q13404;Q13404-7;Q13404-2;Q13404-1	Ubiquitin-conjugating enzyme E2 variant 1;Ubiquitin-conjugating enzyme E2 variant 2	UBE2V1;UBE2V2	2087
15.8241	15.3539	15.5004	15.5768	15.7986	15.9375	15.4711	15.6633	14.8271	14.9601				6	6	6	22.8	22.8	22.8	70.644	0	69.368	450410000	21	Q13409-2;Q13409-3;Q13409;Q13409-6;Q13409-7;Q13409-5	Q13409-2;Q13409-3;Q13409;Q13409-6;Q13409-7;Q13409-5	Cytoplasmic dynein 1 intermediate chain 2	DYNC1I2	2089
13.9789	13.6907	13.8449	13.8256	13.8022	13.6895	14.2172	13.8595	13.1676	14.1179				4	4	4	11.7	11.7	11.7	51.419	0	10.546	46863000	15	Q13418;Q13418-2;Q13418-3	Q13418;Q13418-2;Q13418-3	Integrin-linked protein kinase	ILK	2090
17.1511	16.8417	17.0448	16.7881	17.0765	16.8011	16.7875	17.0081	16.2817	16.6698				10	10	10	13.9	13.9	13.9	113.89	0	53.595	759780000	29	Q13423	Q13423	NAD(P) transhydrogenase, mitochondrial	NNT	2091
13.9367	13.475	13.6746	13.7752	13.7696	13.5981	14.0985	13.8953	13.2297	13.6717				2	2	2	5	5	5	57.949	0	6.4586	36807000	6	Q13425	Q13425	Beta-2-syntrophin	SNTB2	2093
18.1462	17.5455	17.6292	17.7126	17.8987	17.764	17.9104	17.731	17.0472	17.2841				9	9	8	42.1	42.1	38.3	26.962	0	180.11	1979700000	53	Q13432;Q13432-2	Q13432;Q13432-2	Protein unc-119 homolog A	UNC119	2095
18.1846	17.7852	17.9424	17.9099	18.0109	18.0762	18.5261	18.074	17.4214	18.103				10	10	10	17.2	17.2	17.2	100.23	0	83.747	657860000	49	Q13435	Q13435	Splicing factor 3B subunit 2	SF3B2	2096
14.5181	14.2434	14.0688	14.2167	14.1806	14.0966	14.4428	14.3288	13.4367	14.2624				3	3	3	1.8	1.8	1.8	260.32	0	11.76	59991000	8	Q13439-3;Q13439-4;Q13439;Q13439-5	Q13439-3;Q13439-4;Q13439;Q13439-5	Golgin subfamily A member 4	GOLGA4	2098
16.88	16.5256	16.7335	16.7606	16.882	16.8416	16.9361	16.9084	16.3023	16.7502				3	3	3	16.6	16.6	16.6	20.63	0	30.141	613320000	30	Q13442	Q13442	28 kDa heat- and acid-stable phosphoprotein	PDAP1	2099
16.5959	16.5216	16.2628	16.3737	16.496	16.2306	15.7425	16.5269	15.9513	15.8647				5	5	5	20.1	20.1	20.1	37.393	0	21.034	202050000	27	Q13449	Q13449	Limbic system-associated membrane protein	LSAMP	2100
15.6378	15.3715	15.9252	15.5843	16.1069	15.6498	16.5672	15.3885	15.431	14.8889				6	6	6	15.8	15.8	15.8	51.212	0	47.298	512710000	19	Q13451;Q13451-2	Q13451;Q13451-2	Peptidyl-prolyl cis-trans isomerase FKBP5;Peptidyl-prolyl cis-trans isomerase FKBP5, N-terminally processed	FKBP5	2101
13.1796	12.975	13.0209	12.8954	13.2066	12.9621	13.5299	13.3241	12.2988	13.5132				3	3	3	9.5	9.5	9.5	39.558	0	7.7709	45808000	11	Q13454-2;Q13454	Q13454-2;Q13454	Tumor suppressor candidate 3	TUSC3	2102
12.1011	11.7242	11.3924	11.9139	11.8023	11.5114	12.1403	11.8739	11.0293	11.7838				2	2	2	4.6	4.6	4.6	64.097	0.0002748	4.4938	5771000	4	Q13490-2;Q13490;Q13489	Q13490-2;Q13490;Q13489	Baculoviral IAP repeat-containing protein 2;Baculoviral IAP repeat-containing protein 3	BIRC2;BIRC3	2105
13.3603	13.0088	13.4295	13.338	13.3939	13.0777	13.6209	13.339	12.4116	13.1238				4	3	3	10.2	8	8	59.918	0	22.229	143820000	7	Q13492-4;Q13492-3;Q13492-2;Q13492-5;Q13492	Q13492-4;Q13492-3;Q13492-2;Q13492-5;Q13492	Phosphatidylinositol-binding clathrin assembly protein	PICALM	2107
20.2969	20.0567	20.1751	20.105	20.0853	19.9238	19.4395	20.0304	19.5564	19.1202				20	9	7	59.8	36.2	31.6	50.432	0	172.44	6387600000	199	Q13509;Q13509-2	Q13509;Q13509-2	Tubulin beta-3 chain	TUBB3	2110
15.6723	15.2468	15.4002	15.4961	15.6067	15.3589	15.9754	15.6109	14.9969	15.3767				8	8	8	9.3	9.3	9.3	116.99	0	65.272	164480000	29	Q13523	Q13523	Serine/threonine-protein kinase PRP4 homolog	PRPF4B	2112
16.2932	16.5029	16.0586	16.0848	16.1211	16.1403	16.4167	16.597	15.8229	15.9418				4	4	4	37.4	37.4	37.4	18.243	0	36.622	610960000	21	Q13526;O15428	Q13526	Peptidyl-prolyl cis-trans isomerase NIMA-interacting 1	PIN1	2113
14.6703	14.2383	14.2307	14.3393	14.3336	14.3256	14.8525	14.5409	13.7918	14.39				7	5	5	21.4	16.2	16.2	55.102	0	110.96	175230000	23	Q13547	Q13547	Histone deacetylase 1	HDAC1	2114
16.0788	15.7679	15.5422	15.8139	15.9432	15.5517	14.9061	16.0369	15.0532	15.3723				11	6	5	39.9	20.5	18.1	60.386	0	48.522	468740000	24	Q13554-2;Q13554;Q13554-8;Q13554-5;Q13554-7;Q13554-4;Q13554-3;Q13554-6	Q13554-2;Q13554;Q13554-8;Q13554-5;Q13554-7;Q13554-4;Q13554-3;Q13554-6	Calcium/calmodulin-dependent protein kinase type II subunit beta	CAMK2B	2115
15.9511	15.6645	15.2456	15.5677	15.3342	15.3805	15.2472	15.5641	13.1312	15.2338				6	2	2	19.4	4.4	4.4	55.96	0	9.4346	221560000	6	Q13555-10;Q13555-3;Q13555-5;Q13555-4;Q13555-7;Q13555-11;Q13555-9;Q13555-2;Q13555-8;Q13555;Q13555-6	Q13555-10;Q13555-3;Q13555-5;Q13555-4;Q13555-7;Q13555-11;Q13555-9;Q13555-2;Q13555-8;Q13555;Q13555-6	Calcium/calmodulin-dependent protein kinase type II subunit gamma	CAMK2G	2116
17.2242	16.8327	17.0688	17.0131	17.348	16.888	17.2161	17.2116	16.5095	16.8012				7	7	7	22.4	22.4	22.4	44.23	0	169.5	873550000	65	Q13561;Q13561-3;Q13561-2	Q13561;Q13561-3;Q13561-2	Dynactin subunit 2	DCTN2	2117
15.6414	15.1851	15.3167	15.3141	15.3429	15.1698	15.61	15.4468	14.6594	15.6542				4	4	4	17	17	17	59.42	0	114.17	224910000	17	Q13564-2;Q13564;Q13564-4;Q13564-3	Q13564-2;Q13564;Q13564-4;Q13564-3	NEDD8-activating enzyme E1 regulatory subunit	NAE1	2118
16.3656	16.0696	16.2172	16.2264	16.2805	16.0365	16.7356	16.1804	15.5873	16.0457				6	6	6	18.1	18.1	18.1	61.494	0	57.331	358720000	27	Q13573	Q13573	SNW domain-containing protein 1	SNW1	2120
16.8874	16.3978	16.3192	16.1604	16.761	16.4311	18.5042	17.05	15.9245	17.5817				15	14	14	9.1	8.5	8.5	180.58	0	203.03	664290000	64	Q13576;Q13576-3;Q13576-2;Q86VI3	Q13576;Q13576-3;Q13576-2	Ras GTPase-activating-like protein IQGAP2	IQGAP2	2122
12.7724	12.4135	12.5364	12.2859	12.4497	12.6163	13.3529	12.9196	11.8927	12.627				3	2	2	10.4	7.4	7.4	62.133	0	10.37	33090000	9	Q13586-2;Q13586	Q13586-2;Q13586	Stromal interaction molecule 1	STIM1	2123
16.9468	16.6734	16.6919	16.7605	16.7718	16.7757	17.2688	17.0187	16.0531	17.0005				11	11	9	22.4	22.4	18.4	59.069	0	50.513	466240000	40	Q13596;Q13596-2;Q13596-3	Q13596;Q13596-2;Q13596-3	Sorting nexin-1	SNX1	2125
16.979	16.6554	16.6853	16.7195	16.7705	16.8144	16.6484	16.7167	16.1389	16.7039				12	12	12	19.3	19.3	19.3	89.677	0	160.91	532910000	35	Q13616	Q13616	Cullin-1	CUL1	2129
15.2394	14.9741	14.8582	14.9955	15.0305	14.8105	15.3529	15.1263	14.1716	15.0719				7	7	7	12.6	12.6	12.6	86.982	0	48.061	94183000	18	Q13617;Q13617-2	Q13617;Q13617-2	Cullin-2	CUL2	2130
17.3865	17.0177	17.1023	17.2772	17.0637	17.0387	17.3521	17.1063	16.1636	16.8882				17	17	17	30.3	30.3	30.3	88.929	0	224.11	741530000	78	Q13618;Q13618-2;Q13618-3	Q13618;Q13618-2;Q13618-3	Cullin-3	CUL3	2131
16.8451	16.4414	16.5568	16.6013	16.6536	16.6486	16.9349	16.7938	16.052	16.5893				15	15	12	21.9	21.9	17.4	84.016	0	50.878	319280000	36	Q13620-3;Q13620-1;Q13620	Q13620-3;Q13620-1;Q13620	Cullin-4B	CUL4B	2133
13.9305	13.7559	13.608	13.6032	13.793	13.7006	14.1195	13.7559	12.9081	13.9297				5	5	5	11.6	11.6	11.6	59.802	0	11.898	20189000	9	Q13627-4;Q13627-3;Q13627-5;Q13627-2;Q13627;Q9Y463-2;Q9Y463-3;Q9Y463	Q13627-4;Q13627-3;Q13627-5;Q13627-2;Q13627	Dual specificity tyrosine-phosphorylation-regulated kinase 1A	DYRK1A	2134
16.8607	16.5102	16.8282	16.8	16.728	16.8298	17.3751	16.78	15.9619	17.5316				4	4	4	21.8	21.8	21.8	31.895	0	68.348	527600000	22	Q13642-1;Q13642-5;Q13642-4;Q13642;Q13642-3	Q13642-1;Q13642-5;Q13642-4;Q13642	Four and a half LIM domains protein 1	FHL1	2137
13.727	13.1809	13.2372	13.6589	13.5994	13.268	13.99	13.6089	13.0044	13.1355				4	4	4	7.5	7.5	7.5	80.702	0	7.7987	82258000	8	Q13724-2;Q13724	Q13724-2;Q13724	Mannosyl-oligosaccharide glucosidase	MOGS	2140
15.2342	14.8845	14.6518	14.9362	14.9563	15.0147	16.447	15.688	14.086	15.4968				4	4	4	10.4	10.4	10.4	63.664	0	20.778	184000000	12	Q13740-2;Q13740;Q13740-3;Q13740-4	Q13740-2;Q13740;Q13740-3;Q13740-4	CD166 antigen	ALCAM	2141
22.1852	21.8804	21.8895	21.9356	22.1001	21.9618	21.9184	22.0563	21.2103	21.6308				88	88	88	45.2	45.2	45.2	285.09	0	323.31	39993000000	702	Q13813-2;Q13813;Q13813-3	Q13813-2;Q13813;Q13813-3	Spectrin alpha chain, non-erythrocytic 1	SPTAN1	2143
16.7604	16.5421	16.3987	16.4731	16.66	16.5582	15.7078	16.3049	15.9987	15.6859				5	5	5	13.3	13.3	13.3	35.608	0	73.474	317340000	23	Q13825;Q13825-2	Q13825;Q13825-2	Methylglutaconyl-CoA hydratase, mitochondrial	AUH	2144
19.0007	18.6371	18.678	18.7474	18.8603	18.5907	19.2827	18.8426	18.1392	18.6468				14	14	9	47.2	47.2	29.4	48.991	0	274.55	6037200000	163	Q29024;Q13838;Q13838-2	Q29024;Q13838;Q13838-2	Spliceosome RNA helicase DDX39B	DDX39B	2145
15.968	15.5907	15.5828	15.9403	15.6991	15.554	16.0218	15.5741	15.1346	15.7615				7	7	7	17.8	17.8	17.8	52.562	0	89.363	510630000	29	Q13867	Q13867	Bleomycin hydrolase	BLMH	2146
14.0754	13.7492	13.5119	13.8911	13.9039	12.4822	12.843	14.1123	13.0939	13.6782				3	3	3	15	15	15	26.319	0	15.653	162370000	9	Q13907;Q13907-2	Q13907;Q13907-2	Isopentenyl-diphosphate Delta-isomerase 1	IDI1	2150
13.9489	13.6332	13.6351	13.6236	13.6536	13.5113	14.669	14.1637	13.2458	14.132				2	2	2	15.9	15.9	15.9	21.508	0	23.73	52175000	6	Q13951;Q13951-2	Q13951;Q13951-2	Core-binding factor subunit beta	CBFB	2151
13.8901	13.54	13.5328	13.6263	13.6389	13.294	14.1595	13.6538	13.1366	13.3281				2	2	2	8	8	8	33.702	0	5.6986	19340000	6	Q13952-6;Q13952-7;Q13952-2;Q13952-5;Q13952-3;Q13952	Q13952-6;Q13952-7;Q13952-2;Q13952-5;Q13952-3;Q13952	Nuclear transcription factor Y subunit gamma	NFYC	2152
13.5475	13.4477	13.2477	13.3981	13.4566	13.184	13.552	13.3924	12.6887	13.2853				5	5	5	5.6	5.6	5.6	145.23	0	13.255	17084000	10	Q13972;Q13972-3;Q13972-2	Q13972;Q13972-3	Ras-specific guanine nucleotide-releasing factor 1	RASGRF1	2153
13.4986	13.6851	12.0824	13.3518	13.0792	12.8581	13.6827	13.3633	13.2109	13.8304				4	4	4	6.9	6.9	6.9	76.364	0	8.239	45385000	11	Q13976;Q13976-2	Q13976;Q13976-2	cGMP-dependent protein kinase 1	PRKG1	2154
18.035	17.7109	17.7878	17.8455	17.8218	17.7037	18.2139	18.0293	17.199	17.8388				33	33	33	20.4	20.4	20.4	218.52	0	181.39	647460000	103	Q14008-2;Q14008;Q14008-3	Q14008-2;Q14008;Q14008-3	Cytoskeleton-associated protein 5	CKAP5	2156
18.0664	17.833	17.7443	17.7005	18.213	17.8998	18.1918	17.7314	17.0314	17.8085				3	3	3	26.7	26.7	26.7	18.648	0	203.18	2442500000	20	Q14011;Q14011-2	Q14011;Q14011-2	Cold-inducible RNA-binding protein	CIRBP	2157
16.4116	15.6533	15.889	16.1503	15.9883	15.8799	17.4151	16.6202	15.2687	16.8393				4	4	4	20.4	20.4	20.4	15.945	0	8.5276	653570000	16	Q14019	Q14019	Coactosin-like protein	COTL1	2158
14.9494	14.7127	14.351	14.4232	14.7174	14.6711	14.3099	14.6275	14.4433	14.0237				6	6	6	14.8	14.8	14.8	70.901	0	16.625	59855000	11	Q14028-2;Q14028-4;Q14028	Q14028-2;Q14028-4;Q14028	Cyclic nucleotide-gated cation channel beta-1	CNGB1	2159
21.1454	20.8317	20.7115	20.9462	21.1101	20.8435	21.2852	20.9613	20.3816	20.7312				12	12	11	28.9	28.9	26.1	30.672	0	218.79	11985000000	116	Q14103-4;Q14103-3;Q14103-2;Q14103	Q14103-4;Q14103-3;Q14103-2;Q14103	Heterogeneous nuclear ribonucleoprotein D0	HNRNPD	2162
14.9338	14.4033	14.5942	14.3208	14.6088	14.52	14.8643	14.2745	14.0005	14.3367				3	3	3	2.9	2.9	2.9	140.86	0	9.2166	153820000	13	Q14112-2;Q14112;P14543-2;P14543	Q14112-2;Q14112	Nidogen-2	NID2	2163
15.5462	15.2089	15.3212	15.4142	15.5298	15.3417	15.7436	15.5471	14.468	15.4942				6	6	6	7.2	7.2	7.2	122.56	0	71.876	183900000	18	Q14139;Q14139-2	Q14139;Q14139-2	Ubiquitin conjugation factor E4 A	UBE4A	2165
18.5843	18.2463	18.4403	18.5269	18.3882	18.2802	1900-01-17 23:47:19	18.3638	17.5913	17.8453				10	10	6	30.2	30.2	19.9	48.872	0	323.31	1538500000	57	Q14141-2;Q14141-4;Q14141;Q14141-3	Q14141-2;Q14141-4;Q14141	Septin-6	2006-09-01	2166
18.0674	17.7756	17.7255	17.8713	17.9525	17.7791	18.4173	18.1088	17.1932	17.8652				16	16	16	14.6	14.6	14.6	166.57	0	91.303	741570000	52	Q14152;Q14152-2	Q14152;Q14152-2	Eukaryotic translation initiation factor 3 subunit A	EIF3A	2167
15.4537	15.1105	15.2314	15.1383	15.2279	15.1984	15.0878	15.2041	14.5866	14.8773				9	9	9	14.9	14.9	14.9	92.923	0	23.872	92224000	21	Q14156;Q14156-3;Q14156-2	Q14156;Q14156-3;Q14156-2	Protein EFR3 homolog A	EFR3A	2169
16.0004	15.4436	15.7184	15.7266	15.6352	15.6626	15.9771	15.6265	14.7967	15.3866				6	6	6	10.5	10.5	10.5	103.17	0	94.046	333760000	27	Q14157-4;Q14157-1;Q14157-3;Q14157;Q14157-5	Q14157-4;Q14157-1;Q14157-3;Q14157;Q14157-5	Ubiquitin-associated protein 2-like	UBAP2L	2170
16.0887	15.6684	15.7693	15.9153	15.9248	15.7862	16.506	16.1691	14.9212	16.152				5	5	5	24.3	24.3	24.3	32.233	0	89.818	184790000	25	Q14165	Q14165	Malectin	MLEC	2171
13.0534	12.7615	12.7913	13.0155	13.1226	12.7982	13.7345	13.2742	12.2213	13.5292				2	2	2	3.6	3.6	3.6	74.403	0	6.2753	52730000	8	Q14166	Q14166	Tubulin--tyrosine ligase-like protein 12	TTLL12	2172
17.7175	17.2794	17.4018	17.327	17.4213	17.049	16.3338	17.2883	16.6287	16.7657				6	6	6	16.8	16.8	16.8	60.511	0	49.324	773670000	31	Q14168-6;Q14168-2;Q14168-3;Q14168;Q14168-4;Q14168-5	Q14168-6;Q14168-2;Q14168-3;Q14168;Q14168-4;Q14168-5	MAGUK p55 subfamily member 2	MPP2	2173
18.937	18.4276	18.7577	18.8388	18.6598	18.5116	17.9472	18.6504	17.9085	17.8762				13	11	11	29	24.8	24.8	74.261	0	190.06	2083500000	82	Q14194-2;Q14194	Q14194-2;Q14194	Dihydropyrimidinase-related protein 1	CRMP1	2174
18.3675	18.0647	18.0139	18.189	18.3654	18.376	18.6836	18.398	17.2828	18.4182				16	14	14	38.9	33.6	33.6	73.91	0	175.18	2837300000	124	Q14195-2;Q14195	Q14195-2;Q14195	Dihydropyrimidinase-related protein 3	DPYSL3	2175
18.156	17.8855	17.9476	18.1844	18.1801	17.9837	18.2694	18.13	17.3741	17.801				19	19	19	22	22	22	140.89	0	323.31	2520100000	110	Q14203-6;Q14203;Q14203-3;Q14203-4;Q14203-2;Q14203-5	Q14203-6;Q14203;Q14203-3;Q14203-4;Q14203-2;Q14203-5	Dynactin subunit 1	DCTN1	2177
21.6058	21.2947	21.2878	21.3427	21.4189	21.2998	21.5537	21.4624	20.7111	21.1987				114	114	113	34.3	34.3	33.6	532.4	0	323.31	17775000000	559	Q14204	Q14204	Cytoplasmic dynein 1 heavy chain 1	DYNC1H1	2178
19.6799	19.146	19.2077	19.3184	19.2725	19.2094	19.5858	19.3839	18.6017	19.1457				19	19	11	63.1	63.1	40.5	46.402	0	323.31	5368100000	110	Q14240;Q14240-2	Q14240;Q14240-2	Eukaryotic initiation factor 4A-II;Eukaryotic initiation factor 4A-II, N-terminally processed	EIF4A2	2181
15.1316	14.6766	14.6313	14.9219	14.8357	14.7814	15.7539	14.9809	13.885	15.2289				7	7	7	16.8	16.8	16.8	47.064	0	39.677	61168000	25	Q14254	Q14254	Flotillin-2	FLOT2	2185
13.9102	13.7985	13.6019	14.0717	13.8536	14.2282	15.6918	14.4446	13.1822	14.8421				2	2	2	3	3	3	70.973	0	5.3936	37759000	5	Q14258	Q14258	E3 ubiquitin/ISG15 ligase TRIM25	TRIM25	2187
17.3671	16.6311	16.8057	17.3066	17.3078	17.749	20.1168	18.1823	16.0617	19.3233				38	34	33	22.5	20.6	19.9	287.28	0	323.31	1053600000	154	Q14315-2;Q14315	Q14315-2;Q14315	Filamin-C	FLNC	2188
13.2512	13.0135	13.0241	13.0684	12.9435	12.7737	13.1786	12.8264	11.8305	12.6908				3	3	3	11.6	11.6	11.6	44.648	0	23.708	147300000	14	Q14318-2;Q14318;Q14318-3	Q14318-2;Q14318	Peptidyl-prolyl cis-trans isomerase FKBP8	FKBP8	2189
13.1957	12.6888	12.7652	13.1222	12.8667	12.7905	13.1273	12.7566	12.3155	12.6039				3	3	3	11.2	11.2	11.2	40.241	0	44.204	22280000	8	Q14320;Q9Y247	Q14320	Protein FAM50A	FAM50A	2190
14.2338	13.8104	14.0476	14.1296	14.0434	13.8484	14.5257	13.8811	13.4964	13.7583				2	2	2	10.9	10.9	10.9	29.172	0	5.6219	22574000	8	Q14331	Q14331	Protein FRG1	FRG1	2191
13.8246	13.6335	13.591	13.8324	13.3874	13.519	14.6421	14.0652	13.0133	14.4017				4	4	4	13.8	13.8	13.8	44.049	0	10.366	80623000	13	Q14344;Q14344-2	Q14344;Q14344-2	Guanine nucleotide-binding protein subunit alpha-13	GNA13	2192
15.2259	15.3429	15.3196	15.5205	15.2798	15.033	15.7655	15.5134	14.8488	15.0134				4	4	4	13.5	13.5	13.5	30.18	0	91.922	201800000	20	Q14376-2;Q14376	Q14376-2;Q14376	UDP-glucose 4-epimerase	GALE	2193
15.5066	15.1495	15.2097	15.3351	15.3351	14.948	15.4626	15.3901	14.6678	14.8643				4	4	4	6.1	6.1	6.1	76.861	0	16.273	146550000	13	Q14444-2;Q14444	Q14444-2;Q14444	Caprin-1	CAPRIN1	2196
17.938	17.7292	17.6262	17.6459	17.7855	17.5607	18.4089	17.8526	17.1123	17.5654				14	14	13	38.2	38.2	35	57.089	0	159.67	1537900000	61	Q14498-3;Q14498-2;Q14498	Q14498-3;Q14498-2;Q14498	RNA-binding protein 39	RBM39	2197
17.012	16.5915	16.6432	16.8477	16.7677	16.6286	17.3333	16.8506	15.8417	16.8657				9	9	9	34.8	34.8	34.8	39.393	0	38.947	575220000	24	Q14558;Q14558-2	Q14558;Q14558-2	Phosphoribosyl pyrophosphate synthase-associated protein 1	PRPSAP1	2198
13.2056	13.358	13.0823	13.1805	13.2619	12.8756	13.6136	13.2295	12.7487	13.5172				2	2	2	2.3	2.3	2.3	139.31	0.00027315	4.438	40073000	6	Q14562	Q14562	ATP-dependent RNA helicase DHX8	DHX8	2199
16.1767	15.7313	15.8882	15.8221	16.0193	15.7191	14.727	15.8275	15.097	15.3787				7	7	5	25	25	18.1	38.865	0	89.545	135780000	28	Q14576-2;Q14576	Q14576-2;Q14576	ELAV-like protein 3	ELAVL3	2200
14.4745	14.1563	14.2641	14.4841	14.5881	14.2248	14.6614	14.4323	13.5124	14.0769				6	3	3	11.4	5.9	5.9	70.253	0	8.3259	95981000	12	Q14651	Q14651	Plastin-1	PLS1	2203
14.5169	14.1783	14.109	14.1334	14.432	14.1656	14.7703	14.3205	13.6166	14.2038				6	6	6	5.6	5.6	5.6	192.07	0	20.986	27905000	19	Q14669-4;Q14669-2;Q14669;Q14669-3	Q14669-4;Q14669-2;Q14669;Q14669-3	E3 ubiquitin-protein ligase TRIP12	TRIP12	2204
15.8716	15.5506	15.5857	15.5999	15.7038	15.595	16.0182	15.7457	14.8652	15.6024				6	6	6	15.1	15.1	15.1	70.294	0	78.242	179210000	25	Q14677-3;Q14677-2;Q14677	Q14677-3;Q14677-2;Q14677	Clathrin interactor 1	CLINT1	2207
17.9815	17.5985	17.6532	17.7897	17.7484	17.6477	18.2969	17.7336	17.0525	17.7045				21	21	21	23.5	23.5	23.5	143.23	0	120.45	694280000	78	Q14683	Q14683	Structural maintenance of chromosomes protein 1A	SMC1A	2208
15.3713	15.1224	14.9102	15.0663	15.1215	14.7103	15.4868	15.2067	14.5423	14.919				5	5	5	8.6	8.6	8.6	87.133	0	31.738	174260000	17	Q14694;Q14694-3;Q14694-2	Q14694;Q14694-3;Q14694-2	Ubiquitin carboxyl-terminal hydrolase 10	USP10	2209
16.3493	16.0771	16.2206	16.2045	16.3807	16.2734	16.9943	16.4852	15.6239	16.4597				2	2	2	14.5	14.5	14.5	26.076	0	11.483	335180000	9	Q14696	Q14696	LDLR chaperone MESD	MESDC2	2210
17.9403	17.5667	17.5497	17.8513	17.839	17.5931	17.6282	17.7335	17.0738	17.5258				10	10	10	23.8	23.8	23.8	69.991	0	51.386	803210000	46	Q14738;Q14738-3;Q14738-2;Q13362-2;Q13362-3;Q13362;Q13362-4;Q13362-5	Q14738;Q14738-3;Q14738-2	Serine/threonine-protein phosphatase 2A 56 kDa regulatory subunit delta isoform	PPP2R5D	2211
15.6651	15.0272	14.9715	14.7973	15.7041	15.8386	17.4531	16.3946	14.5072	16.7692				6	6	6	8.5	8.5	8.5	99.326	0	25.977	201360000	24	Q14764	Q14764	Major vault protein	MVP	2213
14.3997	13.1633	13.0258	13.8242	13.7746	13.3129	13.9167	13.7513	11.9941	13.4787				6	6	6	2.7	2.7	2.7	367.42	0	12.453	300000000	13	Q14789-4;Q14789-3;Q14789;Q14789-2	Q14789-4;Q14789-3;Q14789;Q14789-2	Golgin subfamily B member 1	GOLGB1	2214
13.5551	13.1448	13.3544	13.2468	13.3907	12.9788	12.6878	13.4765	12.3778	12.9442				6	6	6	10.7	10.7	10.7	101.3	0	12.656	20894000	8	Q14831-5;Q14831-3;Q14831-4;Q14831;Q14831-2	Q14831-5;Q14831-3;Q14831-4;Q14831;Q14831-2	Metabotropic glutamate receptor 7	GRM7	2216
17.045	16.7209	16.7689	16.9916	17.0448	16.8613	17.4951	16.9982	16.2659	17.0188				21	21	16	15.1	15.1	11.9	218	0	180.44	604020000	65	Q14839;Q14839-2	Q14839;Q14839-2	Chromodomain-helicase-DNA-binding protein 4	CHD4	2217
15.0199	14.8518	14.8223	15.0928	14.79	14.7617	14.8947	15.2024	14.0468	15.0589				2	2	2	5.7	5.7	5.7	33.775	0	4.657	304110000	8	Q14894	Q14894	Ketimine reductase mu-crystallin	CRYM	2219
13.3772	12.7864	12.8171	13.1812	13.2029	12.8921	13.1585	13.1935	12.911	13.2353				3	3	3	22.4	22.4	22.4	22.35	0	15.483	73837000	6	Q14919;Q14919-2	Q14919;Q14919-2	Dr1-associated corepressor	DRAP1	2220
13.2734	13.0881	13.099	13.4569	13.2957	13.2179	13.4709	13.1432	12.744	13.2397				4	3	2	19.8	14.7	9.7	25.006	0	7.4994	22200000	8	Q14964	Q14964	Ras-related protein Rab-39A	RAB39A	2222
13.5326	13.3579	13.0895	13.507	13.512	13.1163	13.8504	13.5011	12.638	12.9868				4	4	4	2.1	2.1	2.1	218.24	0	69.391	37110000	8	Q14966-3;Q14966;Q14966-2;Q14966-6;Q14966-5;Q14966-4	Q14966-3;Q14966;Q14966-2;Q14966-6;Q14966-5;Q14966-4	Zinc finger protein 638	ZNF638	2223
19.1396	18.7373	18.7318	18.8482	19.1178	18.8124	19.4289	19.1068	18.2969	18.9595				17	17	16	29.8	29.8	28.8	97.169	0	323.31	4991900000	65	Q14974;Q14974-2	Q14974;Q14974-2	Importin subunit beta-1	KPNB1	2224
15.0884	14.6836	14.7248	14.6188	14.9397	14.6508	15.1042	14.8647	14.2109	14.9147				8	8	8	4.4	4.4	4.4	238.26	0	31.9	188290000	28	Q14980;Q14980-2;Q14980-5;Q14980-4;Q14980-3	Q14980;Q14980-2;Q14980-5;Q14980-4;Q14980-3	Nuclear mitotic apparatus protein 1	NUMA1	2225
14.6924	14.3901	14.4618	14.3427	14.3212	14.2068	12.7214	14.0552	13.4606	12.6238				3	3	3	8.7	8.7	8.7	38.007	0	16.535	134640000	16	Q5IS61;Q14982-3;Q14982-2;Q14982;Q14982-4	Q5IS61;Q14982-3;Q14982-2;Q14982;Q14982-4	Opioid-binding protein/cell adhesion molecule	OPCML	2226
15.2982	14.7282	14.6452	14.8516	14.9105	14.7894	15.5136	15.1887	14.2611	14.8576				6	6	6	9.9	9.9	9.9	90.828	0	66.378	125970000	20	Q14BN4-2;Q14BN4-3;Q14BN4;Q14BN4-4;Q14BN4-5;Q14BN4-8;Q14BN4-6;Q14BN4-7	Q14BN4-2;Q14BN4-3;Q14BN4;Q14BN4-4;Q14BN4-5;Q14BN4-8	Sarcolemmal membrane-associated protein	SLMAP	2229
15.0749	14.7363	14.5903	15.019	14.8866	14.7395	15.2005	14.8811	14.2322	14.8734				7	7	7	6.3	6.3	6.3	159.75	0	30.766	125910000	21	Q14C86-3;Q14C86-4;Q14C86-5;Q14C86-2;Q14C86;Q14C86-6	Q14C86-3;Q14C86-4;Q14C86-5;Q14C86-2;Q14C86;Q14C86-6	GTPase-activating protein and VPS9 domain-containing protein 1	GAPVD1	2230
15.7357	15.5299	15.4744	15.4404	16.1431	15.3871	15.1501	15.7655	15.0868	15.0984				2	2	2	7.9	7.9	7.9	46.026	0	5.6402	87601000	7	Q14CZ8;Q14CZ8-2	Q14CZ8;Q14CZ8-2	Hepatocyte cell adhesion molecule	HEPACAM	2232
15.3181	14.9542	15.0737	15.1535	15.3464	15.0071	15.7593	15.402	14.5017	15.2083				3	3	3	17.3	17.3	17.3	25.003	0	28.984	229900000	24	Q15005	Q15005	Signal peptidase complex subunit 2	SPCS2	2233
13.9081	12.5973	13.7529	13.7231	14.0387	13.9358	12.4143	14.0978	12.6064	13.4933				5	5	5	24.9	24.9	24.9	34.833	0	65.5	182310000	14	Q15006	Q15006	ER membrane protein complex subunit 2	EMC2	2234
16.3183	15.9485	15.8725	16.4651	16.3012	15.9627	16.6684	16.4048	15.5155	16.1842				10	10	10	31.4	31.4	31.4	45.531	0	49.24	469010000	32	Q15008;Q15008-4;Q15008-3;Q15008-2	Q15008;Q15008-4;Q15008-3;Q15008-2	26S proteasome non-ATPase regulatory subunit 6	PSMD6	2236
18.6361	18.3612	18.2383	18.389	18.3311	18.4717	1900-01-19 02:21:07	18.7313	17.5611	18.6647				13	13	12	51.2	51.2	51.2	41.487	0	244.58	2542600000	68	Q15019;Q15019-3;Q15019-2	Q15019;Q15019-3;Q15019-2	Septin-2	2002-09-01	2238
15.7388	15.6501	15.4929	15.5254	15.6068	15.4708	16.0485	15.7214	14.9122	15.5559				3	3	3	5.1	5.1	5.1	109.93	0	21.372	192210000	15	Q15020;Q15020-4;Q15020-2	Q15020;Q15020-4	Squamous cell carcinoma antigen recognized by T-cells 3	SART3	2239
18.2878	17.9962	18.0623	18.3148	18.2704	18.0353	18.7146	18.1388	17.2711	18.0962				25	25	25	38.5	38.5	38.5	105.38	0	283.54	2112000000	118	Q15029-2;Q15029;Q15029-3	Q15029-2;Q15029;Q15029-3	116 kDa U5 small nuclear ribonucleoprotein component	EFTUD2	2241
12.9564	12.2958	12.5156	12.6532	12.874	12.4339	13.2521	12.8284	11.9841	12.8702				6	6	6	14.4	14.4	14.4	49.998	0	10.543	26521000	9	Q15036-2;Q15036	Q15036-2;Q15036	Sorting nexin-17	SNX17	2243
16.1774	15.91	15.9954	16.0251	16.0875	15.8418	16.3004	15.983	15.403	15.7508				8	8	8	9.8	9.8	9.8	111.28	0	30.407	209110000	27	Q15042-3;Q15042;Q15042-4	Q15042-3;Q15042;Q15042-4	Rab3 GTPase-activating protein catalytic subunit	RAB3GAP1	2244
16.9397	16.6	16.5652	16.5657	16.8424	16.5653	16.7067	16.8381	16.3305	16.3421				6	6	6	7	7	7	68.047	0	21.307	614770000	16	Q15046;Q15046-2	Q15046;Q15046-2	Lysine--tRNA ligase	KARS	2245
12.0623	11.7107	11.5866	12.2529	12.202	11.8602	12.9141	12.2635	10.8246	12.0472				3	3	3	10.4	10.4	10.4	41.193	0	9.6907	41953000	8	Q15050	Q15050	Ribosome biogenesis regulatory protein homolog	RRS1	2246
15.5188	15.5691	15.3153	15.4319	15.5425	15.6176	15.5121	15.5557	14.9247	15.6147				4	4	4	34.6	34.6	34.6	25.2	0	67.111	968300000	21	Q15056-2;Q15056	Q15056-2;Q15056	Eukaryotic translation initiation factor 4H	EIF4H	2248
14.0189	13.9577	13.5906	13.6757	13.6166	13.7348	13.8689	13.7974	13.0492	13.7346				2	2	2	3.7	3.7	3.7	88.028	0	40.438	107760000	9	Q15057	Q15057	Arf-GAP with coiled-coil, ANK repeat and PH domain-containing protein 2	ACAP2	2249
14.612	14.2805	14.2068	14.5034	14.4391	14.2294	14.8458	14.4621	13.7213	14.2363				4	3	3	8	6.7	6.7	79.541	0	71.999	60966000	18	Q15059;Q15059-2	Q15059;Q15059-2	Bromodomain-containing protein 3	BRD3	2250
15.6077	15.2029	15.3715	15.0478	15.4504	15.3544	15.8372	15.6978	14.9886	15.1589				2	2	2	4	4	4	70.135	0.0019584	3.0175	84260000	5	Q15067-3;Q15067-2;Q15067	Q15067-3;Q15067-2;Q15067	Peroxisomal acyl-coenzyme A oxidase 1	ACOX1	2252
16.5745	16.175	16.3663	16.4242	16.6005	16.4979	17.1197	16.6887	15.7708	16.7155				14	14	14	12.5	12.5	12.5	162.46	0	76.641	214970000	46	Q15075	Q15075	Early endosome antigen 1	EEA1	2253
18.2656	18.0954	17.8294	18.0235	18.1357	17.8929	18.664	18.3582	17.2264	18.4141				4	4	4	11.7	11.7	11.7	47.837	0	39.543	1939700000	29	Q15084-3;Q15084;Q15084-4;Q15084-5;Q15084-2	Q15084-3;Q15084;Q15084-4;Q15084-5;Q15084-2	Protein disulfide-isomerase A6	PDIA6	2254
14.9399	14.5748	14.3356	15.0898	14.9777	14.7971	15.3649	15.0435	13.7133	14.9514				2	2	2	13.9	13.9	13.9	25.734	0.00026767	4.1755	142320000	8	Q15102	Q15102	Platelet-activating factor acetylhydrolase IB subunit gamma	PAFAH1B3	2255
16.3332	15.7855	16.0419	16.2279	16.1445	15.9273	14.9855	15.5303	15.2183	14.9343				10	10	10	37.4	37.4	37.4	49.244	0	54.498	349500000	35	Q15118;Q15118-2	Q15118;Q15118-2	[Pyruvate dehydrogenase (acetyl-transferring)] kinase isozyme 1, mitochondrial	PDK1	2257
14.2766	14.1796	14.0578	14.2413	13.9798	13.8247	13.7391	14.1117	13.6172	13.6855				4	4	4	19.5	19.5	19.5	38.864	0	16.027	46202000	10	Q15119-2;Q15119	Q15119-2;Q15119	[Pyruvate dehydrogenase (acetyl-transferring)] kinase isozyme 2, mitochondrial	PDK2	2258
16.3272	15.7906	16.0321	16.1337	16.5396	15.7854	16.8562	16.6873	15.3233	16.8058				6	6	5	54.6	54.6	36.9	15.04	0	70.38	358430000	33	Q15121;Q15121-2	Q15121;Q15121-2	Astrocytic phosphoprotein PEA-15	PEA15	2259
14.4916	14.1337	14.0968	14.3911	14.429	14.2401	14.308	14.5411	13.2124	14.0582				7	7	6	18.9	18.9	13.9	62.224	0	59.243	54473000	14	Q15124;Q15124-2	Q15124	Phosphoglucomutase-like protein 5	PGM5	2260
15.0388	14.7384	14.8996	14.9154	14.8853	14.7741	14.7117	14.8852	14.3868	14.376				8	8	8	9.1	9.1	9.1	134.46	0	19.346	44413000	16	Q15147;Q15147-5;Q15147-4;Q15147-2	Q15147;Q15147-5;Q15147-4;Q15147-2	1-phosphatidylinositol 4,5-bisphosphate phosphodiesterase beta-4	PLCB4	2261
18.9914	18.9673	18.8376	19.056	18.8694	19.0521	19.6813	19.4279	18.1068	19.3102				30	30	29	9.3	9.3	8.9	512.6	0	323.31	2708400000	153	Q15149-7;Q15149-8;Q15149-9;Q15149-5;Q15149-4;Q15149-6;Q15149-3;Q15149-2;Q15149	Q15149-7;Q15149-8;Q15149-9;Q15149-5;Q15149-4;Q15149-6;Q15149-3;Q15149-2;Q15149	Plectin	PLEC	2262
17.7233	17.7723	17.8624	18.1055	18.1953	18.2691	18.0953	18.1861	16.9734	17.779				3	3	3	12.3	12.3	12.3	37.98	0	27.532	1951000000	19	Q15165-3;Q15165-1;Q15165	Q15165-3;Q15165-1;Q15165	Serum paraoxonase/arylesterase 2	PON2	2263
14.3453	14.2013	14.1835	14.263	14.2601	14.135	14.3235	14.3127	13.7604	13.9047				4	4	4	11.7	11.7	11.7	50.244	0	27.26	51736000	13	Q15172-2;Q15172	Q15172-2;Q15172	Serine/threonine-protein phosphatase 2A 56 kDa regulatory subunit alpha isoform	PPP2R5A	2264
14.571	14.3789	14.2501	14.2414	14.299	14.1332	14.3993	14.3185	13.7318	14.1151				5	5	5	13.4	13.4	13.4	57.293	0	25.663	48013000	14	Q15173-2;Q15173	Q15173-2;Q15173	Serine/threonine-protein phosphatase 2A 56 kDa regulatory subunit beta isoform	PPP2R5B	2265
21.4046	20.9794	20.8711	21.0148	21.339	21.0192	21.6431	21.1542	20.6415	21.0157				14	14	14	49.5	49.5	49.5	32.66	0	245.81	13136000000	119	Q15181	Q15181	Inorganic pyrophosphatase	PPA1	2266
16.8287	16.4341	16.4851	16.5689	16.8051	16.5834	16.8211	16.666	16.0915	16.3713				4	4	4	31.7	31.7	31.7	16.476	0	72.875	1271000000	26	Q15185-4;Q15185;Q15185-3;Q15185-2	Q15185-4;Q15185;Q15185-3;Q15185-2	Prostaglandin E synthase 3	PTGES3	2267
17.5529	17.1203	17.0645	17.3219	17.7732	16.9293	18.026	17.4348	16.5884	17.4653				6	6	6	30.4	30.4	30.4	54.231	0	162.27	4178600000	86	Q15233;Q15233-2	Q15233;Q15233-2	Non-POU domain-containing octamer-binding protein	NONO	2268
15.9086	15.6277	15.6054	15.9322	15.8218	15.4855	15.9998	15.9286	15.0438	15.8811				4	4	4	21.4	21.4	21.4	31.858	0	87.7	377770000	18	Q15257-4;Q15257-3;Q15257-2;Q15257	Q15257-4;Q15257-3;Q15257-2;Q15257	Serine/threonine-protein phosphatase 2A activator	PPP2R4	2269
16.3288	15.9674	15.8281	15.8502	15.9706	15.9015	16.4645	16.176	15.2778	15.7851				6	6	6	8.2	8.2	8.2	95.478	0	37.628	136950000	20	Q15276-2;Q15276	Q15276-2;Q15276	Rab GTPase-binding effector protein 1	RABEP1	2270
15.1563	14.1619	14.5772	14.5298	14.5443	14.5554	14.2953	14.4229	13.1196	14.5075				3	3	3	26.9	26.9	26.9	23.025	0	113.95	483770000	23	Q15286;Q15286-2	Q15286	Ras-related protein Rab-35	RAB35	2271
17.4669	16.9645	17.0629	17.0386	17.2932	17.087	17.6303	17.2217	16.6709	16.9131				4	4	4	23.5	23.5	23.5	30.354	0	59.777	627110000	22	Q15287-3;Q15287-2;Q15287	Q15287-3;Q15287-2;Q15287	RNA-binding protein with serine-rich domain 1	RNPS1	2272
13.2279	13.0582	13.0328	13.1763	13.2058	13.1983	13.5302	13.3531	12.8334	13.2464				3	3	3	12.8	12.8	12.8	55.071	0	50.914	48421000	12	Q15291-2;Q15291	Q15291-2;Q15291	Retinoblastoma-binding protein 5	RBBP5	2273
12.8499	12.6947	12.6796	12.8123	12.8809	12.5539	13.1608	13.0186	12.0913	13.04				2	2	2	7.6	7.6	7.6	60.052	0	8.684	12099000	3	Q15326-4;Q15326-5;Q15326-2;Q15326-6;Q15326-3;Q15326	Q15326-4;Q15326-5;Q15326-2;Q15326-6;Q15326-3;Q15326	Zinc finger MYND domain-containing protein 11	ZMYND11	2275
14.0709	13.3492	13.831	13.474	13.5173	13.5865	12.734	13.4968	13.0457	13.196				6	3	2	10.4	5.5	4	83.238	0	22.886	33270000	10	Q15349;Q15349-3;Q15349-2	Q15349;Q15349-3;Q15349-2	Ribosomal protein S6 kinase alpha-2	RPS6KA2	2277
18.8508	18.2535	18.4444	18.379	18.4751	18.3393	18.9136	18.4902	17.735	18.2557				12	12	9	63.5	63.5	50.8	37.497	0	113.36	2534900000	70	Q15365	Q15365	Poly(rC)-binding protein 1	PCBP1	2279
15.0813	14.4335	14.7467	14.7413	14.7017	15.0255	15.3184	14.9276	13.8803	14.7489				3	3	3	41.7	41.7	41.7	10.832	0	97.406	323680000	18	Q15369-2;Q15369	Q15369-2;Q15369	Transcription elongation factor B polypeptide 1	TCEB1	2281
14.2919	13.9637	13.8378	13.9066	14.2843	13.8867	14.3102	14.227	13.284	14.1782				2	2	2	31.4	31.4	31.4	13.133	0	28.794	140410000	10	Q15370;Q15370-2	Q15370;Q15370-2	Transcription elongation factor B polypeptide 2	TCEB2	2282
13.9094	13.8597	13.9578	13.8249	13.9865	13.8388	13.9244	13.9289	13.1809	13.7136				2	2	2	14.7	14.7	14.7	20.497	0	11.508	53088000	8	Q15382	Q15382	GTP-binding protein Rheb	RHEB	2283
13.7119	13.6476	13.5369	13.7005	13.8127	13.4728	13.731	13.8817	12.5724	13.737				4	4	4	5.7	5.7	5.7	123.92	0	8.5576	44954000	11	Q15386;Q15386-3;Q15386-2	Q15386	Ubiquitin-protein ligase E3C	UBE3C	2284
16.9754	16.6654	16.6862	16.7524	16.8719	16.5452	17.1675	16.7879	16.0266	16.4978				16	16	16	18	18	18	135.58	0	80.442	704620000	76	Q15393;Q15393-3;Q15393-2	Q15393	Splicing factor 3B subunit 3	SF3B3	2286
16.1802	15.9671	16.0855	16.1204	16.1576	15.9627	17.8503	16.8257	15.4136	16.8856				5	5	5	21.3	21.3	21.3	36.413	0	85.669	493620000	33	Q15417;Q15417-2;Q15417-3	Q15417;Q15417-2;Q15417-3	Calponin-3	CNN3	2287
18.2568	18.0496	17.9966	17.9976	18.3095	18.0243	18.3907	18.1603	17.5149	17.9735				7	7	7	10.9	10.9	10.9	102.64	0	189.91	1607300000	41	Q15424;Q15424-4;Q15424-3;Q15424-2;Q14151	Q15424;Q15424-4;Q15424-3;Q15424-2	Scaffold attachment factor B1	SAFB	2289
15.6147	15.1648	15.2129	15.3487	15.3161	14.9972	15.8238	15.3781	14.6143	14.9404				4	4	4	13.1	13.1	13.1	49.255	0	14.012	154450000	16	Q15428	Q15428	Splicing factor 3A subunit 2	SF3A2	2291
15.4658	15.2274	14.8522	14.7793	15.2678	14.9855	15.5652	15.1363	14.0131	15.1955				10	10	9	19.3	19.3	17.8	86.16	0	188.46	668110000	44	Q15436;Q15436-2	Q15436;Q15436-2	Protein transport protein Sec23A	SEC23A	2292
14.84	14.3369	14.421	14.4229	14.5897	14.4713	14.8986	14.6023	13.9848	14.4355				8	7	7	12.1	10.6	10.6	86.478	0	189.66	180360000	25	Q15437	Q15437	Protein transport protein Sec23B	SEC23B	2293
18.4998	18.1413	18.1362	18.1327	18.266	18.121	18.7096	18.3271	17.6013	18.0957				16	16	16	21.7	21.7	21.7	88.885	0	204.93	1059400000	73	Q15459;Q15459-2	Q15459;Q15459-2	Splicing factor 3A subunit 1	SF3A1	2294
15.7287	15.3921	15.2731	15.4995	15.6585	15.3514	15.8868	15.6394	14.9588	15.3403				6	6	6	13.1	13.1	13.1	59.593	0	99.629	285300000	25	Q15554;Q15554-4	Q15554;Q15554-4	Telomeric repeat-binding factor 2	TERF2	2300
18.3215	17.9112	17.9958	17.9393	18.2704	17.8671	17.2239	18.0385	17.4324	17.3711				7	7	7	37.3	37.3	37.3	32.236	0	187.26	1394800000	34	Q15555-5;Q15555-4;Q15555-3;Q15555;Q15555-2	Q15555-5;Q15555-4;Q15555-3;Q15555	Microtubule-associated protein RP/EB family member 2	MAPRE2	2301
17.22	16.9219	16.9369	17.1981	17.0133	17.0176	17.576	17.0419	16.1415	17.0358				6	6	6	30.7	30.7	30.7	26.183	0	69.75	1824800000	39	Q15631;Q15631-2	Q15631	Translin	TSN	2302
15.9395	15.5275	15.6127	15.7028	15.7476	15.5289	16.1708	15.8048	14.9728	15.5782				8	8	7	19.1	19.1	18.9	61.888	0	60.566	201700000	30	Q15637-6;Q15637-4;Q15637-3;Q15637-2;Q15637;Q15637-7;Q15637-5	Q15637-6;Q15637-4;Q15637-3;Q15637-2;Q15637;Q15637-7;Q15637-5	Splicing factor 1	SF1	2303
16.1972	15.8141	15.8947	15.7297	16.1258	15.724	16.7481	16.2058	15.3513	15.9862				6	6	5	38.1	38.1	37.7	29.999	0	55.565	665030000	13	Q15691	Q15691	Microtubule-associated protein RP/EB family member 1	MAPRE1	2308
16.3901	15.9967	16.1999	16.3451	16.2052	15.9498	15.4883	15.9834	15.5606	15.6779				11	10	9	24.8	21.5	19.9	83.404	0	100.46	340950000	36	Q15700-3;Q15700;Q15700-4;Q15700-2;Q15700-5	Q15700-3;Q15700;Q15700-4;Q15700-2;Q15700-5	Disks large homolog 2	DLG2	2309
14.8241	14.3968	14.3394	14.6071	14.6025	14.3212	14.874	14.6006	13.6543	14.4764				3	3	3	11.7	11.7	11.7	36.091	0	20.618	315590000	7	Q15717;Q15717-2	Q15717;Q15717-2	ELAV-like protein 1	ELAVL1	2311
12.1658	12.0455	11.9243	11.8327	12.0462	11.5689	12.6768	12.1279	11.5227	11.7997				2	2	2	6.4	6.4	6.4	41.9	0.00026874	4.236	25500000	5	Q15738	Q15738	Sterol-4-alpha-carboxylate 3-dehydrogenase, decarboxylating	NSDHL	2313
13.8059	13.3984	13.3502	13.3591	13.5736	13.4985	12.8639	13.0455	12.9802	13.5047				5	5	5	10.5	10.5	10.5	80.409	0	12.368	34347000	10	Q15746-9;Q15746-11;Q15746-7;Q15746-4;Q15746-2;Q15746-3;Q15746-6;Q15746;Q15746-5;P79280;Q15746-10;Q15746-8	Q15746-9;Q15746-11;Q15746-7;Q15746-4;Q15746-2;Q15746-3;Q15746-6;Q15746;Q15746-5	Myosin light chain kinase, smooth muscle;Myosin light chain kinase, smooth muscle, deglutamylated form	MYLK	2314
13.4104	12.905	12.665	12.8674	13.1842	13.0155	13.1327	13.0477	11.6715	13.0784				3	3	3	10.6	10.6	10.6	49.917	0	45.612	34349000	9	Q15750-2;Q15750	Q15750-2;Q15750	TGF-beta-activated kinase 1 and MAP3K7-binding protein 1	TAB1	2315
17.1257	16.8326	16.7444	16.9082	16.8698	16.7087	16.5654	16.8472	16.1307	16.4004				14	14	2	11.2	11.2	2.1	195.42	0	162.57	440860000	50	Q15811;Q15811-4;Q15811-2;Q15811-11	Q15811;Q15811-4;Q15811-2;Q15811-11	Intersectin-1	ITSN1	2321
15.6284	15.2688	15.2219	15.4052	15.4354	15.1425	16.0558	15.6658	14.6414	15.7625				5	5	5	13.9	13.9	13.9	66.137	0	63.286	189200000	17	Q15833-2;Q15833;Q15833-3;Q29268	Q15833-2;Q15833;Q15833-3	Syntaxin-binding protein 2	STXBP2	2325
14.3634	14.2957	14.0519	15.8784	14.1393	14.5761	15.293	14.4568	13.5347	14.7105				4	2	2	41	17	17	11.309	0	22.957	109120000	13	Q15836	Q15836	Vesicle-associated membrane protein 3	VAMP3	2326
17.492	17.0353	17.2418	17.1357	17.4684	17.1176	17.4414	17.3061	16.6098	16.9319				2	2	2	17.3	17.3	17.3	9.0714	0	19.342	953300000	13	Q15843	Q15843	NEDD8	NEDD8	2327
14.3564	14.0678	14.0291	13.9961	14.5649	13.8293	13.1269	14.2144	13.3157	13.5503				2	2	2	20.1	20.1	20.1	14.288	0	59.708	429190000	10	Q16143	Q16143	Beta-synuclein	SNCB	2330
18.7732	18.4316	18.4465	18.5165	18.5444	18.4771	1900-01-18 15:00:08	18.6757	17.7034	18.4774				11	10	10	35.9	32.3	32.3	50.679	0	209.23	2908000000	89	Q16181;Q16181-2;Q6ZU15	Q16181;Q16181-2	Septin-7	2007-09-01	2331
15.8442	15.6403	14.9171	15.6963	15.5739	15.3477	15.9917	15.5354	15.0084	15.5595				7	7	7	15.7	15.7	15.7	42.153	0	62.94	196960000	30	Q16186	Q16186	Proteasomal ubiquitin receptor ADRM1	ADRM1	2332
15.9624	15.4642	15.7338	15.5278	15.7697	15.6741	16.019	15.6908	14.9842	15.503				7	7	7	18.1	18.1	18.1	53.29	0	199.21	323600000	31	Q16204	Q16204	Coiled-coil domain-containing protein 6	CCDC6	2333
18.5109	18.5542	18.3511	18.5423	18.6947	18.491	16.8401	18.0133	17.8957	16.9121				9	7	7	16.2	12.2	12.2	55.39	0	48.722	2118200000	34	Q16352	Q16352	Alpha-internexin	INA	2336
13.9391	13.5723	13.6451	13.7186	13.6711	13.6804	14.5181	13.8277	12.967	14.1861				5	5	5	6.9	6.9	6.9	103.93	0	11.985	27527000	13	Q16512;Q16512-2	Q16512;Q16512-2	Serine/threonine-protein kinase N1	PKN1	2339
13.1749	12.9213	12.6485	12.7021	13.1053	12.7645	13.3734	12.9534	12.1918	12.9909				5	5	5	7.3	7.3	7.3	106.22	0	11.312	26477000	9	Q16513-3;Q16513-2;Q16513;Q16513-5;Q16513-4	Q16513-3;Q16513-2;Q16513;Q16513-5;Q16513-4	Serine/threonine-protein kinase N2	PKN2	2340
20.0129	18.3383	19.2467	17.8167	18.7748	18.9712	18.0582	19.4721	17.8759	18.2479				15	15	15	39.6	39.6	39.6	60.947	0	97.07	3620000000	81	Q16518	Q16518	Retinoid isomerohydrolase	RPE65	2341
19.7432	19.3585	19.4212	19.4453	19.5654	19.3948	20.0201	19.5781	18.7859	19.549				30	30	30	33.6	33.6	33.6	126.97	0	323.31	3525600000	147	Q16531;Q16531-2	Q16531	DNA damage-binding protein 1	DDB1	2343
16.194	15.8376	15.6222	16.034	15.9291	15.6663	15.5656	15.9925	15.2116	15.3656				6	6	3	13.9	13.9	6.3	54.042	0	20.456	235230000	17	Q16537-2;Q16537	Q16537-2;Q16537	Serine/threonine-protein phosphatase 2A 56 kDa regulatory subunit epsilon isoform	PPP2R5E	2344
15.032	14.804	14.8539	15.0591	15.2077	15.0681	15.9206	15.3484	14.2544	15.2958				5	5	5	17.5	17.5	17.5	41.293	0	29.023	94091000	11	Q16539;Q16539-5;Q16539-3;Q16539-4;Q16539-2	Q16539;Q16539-5;Q16539-3;Q16539-4;Q16539-2	Mitogen-activated protein kinase 14	MAPK14	2345
16.6504	16.0774	16.2182	16.4537	16.7066	16.1892	16.2957	16.1241	15.3713	16.1717				7	7	7	26.2	26.2	26.2	44.468	0	55.755	2830000000	27	Q16543	Q16543	Hsp90 co-chaperone Cdc37;Hsp90 co-chaperone Cdc37, N-terminally processed	CDC37	2346
22.871	22.5719	22.641	22.662	22.5462	22.5191	22.2294	22.6204	21.9454	22.0234				20	20	17	51.2	51.2	42.7	62.293	0	323.31	55475000000	588	Q16555;Q16555-2	Q16555;Q16555-2	Dihydropyrimidinase-related protein 2	DPYSL2	2347
15.4633	15.3092	15.1	15.365	15.4774	15.2167	14.579	15.0213	14.4877	14.7557				3	3	3	10.4	10.4	10.4	51.925	0	26.726	227830000	9	Q16566	Q16566	Calcium/calmodulin-dependent protein kinase type IV	CAMK4	2348
13.2493	12.6951	12.8781	13.0502	13.2143	12.7187	12.8932	13.0849	12.2054	13.6802				2	2	2	11.9	11.9	11.9	23.135	0	5.445	29419000	7	Q16595;Q16595-2;Q16595-3	Q16595;Q16595-2;Q16595-3	Frataxin, mitochondrial;Frataxin intermediate form;Frataxin(56-210);Frataxin(78-210);Frataxin mature form	FXN	2351
14.5981	14.0762	14.283	14.2112	14.4518	14.3493	14.8776	14.4021	13.4553	14.4105				3	3	3	9.2	9.2	9.2	52.325	0	76.277	192210000	19	Q16630-3;Q16630;Q16630-2	Q16630-3;Q16630;Q16630-2	Cleavage and polyadenylation specificity factor subunit 6	CPSF6	2354
15.9663	15.5645	15.6913	15.7378	15.5659	15.5461	15.0834	15.8065	14.7535	15.2559				5	5	5	11.1	11.1	11.1	71.428	0	62.614	345600000	29	Q16643;Q16643-2;Q16643-3	Q16643;Q16643-2;Q16643-3	Drebrin	DBN1	2355
18.8653	18.2668	18.2059	18.7283	18.5619	18.4466	18.7647	18.771	17.475	19.3008				3	3	3	11.2	11.2	11.2	54.529	0	167.91	2825900000	25	Q16658	Q16658	Fascin	FSCN1	2357
14.7589	14.0425	13.9178	14.1688	14.2311	13.966	14.3516	14.209	13.4407	13.9688				3	3	3	12.3	12.3	12.3	34.994	0	9.5803	123810000	7	Q16698-2;Q16698	Q16698-2;Q16698	2,4-dienoyl-CoA reductase, mitochondrial	DECR1	2358
15.3485	14.7993	14.8296	15.0436	15.4783	14.8782	14.8393	15.1653	14.5105	14.7968				3	3	3	15.2	15.2	15.2	30.18	0	12.387	74569000	14	Q16740	Q16740	ATP-dependent Clp protease proteolytic subunit, mitochondrial	CLPP	2360
14.1885	13.5654	14.0367	14.1776	14.0758	13.9142	14.5876	14.2039	12.389	14.4355				3	3	3	12.8	12.8	12.8	33.429	0	11.968	83865000	13	Q16762	Q16762	Thiosulfate sulfurtransferase	TST	2361
15.8275	15.6104	15.949	15.9832	16.1183	15.7057	14.7521	15.585	15.5255	14.6146				2	2	2	7.7	7.7	7.7	42.509	0	14.179	558000000	14	Q16795	Q16795	NADH dehydrogenase [ubiquinone] 1 alpha subcomplex subunit 9, mitochondrial	NDUFA9	2364
16.0532	14.9573	16.0142	15.9059	15.3413	14.9328	16.2452	15.2698	14.4613	14.5415				7	7	7	20.5	20.5	20.5	67.068	0	119.89	986700000	16	Q16798;Q16798-2	Q16798	NADP-dependent malic enzyme, mitochondrial	ME3	2365
17.1607	16.8219	16.897	16.9409	17.1503	16.68	17.0518	17.1217	16.2236	16.6758				5	5	3	8	8	4.5	83.525	0	131.44	615210000	34	Q5IS59;Q16799;Q16799-2	Q5IS59;Q16799;Q16799-2	Reticulon-1	RTN1	2366
15.3898	15.3369	14.989	16.4228	15.3683	15.3722	15.56	15.4095	14.4959	14.6741				4	2	2	22.1	9.1	9.1	23.575	0.00027442	4.4707	348510000	9	Q16799-3	Q16799-3	Reticulon-1	RTN1	2367
14.4425	13.8111	14.2954	14.3283	14.1191	13.2081	13.337	13.9189	13.6856	13.6778				2	2	2	30.3	30.3	30.3	13.37	0	48.096	368340000	8	Q16864;Q16864-2	Q16864;Q16864-2	V-type proton ATPase subunit F	ATP6V1F	2368
17.6781	17.2627	17.3417	17.3687	17.5866	17.3028	17.1752	17.3811	16.9225	16.8607				5	5	5	6.2	6.2	6.2	80.026	0	70.609	767820000	27	Q16891-3;Q16891-2;Q16891-4;Q16891	Q16891-3;Q16891-2;Q16891-4;Q16891	MICOS complex subunit MIC60	IMMT	2370
15.3683	14.9475	14.6498	17.236	15.4306	14.903	17.0872	15.5446	14.0439	15.6308				13	13	13	29.4	29.4	29.4	70.065	0	81.809	223190000	30	Q19AZ8;CON__P00735;P00734	Q19AZ8			2374
18.4962	18.1694	18.2073	18.3564	18.4134	18.1697	18.6963	18.3604	17.582	18.1053				14	14	14	38.4	38.4	38.4	55.238	0	265.31	2978000000	90	Q19PY3;Q9Y3I0	Q19PY3;Q9Y3I0	tRNA-splicing ligase RtcB homolog	RTCB	2376
16.0703	15.753	15.6547	15.8716	15.9299	16.2038	17.2577	16.6635	15.2823	16.7377				14	14	14	23	23	23	88.066	0	80.273	320020000	56	Q19S50;P40763-3;P40763-2;P40763	Q19S50;P40763-3;P40763-2;P40763	Signal transducer and activator of transcription 3	STAT3	2378
19.3289	19.0421	19.0123	19.1139	19.1859	18.8665	19.5105	19.0117	18.4769	18.8656				16	16	16	25.7	25.7	25.7	85.104	0	254.78	3303400000	127	Q1KMD3	Q1KMD3	Heterogeneous nuclear ribonucleoprotein U-like protein 2	HNRNPUL2	2379
21.4224	21.2622	21.0126	21.4243	21.4337	21.2821	22.0092	21.5777	20.4059	21.4821				11	5	5	33.9	16.8	16.8	47.13	0	167.35	11069000000	517	Q1KYT0;P13929-2;P13929;P13929-3	Q1KYT0;P13929-2;P13929;P13929-3	Beta-enolase	ENO3	2380
17.3463	16.8799	16.9596	17.0722	17.1879	16.9635	17.5934	17.2454	16.5587	17.2312				4	2	2	15.2	11.1	11.1	31.693	0	18.479	398330000	25	Q28960	Q28960			2386
15.1711	14.9648	14.7808	18.7805	15.6281	15.6647	17.563	15.662	13.9972	16.8914				11	11	11	15.5	15.5	15.5	100.39	0	70.422	600340000	45	Q29052;CON__Q0VCM5;P19827-3;P19827-2;P19827	Q29052			2390
21.9432	21.3409	21.5285	21.445	21.7349	21.4902	22.062	21.8979	20.7743	21.6743				29	27	5	40.4	38.7	8.3	92.47	0	323.31	16205000000	233	Q29092;Q58FF3	Q29092			2393
15.2064	14.6297	13.807	14.1066	15.2603	15.0269	16.2315	16.173	14.0806	17.2682				2	2	2	16.4	16.4	16.4	20.568	0	22.144	1628000000	21	Q29095	Q29095			2394
15.4046	15.1449	15.17	15.0876	15.2398	15.1159	16.2428	15.5439	14.3166	15.4132				5	5	4	15.6	15.6	14.2	59.855	0	71.437	549730000	22	Q29099;P26599;P26599-2;P26599-3	Q29099;P26599;P26599-2;P26599-3	Polypyrimidine tract-binding protein 1	PTBP1	2395
16.2614	16.3586	16.3643	16.7185	16.4922	16.8853	16.7775	16.6474	15.3755	17.1178				17	17	17	20.5	20.5	20.5	181.69	0	191.09	373760000	74	Q29116-2;Q29116-3;Q29116;P24821-5;P24821-6;P24821-2;P24821-3;P24821-4;P24821	Q29116-2;Q29116-3;Q29116			2396
19.9117	19.4449	19.4072	19.5457	19.6166	19.396	19.8899	19.7012	18.915	19.8203				31	31	9	30.6	30.6	8.5	144.86	0	323.31	4421100000	183	Q29122	Q29122			2397
17.45	17.0156	16.8838	17.0053	17.2113	17.1832	17.9408	17.5457	16.7774	17.2124				5	5	2	25.2	25.2	6.5	24.603	0	205.58	2084600000	48	Q29195	Q29195			2398
19.2009	18.5694	18.7257	18.9212	19.0717	19.0256	19.3323	19.1435	18.1903	19.0543				8	8	8	40.6	40.6	40.6	34.358	0	251.16	3745300000	53	Q29214;P05388;P05388-2;Q8NHW5	Q29214;P05388;P05388-2;Q8NHW5	60S acidic ribosomal protein P0;60S acidic ribosomal protein P0-like	RPLP0;RPLP0P6	2399
18.434	18.1029	18.0424	18.2404	18.3458	18.3483	19.0142	18.5217	17.3717	18.7065				13	13	9	36.8	36.8	26.9	53.941	0	109.7	1689600000	79	Q29228	Q29228			2400
16.0662	15.9035	15.9455	16.1657	16.0829	16.1184	16.2396	16.1045	15.0781	15.8964				8	8	8	9.6	9.6	9.6	95.318	0	32.597	247670000	25	Q29243;Q14118	Q29243			2401
15.436	15.0698	14.9686	15.6277	15.6004	15.1297	14.4491	15.2597	14.7042	14.4972				2	2	2	15.6	15.6	15.6	15.168	0	4.6324	106900000	6	Q29259	Q29259			2402
14.9463	14.4331	15.1827	14.7427	15.1483	14.2424	15.1595	15.1001	13.8975	14.9477				3	3	3	56.1	56.1	56.1	11.13	0	21.568	708500000	18	Q29290	Q29290			2403
13.3534	12.8354	12.9205	12.8813	13.207	12.8987	13.5597	13.205	12.1612	12.8511				2	2	2	18.7	18.7	18.7	14.549	0	4.7496	191720000	7	Q29361;P42766	Q29361;P42766	60S ribosomal protein L35	RPL35	2406
20.3229	20.0626	19.9197	20.1254	20.2133	20.0729	19.819	20.1086	19.4956	19.821				11	11	5	51.6	51.6	24.2	26.729	0	181.75	20307000000	163	Q29371	Q29371			2407
19.23	18.9721	19.065	19.0765	19.1151	19.0034	18.2424	18.9192	18.4569	18.2279				8	8	8	38.9	38.9	38.9	30.577	0	260.27	3586000000	91	Q29380;Q9Y277;Q9Y277-2	Q29380;Q9Y277;Q9Y277-2	Voltage-dependent anion-selective channel protein 3	VDAC3	2408
17.3848	16.8894	16.7997	16.9732	17.2114	16.7854	17.3993	17.0762	16.281	16.9132				9	9	5	29.4	29.4	18	48.862	0	242.02	2054800000	38	Q29381	Q29381			2409
16.9101	16.6139	16.4716	16.7909	16.7343	16.6036	17.2968	16.851	15.9677	16.7481				4	4	4	50	50	50	16.816	0	201.72	684780000	39	Q29384;P28070	Q29384;P28070	Proteasome subunit beta type-4	PSMB4	2410
19.6558	19.3045	19.2692	19.3907	19.4156	19.3125	19.7846	19.5496	18.6061	19.202				12	12	4	39.6	39.6	10.9	49.624	0	210.97	8346100000	110	Q29387;P26641-2	Q29387;P26641-2	Elongation factor 1-gamma	EEF1G	2411
14.8651	14.4004	14.5116	17.5817	14.9066	15.0484	16.2313	15.1794	13.5301	15.4682				11	10	10	24.6	21.4	21.4	77.634	0	130.11	212860000	35	Q29545;CON__Q2HJF0	Q29545			2412
14.1811	13.2241	13.8832	13.4184	13.6192	13.7085	14.1766	13.8882	12.9147	13.3178				2	2	2	5.6	5.6	5.6	61.049	0	6.3858	59272000	8	Q29548	Q29548			2413
18.3833	18.04	17.6507	18.6716	18.129	18.8675	19.6063	18.9223	17.2897	20.5357				14	14	14	35.7	35.7	35.7	51.774	0	180.37	2714100000	87	Q29549;CON__P17697	Q29549			2414
16.8125	16.4533	16.221	16.5806	16.2087	16.1348	16.8658	16.6791	15.8543	16.6798				7	7	7	23.5	23.5	23.5	56.337	0	73.296	529640000	40	Q29551;P55809-2;Q9BYC2;P55809	Q29551			2415
19.3563	19.099	19.1074	19.24	19.261	18.9546	19.6864	19.1956	18.4797	18.9472				18	18	12	37.7	37.7	27.9	83.106	0	323.31	3727200000	100	Q29554	Q29554			2416
18.4761	18.4942	18.4813	18.6202	18.5009	18.396	18.7592	18.8359	17.4164	18.4162				11	11	11	33.2	33.2	33.2	62.006	0	223.81	2306700000	66	Q29558;P48163;P48163-2	Q29558			2417
16.1374	15.6289	15.9259	15.9069	16.0242	15.5734	15.9735	16.0674	15.1771	15.6677				2	2	2	11.7	11.7	11.7	22.279	0	16.377	412860000	21	Q29561	Q29561			2418
23.2851	22.8812	22.6388	22.9457	23.2602	22.7892	22.7212	22.9089	22.411	22.1865				11	11	4	43	43	12.3	46.949	0	323.31	133270000000	426	Q29577	Q29577			2420
25.5049	25.336	25.1595	25.3232	25.4898	25.2223	25.5212	25.3611	24.7916	25.0016				18	18	9	64.8	64.8	28.1	42.657	0	323.31	464240000000	1086	Q29594	Q29594			2421
12.4172	12.7419	12.4211	12.4226	13.8414	13.8518	14.2996	12.8394	12.3699	12.1362				2	2	2	8	8	8	40.246	0	5.0953	29615000	6	Q29599	Q29599			2422
15.0722	14.7786	14.7577	14.8962	14.8154	14.8472	15.4707	14.8971	14.1164	14.9161				8	8	8	8.3	8.3	8.3	150.83	0	27.74	73130000	23	Q29RF7;Q29RF7-3	Q29RF7	Sister chromatid cohesion protein PDS5 homolog A	PDS5A	2423
20.054	19.9032	19.8207	19.9583	19.9343	19.7546	20.9141	20.3906	19.1773	20.4235				8	8	5	60.5	60.5	37.5	17.176	0	129.92	8247600000	59	Q2EN76	Q2EN76			2424
16.8288	16.4555	16.5593	16.7481	17.0895	16.5391	16.1691	16.7467	16.1687	16.0049				6	6	6	45.5	45.5	45.5	23.369	0	135.23	2261800000	39	Q2EN81	Q2EN81			2425
20.9772	20.8229	20.6586	20.8106	20.9586	20.6927	21.1664	20.9234	20.1023	20.6547				23	23	22	45.1	45.1	44	85.326	0	323.31	26405000000	303	Q2HYU2;P08237-2;P08237;P08237-3	Q2HYU2;P08237-2;P08237;P08237-3	ATP-dependent 6-phosphofructokinase, muscle type	PFKM	2427
13.1221	13.1015	12.7176	12.9107	13.0292	12.7906	13.0519	12.8997	12.2246	12.917				2	2	2	1.2	1.2	1.2	470.92	0	22.545	18195000	6	Q2LD37-7;Q2LD37-4;Q2LD37;Q2LD37-6	Q2LD37-7;Q2LD37-4;Q2LD37;Q2LD37-6	Uncharacterized protein KIAA1109	KIAA1109	2428
17.7149	17.409	17.6241	17.5015	17.5856	17.4345	17.4562	17.5393	16.9577	17.2317				9	9	8	30.2	30.2	24.5	42.38	0	262.9	1077100000	55	Q2MJV8;O75781-2	Q2MJV8			2431
11.9871	11.6715	12.3622	12.5013	12.1446	12.2727	13.1495	12.5304	11.7177	12.4176				2	2	2	19.8	19.8	19.8	18.056	0	8.8513	41613000	7	Q2QLE2	Q2QLE2			2435
15.519	14.996	14.9615	15.0276	15.356	15.0672	16.403	15.4973	14.4386	16.0578				8	8	8	24	24	24	47.947	0	79.13	150150000	27	Q2QLE3;Q9UGI8-2;Q9UGI8	Q2QLE3;Q9UGI8-2;Q9UGI8	Testin	TES	2436
13.9541	13.5892	13.7456	13.8866	14.1399	13.4952	14.4374	13.929	13.1438	13.666				5	5	5	10.7	10.7	10.7	86.435	0	78.39	43703000	11	Q2TAL8	Q2TAL8	Glutamine-rich protein 1	QRICH1	2437
15.9844	15.6446	15.6809	15.717	15.8548	15.6806	16.2612	15.713	15.2791	15.5943				8	8	8	21.8	21.8	21.8	57.543	0	55.739	171660000	24	Q2TAY7;Q2TAY7-2	Q2TAY7;Q2TAY7-2	WD40 repeat-containing protein SMU1;WD40 repeat-containing protein SMU1, N-terminally processed	SMU1	2438
15.3996	14.9842	14.7989	15.28	14.808	14.7231	15.4818	15.0457	14.2753	15.1566				12	11	11	16.4	15.6	15.6	102.54	0	224.08	1311400000	57	Q2TB90;Q2TB90-2;Q2TB90-3	Q2TB90;Q2TB90-2;Q2TB90-3	Putative hexokinase HKDC1	HKDC1	2440
19.05	18.6934	18.8479	18.8369	18.6694	18.5551	18.7977	18.7527	17.9146	18.803				14	14	14	46.4	46.4	46.4	56.92	0	298.23	5279200000	105	Q2XQV4;P05091;P05091-2	Q2XQV4			2442
13.747	13.8729	13.7104	13.0239	13.8761	13.6072	13.628	14.2211	12.7486	13.467				8	3	3	28.4	13.4	13.4	42.064	0	49.835	291670000	9	Q2XSV9;P29992;O95837	Q2XSV9;P29992	Guanine nucleotide-binding protein subunit alpha-11	GNA11	2443
16.5434	15.9073	16.2698	16.2296	16.3297	16.3537	16.9821	16.3774	15.3967	15.9639				3	3	3	15.1	15.1	15.1	32.19	0	10.665	648540000	10	Q2YGT9;Q02878	Q2YGT9			2445
16.6104	16.2734	16.2677	16.2017	16.2638	15.8121	14.8119	16.4533	15.6747	15.7664				3	3	3	27.1	27.1	27.1	14.52	0	60.746	288470000	16	Q3I5G7	Q3I5G7			2449
14.6731	14.5094	14.4699	14.6134	14.5492	14.4691	14.7615	14.4681	14.1686	14.2954				6	6	6	12.8	12.8	12.8	81.078	0	81.526	89814000	21	Q3KR37-2;Q3KR37;Q3KR37-4;Q3KR37-3	Q3KR37-2;Q3KR37;Q3KR37-4;Q3KR37-3	GRAM domain-containing protein 1B	GRAMD1B	2452
13.9501	13.321	13.7294	13.4779	13.6868	13.6343	13.5641	13.6771	13.1526	13.5689				2	2	2	13.8	13.8	13.8	21.701	0	4.6404	45484000	9	Q3MHD2;Q3MHD2-2	Q3MHD2;Q3MHD2-2	Protein LSM12 homolog	LSM12	2454
12.977	12.9078	12.2095	13.0922	13.0431	13.0637	13.0208	13.0371	12.1189	13.0434				4	4	4	6.9	6.9	6.9	101.74	0	22.989	20805000	9	Q3SY69	Q3SY69	Mitochondrial 10-formyltetrahydrofolate dehydrogenase	ALDH1L2	2458
15.8165	15.4963	15.5793	15.6831	15.6934	15.5274	15.7529	15.7219	14.9891	15.6646				4	4	4	3	3	3	207.79	0	12.804	207800000	14	Q3V6T2-5;Q3V6T2-4;Q3V6T2-2;Q3V6T2-3;Q3V6T2	Q3V6T2-5;Q3V6T2-4;Q3V6T2-2;Q3V6T2-3;Q3V6T2	Girdin	CCDC88A	2459
16.9354	16.0868	16.4617	16.3199	16.5249	16.6135	16.4131	16.5006	15.383	16.1049				8	2	2	20.5	7.4	7.4	49.775	0	79.813	5333700000	75	Q3ZCM7	Q3ZCM7	Tubulin beta-8 chain	TUBB8	2460
16.1501	15.6427	15.62	15.8009	16.1129	15.6274	16.1617	15.8472	15.5533	15.7201				5	5	5	36	36	36	18.986	0	61.74	647790000	33	Q3ZCW2	Q3ZCW2	Galectin-related protein	LGALSL	2463
17.7591	17.1165	17.2703	17.2126	17.3634	17.4171	18.1734	17.8337	16.4963	17.9064				6	6	6	16.1	16.1	16.1	65.17	0	117.34	940450000	51	Q3ZD69-2;Q3ZD69;P02545-2;P02545-6;P02545-3;P02545;P02545-5;P02545-4	Q3ZD69-2;Q3ZD69;P02545-2;P02545-6;P02545-3;P02545;P02545-5;P02545-4	Prelamin-A/C;Lamin-A/C	LMNA	2464
20.0321	19.6694	19.5042	19.8732	19.9343	19.6752	20.3802	19.8237	19.2101	20.0032				11	11	10	67.9	67.9	64.7	24.555	0	242.91	9555100000	70	Q45FY6;P00492	Q45FY6;P00492	Hypoxanthine-guanine phosphoribosyltransferase	HPRT1	2465
16.6875	16.3586	16.1829	16.3482	16.5763	16.5363	16.9083	16.3775	15.8771	16.2206				8	8	8	26.9	26.9	26.9	51.499	0	28.201	461460000	31	Q49A26-5;Q49A26-3;Q49A26;Q49A26-2;Q49A26-4	Q49A26-5;Q49A26-3;Q49A26;Q49A26-2;Q49A26-4	Putative oxidoreductase GLYR1	GLYR1	2466
19.1591	18.746	18.9656	18.8834	19.2054	18.8174	19.8718	19.4399	18.2059	19.5302				5	5	5	58.5	58.5	58.5	14.694	0	84.045	8972800000	85	Q49I35;P09382	Q49I35			2467
13.8238	13.5274	13.5364	13.5478	13.286	13.4732	13.9891	13.5248	12.3225	13.6697				4	4	4	9.5	9.5	9.5	74.709	0	13.398	61168000	9	Q4FAT7	Q4FAT7			2469
15.2835	14.8998	15.0148	15.0505	15.0614	15.084	14.8536	14.7757	14.0005	14.5672				6	5	5	25	22.9	22.9	39.154	0	26.434	193060000	27	Q4G0F5	Q4G0F5	Vacuolar protein sorting-associated protein 26B	VPS26B	2470
14.3627	14.0982	14.0866	14.2517	14.1484	14.0309	14.1967	14.2342	13.7143	14.0758				3	3	3	16.5	16.5	16.5	31.716	0	43.94	98079000	12	Q4G0N4-3;Q4G0N4;Q4G0N4-2	Q4G0N4-3;Q4G0N4;Q4G0N4-2	NAD kinase 2, mitochondrial	NADK2	2472
12.3651	12.2383	12.8211	12.8822	12.3905	12.1661	12.5143	12.6847	11.8271	11.3599				2	2	2	5.6	5.6	5.6	73.351	0	22.705	31079000	10	Q4J6C6-4;Q4J6C6-2;Q4J6C6-3;Q4J6C6	Q4J6C6-4;Q4J6C6-2;Q4J6C6-3;Q4J6C6	Prolyl endopeptidase-like	PREPL	2474
13.2511	11.9165	12.2519	12.6422	13.1439	11.9983	12.5458	12.4519	11.6752	12.6376				3	3	3	33.3	33.3	33.3	21.569	0	20.423	40185000	9	Q4JHS0	Q4JHS0			2475
15.139	14.8468	14.9394	15.3661	15.1686	15.0559	15.5385	15.1851	14.3498	14.8766				4	4	2	14.2	14.2	6.1	45.141	0	28.498	65105000	12	Q4KRV1;Q92643-2	Q4KRV1			2477
15.3258	14.968	14.9788	15.305	15.2009	14.9135	15.4672	15.3836	14.3638	15.1318				3	2	2	3.5	2.4	2.4	114.5	0.0017157	3.0332	110020000	6	Q4KWH8-3;Q4KWH8-4;Q4KWH8-2;Q4KWH8	Q4KWH8-3;Q4KWH8-4;Q4KWH8-2;Q4KWH8	1-phosphatidylinositol 4,5-bisphosphate phosphodiesterase eta-1	PLCH1	2478
17.5656	17.7467	17.8186	17.6692	18.1852	17.983	17.8296	17.7084	17.1356	17.382				12	12	5	18.5	18.5	9.5	121.41	0	154.62	1589900000	61	Q4U116;Q4U116-2;Q9Y6R1-4;Q9Y6R1-2;Q9Y6R1	Q4U116;Q4U116-2;Q9Y6R1-4;Q9Y6R1-2;Q9Y6R1	Electrogenic sodium bicarbonate cotransporter 1	SLC4A4	2480
15.1155	14.7602	14.9191	15.04	15.0716	14.6672	14.8139	15.0116	14.5161	14.7258				8	8	8	16.8	16.8	16.8	96.004	0	107.05	126550000	22	Q4V328;Q4V328-4;Q4V328-3;Q4V328-2	Q4V328;Q4V328-4;Q4V328-3;Q4V328-2	GRIP1-associated protein 1	GRIPAP1	2481
14.9949	14.709	14.8186	14.8794	14.915	14.8921	15.3188	14.9007	14.2536	14.7665				5	5	2	16.1	16.1	7.3	55.373	0	54.165	147490000	18	Q52I78	Q52I78			2483
14.0716	13.7812	13.6351	13.8171	13.8618	13.5721	14.0529	13.6498	13.4434	13.242				2	2	2	12	12	12	30.061	0	10.374	71573000	9	Q52N47	Q52N47			2486
17.4944	17.3006	17.1725	17.1938	17.3334	17.071	17.3362	17.2546	16.7822	17.1521				7	7	5	56.1	56.1	39.4	22.409	0	38.545	1036800000	18	Q52NJ3;Q9NR31;Q9NR31-2	Q52NJ3;Q9NR31;Q9NR31-2	GTP-binding protein SAR1a	SAR1A	2487
15.0678	14.6728	14.8191	14.661	14.9515	14.9834	15.5465	15.1434	13.9995	15.3129				5	5	5	14.6	14.6	14.6	50.576	0	26.314	67542000	19	Q53EL6-2;Q53EL6	Q53EL6-2;Q53EL6	Programmed cell death protein 4	PDCD4	2488
13.239	12.9753	13.3	13.1178	13.2423	13.3509	13.5745	13.1876	12.6422	12.8537				3	3	3	6.3	6.3	6.3	70.592	0	18.038	27641000	7	Q53F19;Q53F19-2	Q53F19;Q53F19-2	Uncharacterized protein C17orf85	C17orf85	2491
14.4607	13.9456	14.2474	14.2802	14.3055	14.2873	14.6729	14.3699	13.9624	13.9144				6	6	6	13.6	13.6	13.6	65.38	0	35.488	77896000	18	Q53GS9;Q53GS9-2;Q53GS9-3	Q53GS9;Q53GS9-2;Q53GS9-3	U4/U6.U5 tri-snRNP-associated protein 2	USP39	2496
11.9491	11.2616	11.9803	11.9939	11.9792	11.9107	11.6174	11.8916	11.1044	11.7927				2	2	2	3.2	3.2	3.2	71.666	0.00052233	3.8607	14096000	4	Q53GT1;Q53GT1-3	Q53GT1;Q53GT1-3	Kelch-like protein 22	KLHL22	2497
16.491	16.1151	16.1876	16.2847	16.2672	16.2167	15.8047	16.1924	15.6178	15.8489				4	4	4	12.6	12.6	12.6	47.137	0	11.585	159790000	25	Q53H12	Q53H12	Acylglycerol kinase, mitochondrial	AGK	2498
13.6334	13.4332	13.1373	13.0736	13.6984	13.5515	13.557	13.7851	13.1835	13.1085				2	2	2	2.3	2.3	2.3	123.87	0	6.3733	20450000	6	Q53SF7;Q53SF7-3;Q53SF7-2	Q53SF7;Q53SF7-3;Q53SF7-2	Cordon-bleu protein-like 1	COBLL1	2502
13.9518	13.5301	13.6971	13.7435	13.9447	13.3856	13.9177	13.7382	13.2094	13.8878				3	3	3	7	7	7	73.197	0	14.444	37689000	10	Q567U6	Q567U6	Coiled-coil domain-containing protein 93	CCDC93	2505
19.4535	19.2539	19.233	19.2771	19.2496	19.4634	20.0988	19.2503	18.3129	19.5971				4	4	4	22.3	22.3	22.3	21.54	0	57.132	4692500000	23	Q56P28;O75915	Q56P28			2506
13.0912	12.4341	12.9252	13.0956	13.185	13.2112	13.6774	13.3115	12.2665	13.5566				4	4	4	3.7	3.7	3.7	237.17	0	16.203	13389000	8	Q58EX2-3;Q58EX2;Q58EX2-4;Q58EX2-2	Q58EX2-3;Q58EX2;Q58EX2-4;Q58EX2-2	Protein sidekick-2	SDK2	2508
11.4864	11.3663	11.3539	12.3388	11.6883	11.5115	12.2261	11.8024	11.6003	11.689				5	2	2	8.1	2.4	2.4	58.264	0	6.327	65289000	4	Q58FF6	Q58FF6	Putative heat shock protein HSP 90-beta 4	HSP90AB4P	2509
12.6049	12.1208	12.0048	12.6684	12.7038	12.6493	11.6721	12.3464	11.6412	11.5044				2	2	2	7.1	7.1	7.1	41.323	0	45.686	33235000	10	Q59EK9-4;Q59EK9-2;Q59EK9-3;Q59EK9	Q59EK9-4;Q59EK9-2;Q59EK9-3;Q59EK9	RUN domain-containing protein 3A	RUNDC3A	2511
14.5838	14.1868	14.2097	14.2042	14.2858	14.3252	14.6538	14.258	13.9055	14.0804				2	2	2	3.8	3.8	3.8	55.447	0	5.4521	46824000	7	Q5I7T1;Q5BKT4	Q5I7T1;Q5BKT4	Putative Dol-P-Glc:Glc(2)Man(9)GlcNAc(2)-PP-Dol alpha-1,2-glucosyltransferase;Dol-P-Glc:Glc(2)Man(9)GlcNAc(2)-PP-Dol alpha-1,2-glucosyltransferase	ALG10B;ALG10	2512
13.854	13.4148	13.5111	13.6625	13.5925	13.4566	13.7109	13.6479	12.8952	13.3629				2	2	2	7.7	7.7	7.7	43.1	0	7.23	59133000	5	Q5BKZ1-3;Q5BKZ1	Q5BKZ1-3;Q5BKZ1	DBIRD complex subunit ZNF326	ZNF326	2513
15.1555	14.8402	14.8331	15.095	15.3413	15.1381	16.3778	15.4318	14.2595	15.5813				5	5	5	21.2	21.2	21.2	47.899	0	83.382	86150000	21	Q5BLZ2;O60664-4;O60664-3;O60664;O60664-2	Q5BLZ2			2514
15.233	14.393	14.978	14.7213	15.1738	14.941	14.3188	14.7791	14.494	14.681				4	4	4	19.1	19.1	19.1	28.726	0	95.051	114390000	12	Q5D144;Q00059-2;Q00059	Q5D144			2515
12.1302	11.9091	11.3787	12.3801	11.3285	11.7868	12.088	12.3256	11.2468	11.9253				2	2	2	7.7	7.7	7.7	42.236	0	12.438	20700000	10	Q5EBL4-2;Q5EBL4	Q5EBL4-2;Q5EBL4	RILP-like protein 1	RILPL1	2517
16.4414	15.859	16.2037	16.2311	16.2476	16.1743	16.386	16.429	15.6358	16.2379				7	4	4	45.8	27.1	27.1	18.736	0	114.86	603040000	14	Q5G6V9;Q9Y281-3;Q9Y281	Q5G6V9;Q9Y281-3;Q9Y281	Cofilin-2	CFL2	2519
14.9246	14.6048	14.3695	14.7722	14.6221	14.5962	15.373	14.8873	13.7547	14.9179				8	8	8	12.8	12.8	12.8	106.71	0	31.966	92934000	18	Q5GLZ8-6;Q5GLZ8-3;Q5GLZ8-2;Q5GLZ8	Q5GLZ8-6;Q5GLZ8-3;Q5GLZ8-2;Q5GLZ8	Probable E3 ubiquitin-protein ligase HERC4	HERC4	2520
15.574	15.2212	15.3564	15.359	15.4339	15.2957	15.61	15.3206	14.6434	15.1368				18	18	3	7.3	7.3	1.3	424.85	0	46.925	147690000	40	Q5GN48	Q5GN48			2521
16.1491	15.7416	15.7896	15.9878	16.0074	15.7004	16.2424	16.0753	15.2515	15.8337				11	11	11	21.4	21.4	21.4	88.908	0	133.35	331020000	43	Q5H9R7-3;Q5H9R7-4;Q5H9R7-6;Q5H9R7-2;Q5H9R7;Q5H9R7-5	Q5H9R7-3;Q5H9R7-4;Q5H9R7-6;Q5H9R7-2;Q5H9R7;Q5H9R7-5	Serine/threonine-protein phosphatase 6 regulatory subunit 3	PPP6R3	2522
16.1721	15.4758	15.5844	15.7015	15.7497	15.3637	16.1815	15.903	15.0365	16.2696				4	4	4	29.6	29.6	29.6	21.07	0	24.145	345740000	15	Q5ISC6	Q5ISC6			2525
14.975	14.5319	14.4933	14.7123	14.7536	14.2107	14.8684	14.7098	14.0912	14.7371				2	2	2	3.3	3.3	3.3	87.437	0	22.789	99049000	11	Q5JRA6-4;Q5JRA6-2;Q5JRA6	Q5JRA6-4;Q5JRA6-2;Q5JRA6	Melanoma inhibitory activity protein 3	MIA3	2528
16.9164	16.5882	16.6474	16.7264	16.8062	16.7935	17.0631	16.7614	16.1574	16.6449				10	10	10	14.1	14.1	14.1	100.4	0	51.327	221070000	40	Q5JSH3-2;Q5JSH3;Q5JSH3-4;Q5JSH3-3	Q5JSH3-2;Q5JSH3;Q5JSH3-4;Q5JSH3-3	WD repeat-containing protein 44	WDR44	2529
13.1467	13.0608	12.7309	13.3731	13.3062	12.9085	14.2748	13.5194	12.2181	13.6226				2	2	2	2.2	2.2	2.2	81.514	0	6.8872	43734000	5	Q5KU26	Q5KU26	Collectin-12	COLEC12	2536
16.082	15.8174	15.574	15.8889	15.8861	15.7505	16.3619	16.1608	15.152	16.1803				5	5	5	23.4	23.4	23.4	40.659	0	45.75	130170000	24	Q5PXT2;Q9NZU5-2;Q9NZU5	Q5PXT2;Q9NZU5-2;Q9NZU5	LIM and cysteine-rich domains protein 1	LMCD1	2538
12.7689	12.4605	12.5799	12.7373	12.3959	12.4586	13.1999	12.8121	11.9103	12.4717				3	3	3	9.2	9.2	9.2	48.194	0	6.2141	33277000	6	Q5QJ74	Q5QJ74	Tubulin-specific chaperone cofactor E-like protein	TBCEL	2540
13.2435	13.0851	13.4153	13.401	13.3782	13.1036	12.1707	13.2641	12.5236	12.565				2	2	2	3.5	3.5	3.5	89.686	0	7.4707	14898000	6	Q5R3F8;P0C7U0	Q5R3F8;P0C7U0	Protein phosphatase 1 regulatory subunit 29;Protein ELFN1	ELFN2;ELFN1	2543
17.1748	17.5008	17.7863	18.8575	17.7056	17.643	19.7599	19.0893	16.5568	18.4303				8	8	8	35.8	35.8	35.8	29.411	0	174.36	2101000000	60	Q5S1S4	Q5S1S4			2545
18.2001	17.9419	17.8579	18.0093	18.1114	17.9412	18.9045	18.7885	17.3158	18.4083				5	5	4	47.3	47.3	42.5	22.941	0	18.592	4017100000	39	Q5S1U1	Q5S1U1			2546
18.1069	17.5938	17.7941	17.5518	18.334	17.4798	17.1235	17.9273	17.1291	17.1349				5	5	5	38.8	38.8	38.8	13.783	0	60.986	1523300000	26	Q5S3G4	Q5S3G4			2547
13.7804	13.6613	13.5821	13.7027	13.8245	13.4581	14.2916	13.744	13.2634	13.8228				6	6	6	4.3	4.3	4.3	182.29	0	11.691	24437000	9	Q5SRE5-2;Q5SRE5	Q5SRE5-2;Q5SRE5	Nucleoporin NUP188 homolog	NUP188	2549
14.8513	13.9711	14.0962	14.1948	14.0776	14.2129	15.0788	14.5665	13.3185	14.588				2	2	2	14.1	14.1	14.1	32.41	0	4.6146	185910000	9	Q5SRE7;Q5SRE7-3	Q5SRE7;Q5SRE7-3	Phytanoyl-CoA dioxygenase domain-containing protein 1	PHYHD1	2550
18.3387	17.9741	17.9826	18.1886	18.2044	18.069	18.6072	18.1601	17.4575	18.0171				7	7	7	17.4	17.4	17.4	61.206	0	89.771	2817700000	47	Q5SSJ5;Q5SSJ5-2;Q5SSJ5-3;Q5SSJ5-5	Q5SSJ5;Q5SSJ5-2;Q5SSJ5-3	Heterochromatin protein 1-binding protein 3	HP1BP3	2551
14.1572	14.0972	13.9914	14.0317	13.9229	13.7269	13.5428	14.1065	13.2616	13.5434				6	6	6	8.2	8.2	8.2	161.41	0	23.201	79249000	16	Q5SW79-2;Q5SW79-3;Q5SW79	Q5SW79-2;Q5SW79-3;Q5SW79	Centrosomal protein of 170 kDa	CEP170	2552
15.4894	15.104	15.029	15.4799	15.2386	14.9234	15.4308	15.1292	14.5026	14.9197				6	6	5	23.9	23.9	19.9	37.999	0	113.9	318400000	22	Q5SYC1;Q5SYC1-2	Q5SYC1	Clavesin-2	CLVS2	2554
13.9197	12.7779	13.1887	13.9005	14.0241	13.2374	14.2204	13.8939	12.96	14.0783				3	3	3	19	19	19	26.873	0	21.715	58470000	7	Q5T013-3;Q5T013;Q5T013-2;Q5T013-4	Q5T013-3;Q5T013;Q5T013-2;Q5T013-4	Putative hydroxypyruvate isomerase	HYI	2555
12.3802	11.9829	11.5582	11.9066	12.2836	12.1532	12.6858	11.945	11.4599	12.1499				2	2	2	5.3	5.3	5.3	63.571	0	5.3582	7409800	5	Q5T0N5-3;Q5T0N5-4;Q5T0N5-2;Q5T0N5-5;Q5T0N5	Q5T0N5-3;Q5T0N5-4;Q5T0N5-2;Q5T0N5-5;Q5T0N5	Formin-binding protein 1-like	FNBP1L	2558
13.5213	13.0224	13.2285	13.0311	13.1821	13.0155	13.5198	13.3259	12.0907	13.3808				3	3	3	3.6	3.6	3.6	132.47	0	40.818	45277000	10	Q5T1M5-2;Q5T1M5	Q5T1M5-2;Q5T1M5	FK506-binding protein 15	FKBP15	2559
13.1115	12.7656	12.9209	13.0281	12.8086	12.5396	12.5888	12.8229	12.1537	12.5222				3	3	3	7	7	7	78.71	0	33.061	24601000	8	Q5T2E6;Q5T2E6-2	Q5T2E6;Q5T2E6-2	UPF0668 protein C10orf76	C10orf76	2560
13.1476	12.4695	12.9995	12.7649	12.8558	12.8461	12.9401	13.0023	12.3102	12.8916				2	2	2	4.5	4.5	4.5	56.307	0.00027525	4.5268	22223000	6	Q5T3F8-2;Q5T3F8-3;Q5T3F8	Q5T3F8-2;Q5T3F8-3;Q5T3F8	CSC1-like protein 2	TMEM63B	2562
15.5666	14.9898	14.9067	15.1026	15.4105	15.2321	15.3182	15.2917	14.481	15.1236				3	3	3	6.5	6.5	6.5	70.598	0	14.055	55760000	13	Q5T4D3-4;Q5T4D3;Q5T4D3-3;Q5T4D3-2	Q5T4D3-4;Q5T4D3;Q5T4D3-3;Q5T4D3-2	Transmembrane and TPR repeat-containing protein 4	TMTC4	2564
16.4981	16.2163	16.093	16.5532	16.5233	16.2909	16.6305	16.5066	15.6472	16.3033				28	28	28	7.6	7.6	7.6	571.85	0	161.8	403540000	68	Q5T4S7-3;Q5T4S7-4;Q5T4S7;Q5T4S7-2;Q5T4S7-5;Q5T4S7-6	Q5T4S7-3;Q5T4S7-4;Q5T4S7;Q5T4S7-2	E3 ubiquitin-protein ligase UBR4	UBR4	2565
14.4079	13.8938	14.0218	14.3194	14.1217	13.7709	13.2891	14.0836	13.6251	13.6122				5	5	5	8.6	8.6	8.6	121.6	0	13.433	73208000	13	Q5T5C0-3;Q5T5C0-2;Q5T5C0	Q5T5C0-3;Q5T5C0-2;Q5T5C0	Syntaxin-binding protein 5	STXBP5	2566
13.5177	13.1575	12.7061	13.1503	13.3338	13.2782	13.9087	13.331	12.6286	13.1421				5	5	5	4.4	4.4	4.4	137.91	0	27.354	24953000	10	Q5T5P2-9;Q5T5P2-2;Q5T5P2-7;Q5T5P2-10;Q5T5P2;Q5T5P2-4;Q5T5P2-8;Q5T5P2-6;Q5T5P2-3	Q5T5P2-9;Q5T5P2-2;Q5T5P2-7;Q5T5P2-10;Q5T5P2	Sickle tail protein homolog	KIAA1217	2567
12.8092	12.6306	12.8434	13.4432	12.7366	12.5905	13.5219	13.0451	12.1868	13.2765				2	2	2	5.9	5.9	5.9	39.028	0.00051962	3.7925	61443000	6	Q5T6V5	Q5T6V5	UPF0553 protein C9orf64	C9orf64	2570
13.1153	12.1127	12.1335	12.6963	12.6065	12.558	13.2084	12.2588	11.5595	12.7289				4	4	4	11.4	11.4	11.4	66.851	0	88.382	44473000	9	Q5TAQ9;Q5TAQ9-2	Q5TAQ9;Q5TAQ9-2	DDB1- and CUL4-associated factor 8	DCAF8	2575
14.8875	14.5998	14.5939	14.7202	14.9167	14.553	14.165	14.6538	14.071	14.3071				11	11	11	5.2	5.2	5.2	338.87	0	31.415	49178000	19	Q5TBA9	Q5TBA9	Protein furry homolog	FRY	2576
14.7629	13.9455	14.7755	14.5686	14.4893	14.1081	14.2663	14.5385	13.6002	13.9615				5	5	5	13.4	13.4	13.4	36.436	0	21.176	71719000	11	Q5TC12;Q5TC12-3;Q5TC12-2	Q5TC12;Q5TC12-3;Q5TC12-2	ATP synthase mitochondrial F1 complex assembly factor 1	ATPAF1	2577
12.5664	12.8907	12.6486	12.7697	12.4789	13.0635	12.9428	12.7579	12.1294	12.4643				3	3	3	8.6	8.6	8.6	51.251	0	10.969	25928000	4	Q5TC84	Q5TC84	Opioid growth factor receptor-like protein 1	OGFRL1	2578
14.7481	14.6246	14.6678	14.7311	14.8114	14.5242	14.4504	14.723	13.9482	14.5387				6	6	6	8.3	8.3	8.3	123.34	0	40.51	71323000	15	Q5TCQ9-3;Q5TCQ9;Q5TCQ9-2;Q5TCQ9-1	Q5TCQ9-3;Q5TCQ9;Q5TCQ9-2;Q5TCQ9-1	Membrane-associated guanylate kinase, WW and PDZ domain-containing protein 3	MAGI3	2579
14.5748	14.3212	14.4079	15.0123	14.5974	14.5709	15.1993	14.5608	13.7693	14.3025				3	3	3	11.8	11.8	11.8	44.522	0	26.694	69412000	12	Q5TDH0;Q5TDH0-3;Q5TDH0-2;Q8WTU0	Q5TDH0;Q5TDH0-3;Q5TDH0-2	Protein DDI1 homolog 2	DDI2	2581
15.2083	14.9492	14.9954	15.0696	14.9123	14.8956	14.2265	15.0843	14.3826	14.2345				9	9	8	12.6	12.6	11.4	103.2	0	43.296	101190000	18	Q5TF21	Q5TF21	Protein SOGA3	SOGA3	2583
13.8446	13.9593	13.9949	13.2749	14.3831	14.3049	14.2848	13.977	13.4225	12.62				3	3	3	12.5	12.5	12.5	51.844	0	30.684	173920000	11	Q5TFE4;Q5TFE4-2	Q5TFE4;Q5TFE4-2	5-nucleotidase domain-containing protein 1	NT5DC1	2584
15.3874	14.9339	14.7145	15.3305	15.6367	15.3799	16.5383	15.5244	14.8065	15.7938				7	7	7	5	5	5	228.52	0	118.39	374930000	38	Q5TZA2;Q5TZA2-2;Q86T23	Q5TZA2;Q5TZA2-2	Rootletin	CROCC	2586
12.1244	11.3888	11.7529	11.1795	12.3243	10.8505	11.7278	11.4796	10.9079	11.8967				3	3	2	5.7	5.7	4.5	95.575	0	49.559	19214000	9	Q5VSL9;Q5VSL9-2;Q5VSL9-3	Q5VSL9;Q5VSL9-2	Striatin-interacting protein 1	STRIP1	2589
14.2402	13.9117	13.5997	13.977	14.0717	13.9316	14.1118	14.2335	13.2641	13.865				4	4	4	4.5	4.5	4.5	186.11	0	17.667	38327000	13	Q5VT25-3;Q5VT25-4;Q5VT25-5;Q5VT25;Q5VT25-2;Q5VT25-6	Q5VT25-3;Q5VT25-4;Q5VT25-5;Q5VT25;Q5VT25-2;Q5VT25-6	Serine/threonine-protein kinase MRCK alpha	CDC42BPA	2592
15.0353	14.8299	14.5787	14.817	14.934	14.8568	15.3262	14.8647	14.1552	14.7183				10	10	8	12.2	12.2	10.6	113.66	0	50.535	103670000	21	Q5VTR2	Q5VTR2	E3 ubiquitin-protein ligase BRE1A	RNF20	2595
14.3678	13.7087	13.2071	13.9783	14.3879	14.3225	14.0482	14.1145	13.1072	14.3274				5	5	5	3.1	3.1	3.1	254.07	0	15.7	69495000	10	Q5VU43-3;Q5VU43;Q5VU43-4;Q5VU43-6;Q5VU43-7;Q5VU43-13;Q5VU43-2	Q5VU43-3;Q5VU43;Q5VU43-4;Q5VU43-6;Q5VU43-7;Q5VU43-13;Q5VU43-2	Myomegalin	PDE4DIP	2596
12.8771	12.2513	11.9566	12.1298	12.6387	11.9791	12.3346	12.2448	11.8255	12.1265				3	3	3	6.2	6.2	6.2	90.071	0	21.387	32471000	9	Q5VWQ0	Q5VWQ0	Round spermatid basic protein 1	RSBN1	2600
15.8899	15.4969	15.4979	15.4024	15.6342	15.5064	15.7273	15.5842	14.9308	15.3143				9	9	9	10.5	10.5	10.5	106.76	0	24.941	131530000	27	Q5VWQ8-3;Q5VWQ8-4;Q5VWQ8-2;Q5VWQ8-5;Q5VWQ8	Q5VWQ8-3;Q5VWQ8-4;Q5VWQ8-2;Q5VWQ8-5;Q5VWQ8	Disabled homolog 2-interacting protein	DAB2IP	2601
15.9982	15.5186	15.676	15.5876	15.7665	15.7418	16.1794	15.899	15.2192	15.6257				10	10	10	7.5	7.5	7.5	204.29	0	323.31	140820000	23	Q5VYK3	Q5VYK3	Proteasome-associated protein ECM29 homolog	ECM29	2602
13.6952	13.2961	12.9746	13.5508	13.6994	13.6418	14.303	13.586	12.773	13.7536				8	8	8	8.9	8.9	8.9	147.09	0	34.34	37949000	18	Q5VZK9-2;Q5VZK9;Q5VZK9-4;Q5VZK9-3	Q5VZK9-2;Q5VZK9	Leucine-rich repeat-containing protein 16A	LRRC16A	2606
14.436	14.044	14.2154	14.1607	14.3895	14.151	14.5267	14.454	13.5239	14.0924				3	3	3	13.4	13.4	13.4	36.566	0	15.407	70510000	7	Q7L523;Q5VZM2-2;Q5VZM2	Q7L523;Q5VZM2-2;Q5VZM2	Ras-related GTP-binding protein A;Ras-related GTP-binding protein B	RRAGA;RRAGB	2607
13.215	12.8314	12.9452	13.2293	13.1007	13.0979	13.1233	13.0758	12.1777	13.101				6	6	6	9.7	9.7	9.7	86.557	0	13.507	10127000	12	Q5W0V3;Q5W0V3-2;Q86V87	Q5W0V3;Q5W0V3-2	Protein FAM160B1	FAM160B1	2608
14.4517	14.1526	14.1147	14.0987	14.6632	14.5732	15.015	14.9935	13.6964	14.8175				2	2	2	9.1	9.1	9.1	37.67	0	8.8211	79702000	7	Q5W9D5;Q96PU8-5;Q96PU8-9;Q96PU8-8;Q96PU8-6;Q96PU8-3;Q96PU8	Q5W9D5;Q96PU8-5;Q96PU8-9;Q96PU8-8;Q96PU8-6;Q96PU8-3;Q96PU8	Protein quaking	QKI	2609
15.1152	12.2105	13.7037	17.1578	14.5248	14.8394	16.6965	15.1796	13.3158	15.4866				9	9	9	39.9	39.9	39.9	43.059	0	32.969	173550000	23	Q5XLD3;P06732	Q5XLD3			2611
12.04	12.198	12.1427	12.5623	12.1101	11.5611	12.1428	12.1066	11.2507	11.6632				2	2	2	1.8	1.8	1.8	148.51	0	6.5671	26770000	6	Q5XPI4;Q5XPI4-2	Q5XPI4;Q5XPI4-2	E3 ubiquitin-protein ligase RNF123	RNF123	2612
12.2036	11.9388	11.6649	11.8086	12.0324	11.5532	14.1189	12.5679	11.676	13.1205				2	2	2	0.7	0.7	0.7	591.4	0.00026882	4.2407	6221500	4	Q63HN8;Q63HN8-4	Q63HN8;Q63HN8-4	E3 ubiquitin-protein ligase RNF213	RNF213	2616
13.6515	12.7264	13.8031	13.397	13.5628	13.9874	13.3557	13.2833	12.8326	13.0303				2	2	2	2.7	2.7	2.7	111.27	0	46.265	42263000	6	Q63HQ2;Q63HQ2-2;Q63HQ2-4	Q63HQ2;Q63HQ2-2;Q63HQ2-4	Pikachurin	EGFLAM	2617
15.0808	14.8262	14.7314	14.874	14.8823	14.7085	15.0515	15.1182	14.2922	14.6343				6	6	6	6.7	6.7	6.7	144.94	0	58.042	130840000	21	Q641Q2-2;Q641Q2;Q9Y4E1-5;Q9Y4E1-3;Q9Y4E1-6;Q9Y4E1-2;Q9Y4E1-1;Q9Y4E1	Q641Q2-2;Q641Q2;Q9Y4E1-5;Q9Y4E1-3;Q9Y4E1-6;Q9Y4E1-2;Q9Y4E1-1;Q9Y4E1	WASH complex subunit FAM21A;WASH complex subunit FAM21C	FAM21A;FAM21C	2618
15.8272	15.8439	15.3143	15.9366	16.0867	15.9317	17.317	16.4851	15.4256	16.8412				9	9	9	33.7	33.7	33.7	28.617	0	35.91	179130000	20	Q64L94;Q06323-3;Q06323;Q06323-2	Q64L94;Q06323-3;Q06323;Q06323-2	Proteasome activator complex subunit 1	PSME1	2620
12.6074	12.2031	12.2254	11.9072	12.1752	12.035	12.5948	12.5666	10.8939	12.2628				2	2	2	3.2	3.2	3.2	93.908	0	9.1757	36110000	10	Q658Y4	Q658Y4	Protein FAM91A1	FAM91A1	2621
14.9472	14.4997	14.1979	14.5409	14.3173	14.4276	14.2566	14.5337	13.4311	13.6618				3	3	3	7.2	7.2	7.2	77.897	0	36.877	96284000	18	Q684P5-3;Q684P5;Q684P5-2	Q684P5-3;Q684P5;Q684P5-2	Rap1 GTPase-activating protein 2	RAP1GAP2	2625
12.4428	12.0206	11.8251	11.9763	12.4396	12.1981	12.2077	12.2945	11.4438	12.4428				2	2	2	1.6	1.6	1.6	191.42	0.00026575	4.0804	16717000	4	Q68CP9-3;Q68CP9	Q68CP9-3;Q68CP9	AT-rich interactive domain-containing protein 2	ARID2	2626
14.959	14.6416	14.4806	14.5717	14.6083	14.5301	14.1961	14.5593	13.9908	14.6327				5	5	5	28.7	28.7	28.7	31.371	0	32.211	129220000	24	Q68D91;Q68D91-2	Q68D91;Q68D91-2	Metallo-beta-lactamase domain-containing protein 2	MBLAC2	2628
13.361	12.7898	12.716	13.7368	13.2552	13.0269	13.7754	13.409	12.1566	12.8985				2	2	2	2.8	2.8	2.8	118.07	0	7.4908	22510000	6	Q68E01;Q68E01-2;Q68E01-3	Q68E01;Q68E01-2;Q68E01-3	Integrator complex subunit 3	INTS3	2632
14.0293	13.7912	13.7208	13.8037	13.8138	13.757	14.3926	13.7374	13.1863	13.5303				5	5	5	4	4	4	201.05	0	12.263	26219000	15	Q69YN4-3;Q69YN4;Q69YN4-4;Q69YN4-2	Q69YN4-3;Q69YN4	Protein virilizer homolog	KIAA1429	2635
15.5804	15.3389	15.332	15.7056	15.5441	15.6001	16.3625	15.8362	14.5583	16.1369				5	5	5	10.7	10.7	10.7	60.541	0	62.931	155090000	20	Q6DD88	Q6DD88	Atlastin-3	ATL3	2638
15.9522	15.4717	15.8231	15.8276	15.845	15.8205	15.4834	15.7676	15.0134	15.5197				6	6	5	8.1	8.1	7.3	108.31	0	22.622	658820000	15	Q6DN90;Q6DN90-2;Q5JU85-3	Q6DN90;Q6DN90-2	IQ motif and SEC7 domain-containing protein 1	IQSEC1	2640
14.0741	13.8523	13.452	13.7046	14.0485	13.6432	13.8892	14.0092	13.1052	13.7032				3	3	3	13.5	13.5	13.5	33.582	0	17.665	150570000	8	Q6FI81;Q6FI81-3;Q6FI81-2	Q6FI81;Q6FI81-3;Q6FI81-2	Anamorsin	CIAPIN1	2642
12.9481	12.6701	13.0615	13.2776	12.9158	12.8168	13.2921	13.2942	12.2209	12.701				5	5	5	3.6	3.6	3.6	221.1	0	38.789	42776000	15	Q6GYQ0-4;Q6GYQ0;Q6GYQ0-7;Q6GYQ0-5;Q6GYQ0-6;Q6GYQ0-2;Q6GYQ0-3;P86409	Q6GYQ0-4;Q6GYQ0;Q6GYQ0-7;Q6GYQ0-5;Q6GYQ0-6;Q6GYQ0-2;Q6GYQ0-3	Ral GTPase-activating protein subunit alpha-1	RALGAPA1	2644
16.0055	15.62	15.7938	15.5944	15.8538	15.751	15.9745	15.8136	15.1623	15.5709				7	7	7	65.2	65.2	65.2	17.745	0	199.15	266070000	25	Q6IAA8	Q6IAA8	Ragulator complex protein LAMTOR1	LAMTOR1	2646
16.7712	16.3931	16.6696	16.8103	16.6228	16.5875	16.2516	16.4502	15.9625	16.0684				4	3	3	18.3	16.3	16.3	39.548	0	104.6	355030000	13	Q6IBS0	Q6IBS0	Twinfilin-2	TWF2	2648
15.1192	14.9623	14.7069	14.7881	15.0552	14.7967	15.4917	14.8959	14.435	14.7754				8	8	8	11.2	11.2	11.2	93.895	0	31.959	94646000	16	Q6IN85-2;Q6IN85;Q6IN85-5;Q6IN85-4;Q5MIZ7-3;Q5MIZ7-2;Q5MIZ7	Q6IN85-2;Q6IN85;Q6IN85-5	Serine/threonine-protein phosphatase 4 regulatory subunit 3A	SMEK1	2649
14.1453	13.9704	13.8108	13.9092	14.1316	13.9824	13.8338	14.1478	13.5145	13.5793				5	5	5	18.9	18.9	18.9	27.248	0	20.702	63044000	9	Q6IQ22	Q6IQ22	Ras-related protein Rab-12	RAB12	2650
15.2979	14.95	14.882	15.0783	14.936	14.8349	15.9529	15.2727	14.4051	15.0869				9	9	9	12.4	12.4	12.4	127.13	0	130.32	208270000	39	Q6IQ23;Q6IQ23-2;Q6IQ23-3	Q6IQ23;Q6IQ23-2;Q6IQ23-3	Pleckstrin homology domain-containing family A member 7	PLEKHA7	2651
15.2541	14.9734	15.0666	15.0043	15.1928	14.759	15.1856	15.0252	14.128	14.9572				8	8	8	23	23	23	58.889	0	93.579	132980000	26	Q6L8Q7-2;Q6L8Q7	Q6L8Q7-2;Q6L8Q7	2,5-phosphodiesterase 12	PDE12	2656
14.3771	14.1418	13.7224	14.1787	14.5004	13.7956	14.1558	14.2565	13.3804	13.8979				3	3	3	4.2	4.2	4.2	90.631	0	5.4788	13246000	7	Q6NUQ1	Q6NUQ1	RAD50-interacting protein 1	RINT1	2659
15.5989	14.7879	15.5541	14.9874	15.4305	15.0199	16.3112	15.2445	14.8118	15.2698				4	4	4	14.1	14.1	14.1	43.476	0	153.52	506580000	18	Q6NZI2;Q6NZI2-2;Q6NZI2-3	Q6NZI2;Q6NZI2-2	Polymerase I and transcript release factor	PTRF	2661
14.7788	14.6943	14.4954	14.609	14.8531	14.4576	15.2581	14.7344	14.2901	14.7807				3	3	3	7.9	7.9	7.9	60.576	0	13.941	84742000	13	Q6P1J9	Q6P1J9	Parafibromin	CDC73	2663
14.0267	13.628	13.7864	13.9485	13.8835	13.8237	14.8107	14.111	13.351	14.1305				5	5	5	8.1	8.1	8.1	113.45	0	58.172	54371000	8	Q6P1M3;Q6P1M3-2;Q6P1M3-3	Q6P1M3;Q6P1M3-2	Lethal(2) giant larvae protein homolog 2	LLGL2	2664
19.2543	18.8483	18.8745	19.0104	19.1345	18.939	19.4555	18.9009	18.2797	18.8605				45	45	45	26.3	26.3	26.3	273.6	0	323.31	3045400000	206	Q6P2Q9	Q6P2Q9	Pre-mRNA-processing-splicing factor 8	PRPF8	2668
14.3785	13.7789	13.9563	13.5995	13.8972	13.535	13.9737	14.3607	13.2919	13.5938				2	2	2	9.8	9.8	9.8	24.843	0.00052274	3.8729	26938000	4	Q6P587;Q6P587-2;Q6P587-3	Q6P587;Q6P587-2;Q6P587-3	Acylpyruvase FAHD1, mitochondrial	FAHD1	2670
13.7576	13.2993	13.3821	13.2995	13.6859	13.4664	13.7588	13.4493	12.8101	13.1738				3	3	3	12.8	12.8	12.8	43.048	0	25.537	39554000	7	Q6P6C2-3;Q6P6C2;Q6P6C2-1	Q6P6C2-3;Q6P6C2;Q6P6C2-1	RNA demethylase ALKBH5	ALKBH5	2672
16.1625	15.8249	15.882	15.7332	16.1193	15.8685	16.1381	15.9306	15.3588	15.7309				8	8	8	28.5	28.5	28.5	51.78	0	39.74	254640000	23	Q6PCB7-2;Q6PCB7;Q6P1M0	Q6PCB7-2;Q6PCB7	Long-chain fatty acid transport protein 1	SLC27A1	2675
16.0626	15.5929	15.7051	15.7207	15.8529	15.6846	16.1492	15.9403	14.9993	15.6506				9	9	9	12.7	12.7	12.7	133.5	0	23.194	202180000	31	Q6PD62	Q6PD62	RNA polymerase-associated protein CTR9 homolog	CTR9	2676
13.822	13.7088	13.6602	13.6323	13.9783	13.7035	13.7669	13.7771	13.2303	13.5426				4	4	3	6.7	6.7	4.4	92.06	0	12.28	27763000	10	Q6PFW1-6;Q6PFW1-5;Q6PFW1-7;Q6PFW1-4;Q6PFW1-3;Q6PFW1-2;Q6PFW1;O43314	Q6PFW1-6;Q6PFW1-5;Q6PFW1-7;Q6PFW1-4;Q6PFW1-3;Q6PFW1-2;Q6PFW1	Inositol hexakisphosphate and diphosphoinositol-pentakisphosphate kinase 1	PPIP5K1	2677
13.9315	13.6207	13.4333	13.5416	13.6581	13.4182	13.8218	13.4693	12.9568	13.7411				5	5	5	3.5	3.5	3.5	175.48	0	11.404	59731000	11	Q6PGP7	Q6PGP7	Tetratricopeptide repeat protein 37	TTC37	2678
15.7405	15.4924	15.1442	15.379	15.6335	15.4951	15.959	15.5826	15.0273	15.4452				2	2	2	6.9	6.9	6.9	31.167	0	7.7692	226050000	8	Q6PIU2-3;Q6PIU2;Q6PIU2-2	Q6PIU2-3;Q6PIU2;Q6PIU2-2	Neutral cholesterol ester hydrolase 1	NCEH1	2682
15.7565	15.5471	15.6216	15.6775	15.6698	15.4561	15.7684	15.7365	15.0085	15.3698				7	7	7	10.6	10.6	10.6	116.46	0	20.146	144050000	21	Q6PKG0-3;Q6PKG0;Q659C4-7;Q659C4-6;Q659C4-5;Q659C4-9;Q659C4-2;Q659C4	Q6PKG0-3;Q6PKG0	La-related protein 1	LARP1	2684
16.5998	16.0845	16.2426	16.3869	16.5327	16.3167	16.4362	16.5886	15.4011	16.2284				5	5	5	16.2	16.2	16.2	58.265	0	14.408	570190000	28	Q6PLK3;P27338	Q6PLK3			2686
13.511	12.6691	12.8897	13.0651	13.2408	12.7716	12.3842	13.0478	12.8249	12.9801				3	3	3	2.1	2.1	2.1	257.36	0	20.864	14730000	11	Q6PRD1	Q6PRD1	Probable G-protein coupled receptor 179	GPR179	2690
16.1682	15.7667	15.9745	16.3772	16.405	15.9724	17.0359	16.5484	15.1061	15.8555				9	9	9	22.9	22.9	22.9	62.767	0	119.09	607930000	29	Q6Q2C2	Q6Q2C2			2691
15.6666	15.4716	15.3875	15.4978	15.6393	15.5796	15.9422	15.6869	14.7397	15.6477				9	9	9	22.4	22.4	22.4	59.762	0	75.11	547280000	28	Q6Q2J0	Q6Q2J0			2692
21.5956	21.3446	21.3597	21.5115	21.5329	21.4717	21.5709	21.5232	20.7729	21.2152				21	21	7	49.7	49.7	13.5	50.267	0	323.31	19143000000	119	Q6Q7J2	Q6Q7J2			2693
13.7481	12.7655	13.4237	13.7459	13.7929	13.2262	14.4882	13.4843	13.149	13.8139				3	3	3	35.7	35.7	35.7	16.155	0	114.22	53513000	14	Q6QA76;Q5EBL8;Q5EBL8-2	Q6QA76;Q5EBL8;Q5EBL8-2	PDZ domain-containing protein 11	PDZD11	2694
15.0818	14.7399	14.8471	14.9152	15.2145	14.8704	15.6342	15.3289	14.2917	15.1275				5	5	4	25.8	25.8	21.6	39.545	0	44.165	163060000	21	Q6QGC0;Q53GG5	Q6QGC0			2695
14.4115	14.1444	14.0449	14.4513	14.6528	14.396	14.8999	14.5024	13.749	14.7338				10	10	3	6.3	6.3	2.1	248.97	0	170.8	2079700000	26	Q6R2V0;Q9BYP7-3;Q9BYP7-4;Q9BYP7-2;Q9BYP7;Q96J92-2;Q96J92-3;Q96J92	Q6R2V0			2696
20.6869	20.3199	20.3626	20.5	20.3701	20.3322	20.9064	20.6192	19.6823	20.6168				25	24	7	60.2	58.2	11.5	70.097	0	323.31	14212000000	267	Q6S4N2	Q6S4N2			2697
19.5634	19.2445	19.3053	19.2309	19.4554	19.0174	17.9426	19.1149	18.5565	18.8318				9	9	9	71.3	71.3	71.3	24.859	0	250.59	4825000000	140	Q6SEG5;P09936	Q6SEG5;P09936	Ubiquitin carboxyl-terminal hydrolase isozyme L1	UCHL1	2698
17.1906	16.6673	16.8438	16.8987	16.8398	16.6025	15.9799	16.579	16.2669	16.0453				7	7	6	11.7	11.7	10.5	122.64	0	88.344	651110000	30	Q6U841-2;Q6U841;Q6U841-3;Q6U841-4	Q6U841-2;Q6U841;Q6U841-3	Sodium-driven chloride bicarbonate exchanger	SLC4A10	2699
19.4777	18.9334	19.0067	19.2112	19.3573	18.9246	18.9607	19.2279	18.5706	18.7999				5	5	5	21.2	21.2	21.2	27.763	0	22.575	827870000	32	Q6UAQ8;P38117;P38117-2	Q6UAQ8;P38117;P38117-2	Electron transfer flavoprotein subunit beta	ETFB	2700
12.7733	12.2163	12.5722	12.6444	12.7178	12.1285	12.1693	12.5781	11.8469	11.9837				2	2	2	10.4	10.4	10.4	37.087	0	8.1908	13297000	6	Q6UB28	Q6UB28	Methionine aminopeptidase 1D, mitochondrial	METAP1D	2701
14.682	14.3038	14.347	14.4778	14.5489	14.446	14.3608	14.4666	13.6536	14.077				5	5	5	6	6	6	105.79	0	15.213	74859000	20	Q6UB35;Q6UB35-2	Q6UB35	Monofunctional C1-tetrahydrofolate synthase, mitochondrial	MTHFD1L	2702
15.6184	15.5538	15.5229	15.6506	15.817	15.5712	16.0683	15.8833	14.9295	15.7771				3	3	3	12.6	12.6	12.6	35.101	0	9.6878	84660000	11	Q6UGB2;Q15800	Q6UGB2;Q15800	Methylsterol monooxygenase 1	MSMO1	2703
15.4627	15.0664	15.0946	15.8537	15.2233	15.0821	15.7829	15.3027	14.3064	15.0001				5	5	5	21.7	21.7	21.7	40.834	0	115.36	167040000	24	Q6UN15-4;Q6UN15-5;Q6UN15;Q6UN15-3	Q6UN15-4;Q6UN15-5;Q6UN15;Q6UN15-3	Pre-mRNA 3-end-processing factor FIP1	FIP1L1	2704
15.5779	15.1594	15.0697	15.2046	15.2765	15.1748	16.0768	15.5771	14.6925	15.3067				5	5	5	11	11	11	49.427	0	9.1819	82345000	15	Q6UW02-2;Q6UW02	Q6UW02-2;Q6UW02	Cytochrome P450 20A1	CYP20A1	2707
15.072	14.0685	14.6736	14.7675	14.3928	14.1506	14.8234	14.3649	13.4825	14.9789				3	3	3	17.7	17.7	17.7	28.308	0	34.792	65032000	10	Q6UWP2;Q6UWP2-3;Q6UWP2-2	Q6UWP2;Q6UWP2-3	Dehydrogenase/reductase SDR family member 11	DHRS11	2708
12.8808	12.3984	12.7514	12.7305	12.6679	12.8317	13.4379	12.9012	12.3205	12.8214				4	4	4	12.9	12.9	12.9	53.846	0	6.9353	18860000	9	Q6UX04;Q6UX04-2	Q6UX04;Q6UX04-2	Peptidyl-prolyl cis-trans isomerase CWC27 homolog	CWC27	2709
12.1072	11.6393	11.9064	11.8848	11.8656	11.8555	12.296	11.9687	11.6041	12.3659				3	3	3	12.7	12.7	12.7	31.366	0.00027233	4.4005	17417000	5	Q6UXP7	Q6UXP7	Protein FAM151B	FAM151B	2713
16.416	16.0723	16.0198	16.129	16.1322	16.0194	16.3869	16.1348	15.4278	15.8104				9	9	9	13.2	13.2	13.2	104.9	0	83.437	183500000	30	Q6VY07;Q6VY07-2	Q6VY07;Q6VY07-2	Phosphofurin acidic cluster sorting protein 1	PACS1	2716
16.0536	15.5357	15.8296	15.8309	16.007	15.681	15.9458	15.9662	15.3509	15.6439				4	4	4	6	6	6	114.05	0	10.331	163590000	12	Q6WCQ1-3;Q6WCQ1;Q6WCQ1-2	Q6WCQ1-3;Q6WCQ1;Q6WCQ1-2	Myosin phosphatase Rho-interacting protein	MPRIP	2717
13.7249	13.3977	13.7684	13.8296	13.6774	13.5788	14.3403	13.5431	13.0263	13.6508				2	2	2	10.6	10.6	10.6	28.368	0.00027473	4.4909	26458000	4	Q6Y1H2	Q6Y1H2	Very-long-chain (3R)-3-hydroxyacyl-CoA dehydratase 2	HACD2	2720
12.7671	12.6811	12.2911	12.2863	12.6828	12.5083	12.8408	12.7429	11.9318	12.0118				3	3	3	3	3	3	148.63	0	13.369	22744000	9	Q6Y7W6-4;Q6Y7W6-5;Q6Y7W6;Q6Y7W6-3	Q6Y7W6-4;Q6Y7W6-5;Q6Y7W6;Q6Y7W6-3	PERQ amino acid-rich with GYF domain-containing protein 2	GIGYF2	2721
16.2305	15.7818	15.6208	15.755	15.8197	15.6424	15.6523	15.542	15.1483	15.8267				4	4	4	10.2	10.2	10.2	47.752	0	11.094	229460000	22	Q6YP21-3;Q6YP21	Q6YP21-3;Q6YP21	Kynurenine--oxoglutarate transaminase 3	CCBL2	2722
15.0504	14.6857	14.7166	14.854	14.962	14.7818	15.0401	15.059	13.9396	14.7818				5	5	5	9.6	9.6	9.6	87.152	0	19.95	76900000	15	Q6ZMI0-2;Q6ZMI0;Q6ZMI0-3;Q6ZMI0-5;Q6ZMI0-4	Q6ZMI0-2;Q6ZMI0;Q6ZMI0-3;Q6ZMI0-5	Protein phosphatase 1 regulatory subunit 21	PPP1R21	2723
12.8771	12.7218	13.0033	13.3685	13.253	13.0051	12.998	12.8573	11.905	13.3131				7	7	7	7.3	7.3	7.3	131.87	0	42.721	31524000	17	Q6ZS17-2;Q6ZS17;Q6ZS17-3;Q6ZS17-4	Q6ZS17-2;Q6ZS17;Q6ZS17-3;Q6ZS17-4	Protein FAM65A	FAM65A	2730
14.9143	14.5643	14.5772	14.6423	14.8691	14.2396	14.1789	14.5533	14.0923	14.0333				4	4	4	10	10	10	26.136	0	89.347	116590000	34	Q6ZVM7-4;Q6ZVM7-2;Q6ZVM7-3;Q6ZVM7-5;Q6ZVM7	Q6ZVM7-4;Q6ZVM7-2;Q6ZVM7-3;Q6ZVM7-5;Q6ZVM7	TOM1-like protein 2	TOM1L2	2735
12.947	12.6108	12.6625	12.9086	12.841	12.7761	11.7812	12.7421	12.0499	11.4649				2	2	2	4.4	4.4	4.4	52.439	0	5.0298	28483000	6	Q6ZWB6	Q6ZWB6	BTB/POZ domain-containing protein KCTD8	KCTD8	2737
12.8957	12.7462	12.2505	12.4967	12.8985	12.6525	13.1019	12.513	11.5526	12.4913				2	2	2	4	4	4	103.88	0	20.37	27359000	5	Q6ZXV5-2;Q6ZXV5	Q6ZXV5-2;Q6ZXV5	Transmembrane and TPR repeat-containing protein 3	TMTC3	2738
14.8391	14.3669	14.4874	14.7085	14.6698	14.5391	14.4664	14.5771	13.4321	14.3251				9	9	9	3.2	3.2	3.2	403.08	0	37.007	57412000	18	Q709C8-4;Q709C8-2;Q709C8-3;Q709C8	Q709C8-4;Q709C8-2;Q709C8-3;Q709C8	Vacuolar protein sorting-associated protein 13C	VPS13C	2739
15.05	14.7369	14.5599	14.8603	14.7887	14.6149	15.3615	14.9718	14.2114	14.8006				5	5	5	14.9	14.9	14.9	59.874	0	13.529	116460000	21	Q70KH2	Q70KH2			2741
19.6528	19.1703	19.4783	19.54	19.4681	19.1673	19.4745	19.4125	18.688	18.8243				13	13	13	38.7	38.7	38.7	47.694	0	104.06	2788700000	54	Q710C4;P23526-2;P23526	Q710C4;P23526-2;P23526	Adenosylhomocysteinase	AHCY	2742
13.3307	12.8849	12.8728	13.1194	13.096	12.8195	13.3916	13.2113	12.4437	13.2009				2	2	2	7.6	7.6	7.6	27.166	0.0010093	3.4186	16566000	5	Q712K3	Q712K3	Ubiquitin-conjugating enzyme E2 R2	UBE2R2	2743
14.3644	14.0029	14.0896	13.8865	14.3192	14.2264	14.3503	14.2438	13.412	14.1906				2	2	2	4.6	4.6	4.6	49.844	0	4.9871	50392000	10	Q75T13-4;Q75T13-3;Q75T13-2;Q75T13	Q75T13-4;Q75T13-3;Q75T13-2;Q75T13	GPI inositol-deacylase	PGAP1	2749
18.1541	18.3171	17.8676	18.2096	18.4072	18.433	21.0886	18.7005	18.2111	18.8231				21	21	7	36.2	36.2	14	88.166	0	232.77	3467500000	129	Q764M5	Q764M5			2750
13.9082	13.5969	13.3817	13.3856	13.7158	13.474	14.3161	13.8969	12.8006	13.6636				2	2	2	5	5	5	46.645	0.00027167	4.3705	35414000	8	Q764M6	Q764M6			2751
13.1062	13.0392	12.8644	13.4277	13.0987	13.0479	13.7844	13.3237	12.4146	13.0638				3	3	3	4.4	4.4	4.4	97.595	0	8.5207	29439000	9	Q767K9;Q96QC0	Q767K9;Q96QC0	Serine/threonine-protein phosphatase 1 regulatory subunit 10	PPP1R10	2754
16.0696	15.8188	15.8924	15.9934	15.9315	15.6851	16.5615	16.0301	15.3575	15.8812				8	8	8	14	14	14	91.636	0	75.478	223970000	26	Q767L0;Q8NE71-2;Q8NE71	Q767L0;Q8NE71-2;Q8NE71	ATP-binding cassette sub-family F member 1	ABCF1	2755
15.9369	15.52	15.6321	16.0846	15.7322	15.7513	16.561	15.9303	15.0484	16.2965				8	8	8	26.5	26.5	26.5	47.355	0	29.342	99847000	31	Q767L6;O75955;O75955-2	Q767L6;O75955	Flotillin-1	FLOT1	2756
15.4351	15.0488	15.2389	15.1995	15.2376	15.1468	15.9807	15.536	14.6126	15.1519				12	12	12	11.9	11.9	11.9	217.91	0	44.164	147070000	26	Q767L8;Q14676-4;Q14676-3;Q14676-2;Q14676	Q767L8			2757
15.5819	15.2043	15.1306	15.2801	15.4314	15.1781	15.905	15.3055	14.4624	15.2486				19	19	19	18.1	18.1	18.1	199.07	0	247.79	348610000	70	Q7KZ85;Q7KZ85-3;Q7KZ85-2	Q7KZ85	Transcription elongation factor SPT6	SUPT6H	2761
16.3427	15.9191	16.048	16.072	16.0935	16.0384	16.4059	16.3166	15.3373	16.1128				10	10	10	15.2	15.2	15.2	102	0	73.169	320660000	40	Q7KZF4	Q7KZF4	Staphylococcal nuclease domain-containing protein 1	SND1	2762
14.6068	14.2451	14.4777	14.3289	14.661	14.4817	15.1658	14.5135	13.7664	14.5963				12	12	12	14.8	14.8	14.8	117.36	0	137.72	67069000	20	Q7L014	Q7L014	Probable ATP-dependent RNA helicase DDX46	DDX46	2765
16.0776	15.4354	15.9134	15.7559	15.928	15.1942	14.555	15.5016	15.0418	15.1801				6	6	6	21.3	21.3	21.3	52.964	0	67.116	410800000	27	Q7L099;Q7L099-3;Q7L099-2;Q7L099-4	Q7L099;Q7L099-3	Protein RUFY3	RUFY3	2766
15.6475	15.2605	15.6132	15.5665	15.4416	15.2118	14.0674	15.3906	14.6941	14.354				4	4	4	8.4	8.4	8.4	82.694	0	62.114	572300000	23	Q7L0J3;Q7L0J3-2	Q7L0J3;Q7L0J3-2	Synaptic vesicle glycoprotein 2A	SV2A	2767
18.0893	17.6681	17.7487	17.9073	18.0133	17.7133	17.7665	17.8412	17.2638	17.3776				7	7	7	13.8	13.8	13.8	77.444	0	17.743	441890000	26	Q7L1I2;Q7L1I2-2;Q496J9	Q7L1I2;Q7L1I2-2	Synaptic vesicle glycoprotein 2B	SV2B	2768
16.4525	16.0506	16.2392	16.2866	16.3508	16.1205	16.9061	16.4129	15.3579	16.2166				6	6	5	18.6	18.6	16.9	48.043	0	36.7	704380000	20	Q7L1Q6;Q7L1Q6-4;Q7L1Q6-3;Q7L1Q6-2	Q7L1Q6;Q7L1Q6-4;Q7L1Q6-3;Q7L1Q6-2	Basic leucine zipper and W2 domain-containing protein 1	BZW1	2769
16.7219	16.1921	16.3927	16.4215	16.4793	16.3477	16.9948	16.6031	15.7711	16.2951				10	10	10	31.3	31.3	31.3	42.502	0	120.79	759950000	35	Q7L2H7;Q7L2H7-2	Q7L2H7;Q7L2H7-2	Eukaryotic translation initiation factor 3 subunit M	EIF3M	2772
14.9246	14.8463	14.8627	15.019	14.8289	14.7303	15.5625	15.1408	14.1437	15.209				15	7	7	15.6	8.1	8.1	145.18	0	48.954	144730000	21	Q7L576;Q7L576-2;Q7L576-3	Q7L576;Q7L576-2	Cytoplasmic FMR1-interacting protein 1	CYFIP1	2775
13.2347	12.7204	12.3474	12.7489	12.7767	12.3472	13.2397	12.6712	11.6897	13.2292				3	3	3	8.1	8.1	8.1	49.786	0	4.9023	50299000	5	Q7L5Y1;Q7L5Y1-4;Q7L5Y1-5;Q7L5Y1-7;Q7L5Y1-6;Q7L5Y1-2;Q7L5Y1-3	Q7L5Y1;Q7L5Y1-4;Q7L5Y1-5;Q7L5Y1-7;Q7L5Y1-6;Q7L5Y1-2	Mitochondrial enolase superfamily member 1	ENOSF1	2776
15.2147	14.9855	14.8143	14.7211	14.9504	15.0052	15.268	15.0336	14.3794	15.1155				5	5	4	6.7	6.7	5.4	116.07	0	13.775	32135000	12	Q7L7X3;Q7L7X3-3;Q7L7X3-2	Q7L7X3;Q7L7X3-3	Serine/threonine-protein kinase TAO1	TAOK1	2778
14.796	14.3218	14.2169	14.1339	14.6075	14.3912	14.8554	14.6482	14.0649	14.2396				7	7	7	9	9	9	154.67	0	25.113	35932000	21	Q7LBC6-2;Q7LBC6;Q7LBC6-3;Q9Y4C1	Q7LBC6-2;Q7LBC6;Q7LBC6-3	Lysine-specific demethylase 3B	KDM3B	2781
17.5666	17.0626	17.3072	18.5051	17.7254	17.7215	19.7392	18.7027	16.0859	19.1528				6	6	6	58.9	58.9	58.9	20.129	0	83.436	4203300000	43	Q7M2W6;P02511	Q7M2W6;P02511	Alpha-crystallin B chain	CRYAB	2782
21.795	21.6681	21.5989	21.7659	21.8134	21.6858	21.6311	21.6591	21.1044	21.4136				21	21	18	62.4	62.4	53	44.558	0	323.31	39035000000	472	Q7SIB7;P00558-2;P00558;Q6RI85	Q7SIB7;P00558-2;P00558	Phosphoglycerate kinase 1	PGK1	2785
23.4022	23.1102	22.8561	22.951	23.3283	22.9614	23.0357	23.0543	22.6937	22.6645				18	18	12	54.5	54.5	40.9	43.238	0	323.31	43441000000	161	Q7YS78	Q7YS78			2786
15.6193	15.2556	15.2456	15.2484	15.3754	15.2943	14.8362	15.1503	14.7191	14.7248				5	5	5	13.1	13.1	13.1	71.219	0	34.722	87853000	17	Q7YS91	Q7YS91			2787
15.0784	13.9613	14.8905	14.6823	14.9269	14.5312	15.0394	14.4697	13.6059	14.9084				4	4	4	4	4	4	100.23	0	7.9061	100200000	11	Q7Z2K6;Q7Z2K6-2	Q7Z2K6;Q7Z2K6-2	Endoplasmic reticulum metallopeptidase 1	ERMP1	2789
14.8122	14.5563	14.4091	14.6276	14.8222	14.3458	14.9242	14.7193	13.9895	14.4946				9	9	9	12	12	12	128.88	0	61.652	89421000	27	Q7Z392;Q7Z392-4;Q7Z392-3;Q7Z392-2	Q7Z392;Q7Z392-4;Q7Z392-3	Trafficking protein particle complex subunit 11	TRAPPC11	2792
15.5486	15.2304	15.4845	15.3137	15.3492	15.3426	14.8227	15.4137	14.3988	14.5271				3	3	3	15.8	15.8	15.8	38.719	0	93.542	237250000	17	Q7Z3B1;Q7Z3B1-2	Q7Z3B1;Q7Z3B1-2	Neuronal growth regulator 1	NEGR1	2793
13.3233	12.8343	12.6376	12.8388	12.7898	12.7616	13.6035	12.9135	11.9301	12.7329				5	5	5	12.8	12.8	12.8	55.435	0	18.446	15397000	12	Q7Z3B4;Q7Z3B4-3;Q7Z3B4-2	Q7Z3B4;Q7Z3B4-3;Q7Z3B4-2	Nucleoporin p54	NUP54	2794
16.5222	16.1634	16.3218	16.4142	16.3777	16.2845	16.7813	16.4871	15.5683	16.4263				11	11	11	15.4	15.4	15.4	109.56	0	101.51	225570000	32	Q7Z3J2;Q7Z3J2-2	Q7Z3J2;Q7Z3J2-2	UPF0505 protein C16orf62	C16orf62	2798
15.1062	14.6127	14.8251	14.998	14.9813	15.0005	15.1897	15.0143	14.1934	14.9336				6	6	5	8.5	8.5	7.1	145.29	0	39.678	134250000	16	Q7Z3K3-5;Q7Z3K3-7;Q7Z3K3-2;Q7Z3K3-3;Q7Z3K3-6;Q7Z3K3;Q7Z3K3-4	Q7Z3K3-5;Q7Z3K3-7;Q7Z3K3-2;Q7Z3K3-3;Q7Z3K3-6;Q7Z3K3;Q7Z3K3-4	Pogo transposable element with ZNF domain	POGZ	2799
18.9387	18.4468	18.4725	18.5242	18.7965	18.6461	18.7541	18.6701	17.9049	18.5955				32	28	27	18.3	16.5	15.4	227.87	0	170.79	1096100000	119	Q7Z406;Q7Z406-6;Q7Z406-2;Q7Z406-4;Q7Z406-5	Q7Z406;Q7Z406-6;Q7Z406-2;Q7Z406-4;Q7Z406-5	Myosin-14	MYH14	2804
13.0387	12.795	12.9168	12.9482	12.6307	13.0467	13.129	12.8768	11.4556	12.9072				5	5	5	11.8	11.8	11.8	76.12	0	35.606	29326000	14	Q7Z417	Q7Z417	Nuclear fragile X mental retardation-interacting protein 2	NUFIP2	2805
16.5565	16.2624	16.2129	16.4309	16.4224	16.2487	16.512	16.4013	15.7277	15.9747				18	14	14	14.8	12.6	12.6	162.11	0	59.037	244640000	32	Q7Z460-2;Q7Z460-4;Q7Z460-5;Q7Z460-3;Q7Z460	Q7Z460-2;Q7Z460-4;Q7Z460-5;Q7Z460-3;Q7Z460	CLIP-associating protein 1	CLASP1	2806
16.3302	16.2604	16.1212	16.0534	16.2938	15.9827	15.9086	15.9728	15.3263	15.8324				12	12	12	12.3	12.3	12.3	180.74	0	225.78	415190000	34	Q7Z4S6-6;Q7Z4S6-3;Q7Z4S6-5;Q7Z4S6-2;Q7Z4S6;Q7Z4S6-4	Q7Z4S6-6;Q7Z4S6-3;Q7Z4S6-5;Q7Z4S6-2;Q7Z4S6;Q7Z4S6-4	Kinesin-like protein KIF21A	KIF21A	2808
15.2576	15.0473	15.0476	15.2754	15.1236	14.9395	15.7078	15.1382	14.4891	15.0352				3	2	2	6.7	4.2	4.2	74.229	0.00052097	3.8158	65179000	9	Q7Z4V5-2;Q7Z4V5;Q7Z4V5-4;Q7Z4V5-3	Q7Z4V5-2;Q7Z4V5;Q7Z4V5-4;Q7Z4V5-3	Hepatoma-derived growth factor-related protein 2	HDGFRP2	2809
14.1061	13.766	13.7916	13.8955	13.9447	13.82	11.8709	13.7744	13.0735	13.1562				7	7	7	12.4	12.4	12.4	115.31	0	79.977	21673000	16	Q7Z553-3;Q7Z553;Q7Z553-2	Q7Z553-3;Q7Z553;Q7Z553-2	MAM domain-containing glycosylphosphatidylinositol anchor protein 2	MDGA2	2810
14.8206	14.3759	14.5375	14.508	14.7111	14.6301	15.2309	14.5873	13.9095	14.68				3	3	3	3.6	3.6	3.6	132.94	0	12.739	10351000	6	Q7Z5K2;Q7Z5K2-2;Q7Z5K2-3	Q7Z5K2;Q7Z5K2-2;Q7Z5K2-3	Wings apart-like protein homolog	WAPAL	2812
13.3187	13.223	13.1927	12.9968	13.3614	13.0913	12.3017	13.2954	12.639	12.896				3	3	3	13.6	13.6	13.6	29.468	0	6.9615	42126000	6	Q7Z5L3;Q5VWW1-3;Q5VWW1-2;Q5VWW1;O75973	Q7Z5L3;Q5VWW1-3;Q5VWW1-2;Q5VWW1	Complement C1q-like protein 2;Complement C1q-like protein 3	C1QL2;C1QL3	2813
13.6315	13.4586	13.2263	13.4842	13.5236	13.3478	14.111	13.7545	12.5999	13.6063				2	2	2	2.8	2.8	2.8	121.59	0	5.5463	22960000	7	Q7Z6B7-2;Q7Z6B7	Q7Z6B7-2;Q7Z6B7	SLIT-ROBO Rho GTPase-activating protein 1	SRGAP1	2815
13.5108	13.2206	13.2215	13.3602	13.2369	12.9318	13.7994	13.2922	12.2737	13.1682				4	4	4	3.1	3.1	3.1	201.56	0	6.3284	13393000	6	Q7Z6E9;Q7Z6E9-2;Q7Z6E9-4	Q7Z6E9;Q7Z6E9-2;Q7Z6E9-4	E3 ubiquitin-protein ligase RBBP6	RBBP6	2816
13.3067	12.879	13.1458	13.0633	13.2222	12.618	12.4476	12.9335	12.2035	12.4594				5	5	5	12.1	12.1	12.1	63.244	0	38.021	31955000	12	Q7Z6J6-2;Q7Z6J6	Q7Z6J6-2;Q7Z6J6	FERM domain-containing protein 5	FRMD5	2818
13.5646	13.2964	13.3888	13.4724	13.7555	13.32	13.7919	13.6251	12.7996	13.259				4	4	4	11.9	11.9	11.9	46.405	0	7.2349	18904000	7	Q7Z6K3	Q7Z6K3	Protein prenyltransferase alpha subunit repeat-containing protein 1	PTAR1	2819
16.2156	15.9369	15.8518	16.0184	16.0265	15.8059	16.1953	16.1508	15.2695	15.9188				5	5	3	14.2	14.2	6.3	43.881	0	36.658	105020000	19	Q7Z6K5-2;Q7Z6K5	Q7Z6K5-2;Q7Z6K5	Arpin	ARPIN	2820
18.0449	17.6829	17.6493	17.7652	17.8623	17.6493	17.9733	17.8725	17.1236	17.6451				38	38	38	15.2	15.2	15.2	480.19	0	314.31	1449000000	129	Q7Z6Z7-2;Q7Z6Z7-3;Q7Z6Z7	Q7Z6Z7-2;Q7Z6Z7-3;Q7Z6Z7	E3 ubiquitin-protein ligase HUWE1	HUWE1	2823
12.3544	12.0923	11.996	12.302	11.7629	11.294	12.4002	12.1017	11.5185	12.0577				3	3	3	7.6	7.6	7.6	58.731	0	10.587	9952300	6	Q7Z7A4-2;Q7Z7A4;Q7Z7A4-5;Q7Z7A4-7;Q7Z7A4-6;Q7Z7A4-4	Q7Z7A4-2;Q7Z7A4;Q7Z7A4-5;Q7Z7A4-7;Q7Z7A4-6;Q7Z7A4-4	PX domain-containing protein kinase-like protein	PXK	2825
15.2313	14.8325	14.7248	14.9313	15.2192	14.5481	14.6978	14.9445	14.5047	14.1058				2	2	2	14.4	14.4	14.4	18.336	0	78.313	440470000	30	Q7Z7G2	Q7Z7G2	Complexin-4	CPLX4	2827
16.1984	15.7334	15.6956	15.9829	16.0213	15.9175	16.1891	16.0061	15.1596	15.7257				4	3	3	34.9	25.8	25.8	20.781	0	11.542	127500000	9	Q7Z7H5-3;Q7Z7H5;Q7Z7H5-2	Q7Z7H5-3;Q7Z7H5;Q7Z7H5-2	Transmembrane emp24 domain-containing protein 4	TMED4	2828
16.214	15.968	15.9765	16.3211	16.0857	16.0635	16.8856	16.2738	15.2283	16.3878				10	10	7	23.1	23.1	18	58.232	0	88.898	217220000	31	Q863I2;O95747	Q863I2;O95747	Serine/threonine-protein kinase OSR1	OXSR1	2831
15.5055	15.408	14.9413	14.6795	14.9724	14.5019	16.6415	15.7791	14.2006	15.4926				3	3	3	21.3	21.3	21.3	27.295	0	10.749	210680000	13	Q863Z0;Q9UL46	Q863Z0;Q9UL46	Proteasome activator complex subunit 2	PSME2	2832
13.935	13.649	13.2398	13.3206	13.7156	13.4897	13.6187	13.6881	13.3602	13.1223				8	7	7	22.3	20.5	20.5	67.619	0	56.126	106390000	25	Q864R5;Q8IXI1	Q864R5			2833
16.2678	15.6201	15.7933	15.8054	16.2805	15.6916	15.893	16.0334	15.3809	15.5076				2	2	2	13.1	13.1	13.1	14.761	0.0058425	2.5416	82408000	4	Q86SZ2-2;Q86SZ2	Q86SZ2-2;Q86SZ2	Trafficking protein particle complex subunit 6B	TRAPPC6B	2837
14.5319	14.2854	13.9638	14.4001	14.5943	14.119	14.751	14.3346	13.4281	14.4194				2	2	2	6.2	6.2	6.2	50.199	0	18.297	100470000	10	Q86TP1;Q86TP1-5;Q86TP1-4;Q86TP1-3;Q86TP1-2	Q86TP1;Q86TP1-5;Q86TP1-4;Q86TP1-3;Q86TP1-2	Protein prune homolog	PRUNE	2840
12.3531	12.1162	11.675	12.4686	12.1369	12.0983	13.157	12.1824	11.727	12.717				4	4	4	6.7	6.7	6.7	67.256	0	5.7586	31496000	8	Q86TU7;Q86TU7-3;Q86TU7-2	Q86TU7;Q86TU7-3;Q86TU7-2	Histone-lysine N-methyltransferase setd3	SETD3	2841
15.1484	14.6066	14.8644	14.9065	14.9863	14.6239	14.439	14.9178	14.0378	14.351				4	4	4	7.9	7.9	7.9	94.178	0	20.659	33013000	11	Q86TV6;Q86TV6-2	Q86TV6;Q86TV6-2	Tetratricopeptide repeat protein 7B	TTC7B	2842
14.9027	14.5905	14.5233	15.5322	14.8158	14.7224	14.7586	14.6103	14.0977	14.3714				4	4	4	28.6	28.6	28.6	16.476	0	37.35	217270000	17	Q86U28	Q86U28	Iron-sulfur cluster assembly 2 homolog, mitochondrial	ISCA2	2845
14.5262	14.1198	14.1805	14.2577	14.3374	14.1098	14.6247	14.123	13.5088	14.0085				5	5	5	11	11	11	64.473	0	20.954	37594000	19	Q86U44;Q86U44-2	Q86U44	N6-adenosine-methyltransferase 70 kDa subunit	METTL3	2846
14.2836	13.8851	13.9011	14.0669	14.1689	14.0657	14.5254	14.0648	13.302	13.9461				7	7	7	5.4	5.4	5.4	182.12	0	27.007	80894000	17	Q86U86-5;Q86U86-4;Q86U86-7;Q86U86-3;Q86U86-9;Q86U86-2;Q86U86-8;Q86U86;Q86U86-6	Q86U86-5;Q86U86-4;Q86U86-7;Q86U86-3;Q86U86-9;Q86U86-2;Q86U86-8;Q86U86;Q86U86-6	Protein polybromo-1	PBRM1	2848
10.9878	10.9687	11.3108	11.8383	11.3899	11.1097	11.4009	11.1899	10.8618	11.4732				2	2	2	4	4	4	78.429	0	6.2973	6941800	4	Q86UA1	Q86UA1	Pre-mRNA-processing factor 39	PRPF39	2849
[truncated: 933 more rows]
